# Supplementary material for: QUADrATiC: scalable gene expression connectivity mapping for repurposing FDA-approved therapeutics
Source: BMC Bioinformatics. 2016 May 4;17:198. doi: 10.1186/s12859-016-1062-1 (PMC4855472; doi:10.1186/s12859-016-1062-1)
Supplement: Additional file 2 — The specification of the basic REST API supported by QUADrATiC. (XLSX 9.76 kb) [file 12859_2016_1062_MOESM2_ESM.xlsx]

## Sheet: Sheet1
URL (/api/*)	Method	Request	Response
/sigs	GET		[ <List of Ids> ]
	POST	{ “id”: <ID>, “probes”: { <probeID>: <1 | -1> } }
/sigs/<ID>	GET		{ “id”: <ID>, “probes”: { <probeID>: <1 | -1> } }
/sets	GET		[ <List of Ids> ]
	POST	{ "id":<ID>, "data":"FDA", "separator":"__", "fields":[ <List of Fields> ] }
/sets/<ID>	GET		{ "id":<ID>, "data":"FDA", "separator":"__", "fields":[ <List of Fields> ] }
/jobs	GET		[ <List of Ids> ]
	POST	{ "id":<ID>, "sigId":<Signature ID>, "datasetId":<Set ID>, "nRands":<Number of Random Sigs to Generate>, "notes":<Freeform Notes Entered by User>, }
/jobs/<ID>	GET		{ "id":<ID>, "sigId":<Signature ID>, "datasetId":<Set ID>, "nRands":<Number of Random Sigs to Generate>, "percentDone":<Estimated Percentage Complete>, "notes":<Freeform Notes Entered by User>, "state":<COMPLETE | IN_PROGRESS | PENDING> }
/jobs/current	GET		[ { "id":<ID>, "sigId":<Signature ID>, "datasetId":<Set ID>, "nRands":<Number of Random Sigs to Generate>, "percentDone":<Estimated Percentage Complete>, "notes":<Freeform Notes Entered by User>, "state":<COMPLETE | IN_PROGRESS | PENDING> }, …, { "id":<ID>, "sigId":<Signature ID>, "datasetId":<Set ID>, "nRands":<Number of Random Sigs to Generate>, "percentDone":<Estimated Percentage Complete>, "n…
/results	GET		[ <List of Ids> ]
/results/<ID>	GET		{ "resultList":[ { "id":<Set ID>, "cs":<Standard Connection Score> "rawCs":<Raw Connection Score>, "pVal":<Estimated p-value>, "n":<Number of profiles in set> }, …, { "id":<Set ID>, "cs":<Standard Connection Score> "rawCs":<Raw Connection Score>, "pVal":<Estimated p-value>, "n":<Number of profiles in set> }, ] }
