# Supplementary material for: QUADrATiC: scalable gene expression connectivity mapping for repurposing FDA-approved therapeutics
Source: BMC Bioinformatics. 2016 May 4;17:198. doi: 10.1186/s12859-016-1062-1 (PMC4855472; doi:10.1186/s12859-016-1062-1)
Supplement: Additional file 3 — Spreadsheet file with the full list of significant positive connections from QUADrATiC for the HDAC signature used to validate the software. (XLSX 84.0 kb) [file 12859_2016_1062_MOESM3_ESM.xlsx]

## Sheet: HDAC - Significant positive
Set ID	Num Profiles	Z-Score	Connection Score	P-Value
VORINOSTAT__A375	333	9.53385	0.413904	0
VORINOSTAT__PC3	705	9.53199	0.399236	0
VORINOSTAT__HT29	264	9.46776	0.451815	0
VORINOSTAT__HEK293T	72	9.45893	0.550348	0
VORINOSTAT__VCAP	480	9.20324	0.577952	0
VORINOSTAT__MCF7	904	8.6589	0.379588	0
VORINOSTAT__NCIH2073	4	8.29484	0.748735	1.11022e-16
VORINOSTAT__CL34	4	8.16144	0.646532	3.33067e-16
VORINOSTAT__RMGI	4	8.07651	0.680094	5.55112e-16
VORINOSTAT__AGS	4	7.91738	0.731074	2.22045e-15
VORINOSTAT__NCIH508	4	7.74367	0.711994	9.4369e-15
VORINOSTAT__HEPG2	61	7.67817	0.476042	1.21014e-14
VORINOSTAT__LOVO	4	7.62056	0.690093	2.17604e-14
VORINOSTAT__FIBRNPC	19	7.60594	0.501604	2.80886e-14
VORINOSTAT__HCT116	4	7.60489	0.636556	2.10942e-14
EVEROLIMUS__PC3	9	7.56194	0.52482	3.90799e-14
PERHEXILINE__HT29	9	7.48182	0.546307	5.78426e-14
VORINOSTAT__EFO27	4	7.42525	0.669163	8.20455e-14
VORINOSTAT__SW948	8	7.4031	0.606847	1.1513e-13
VORINOSTAT__A673	4	7.39819	0.712674	1.32672e-13
VORINOSTAT__NCIH596	4	7.34344	0.65332	2.36589e-13
VORINOSTAT__RMUGS	6	7.27259	0.527064	3.69815e-13
VORINOSTAT__U937	4	7.26882	0.703267	2.88325e-13
VORINOSTAT__HA1E	231	7.0994	0.312175	1.33316e-12
VORINOSTAT__PL21	4	7.0894	0.646977	1.07059e-12
VORINOSTAT__A549	476	7.06105	0.255299	1.387e-12
VORINOSTAT__WSUDLCL2	4	7.05383	0.647788	1.75848e-12
VORINOSTAT__NPC	73	7.04644	0.468898	1.94e-12
CROTAMITON__MCF7	15	7.04482	0.300642	1.7174e-12
AMIODARONE__PC3	33	6.97964	0.220101	2.33702e-12
DULOXETINE__PC3	27	6.96051	0.211182	2.45137e-12
VORINOSTAT__HCC515	120	6.94735	0.395359	4.54137e-12
CRIZOTINIB__HT29	22	6.94238	0.435587	3.5667e-12
VORINOSTAT__SW620	8	6.91518	0.573511	4.5719e-12
VORINOSTAT__NCIH1694	4	6.86639	0.648579	7.20879e-12
MYCOPHENOLATE-MOFETIL__MCF7	11	6.85295	0.402603	8.48699e-12
CLOFARABINE__A375	5	6.82709	0.522079	8.7762e-12
VORINOSTAT__T3M10	4	6.79587	0.528894	1.06078e-11
CLEMASTINE__HCC515	6	6.74362	0.390588	1.72753e-11
TAMOXIFEN__MCF7	94	6.72252	0.247471	1.06813e-11
LOTEPREDNOL__HT29	4	6.66818	0.403148	1.87941e-11
TOREMIFENE__PC3	20	6.66121	0.25466	2.82527e-11
MENADIONE__RMGI	2	6.62181	0.588267	4.1502e-11
VORINOSTAT__DV90	4	6.60821	0.563896	3.01905e-11
IRINOTECAN__A375	7	6.60811	0.458926	4.24568e-11
PERHEXILINE__HEPG2	3	6.58159	0.578303	3.38313e-11
VORINOSTAT__TYKNU	4	6.57554	0.502786	4.54183e-11
RESERPINE__HA1E	5	6.57382	0.504611	5.36671e-11
AMIODARONE__HT29	23	6.55514	0.244164	4.91854e-11
AMBROXOL__PC3	13	6.50958	0.250102	6.75353e-11
RITONAVIR__HT29	4	6.48069	0.446957	8.76094e-11
EVEROLIMUS__HT29	4	6.46286	0.583955	9.6311e-11
FLUPHENAZINE__MCF7	66	6.44777	0.16551	8.16165e-11
MYCOPHENOLATE-MOFETIL__HCC515	6	6.41311	0.369434	1.1936e-10
DICLOXACILLIN__HCC515	3	6.39818	0.498926	1.53645e-10
PERHEXILINE__HCC515	10	6.39451	0.384163	1.25616e-10
VORINOSTAT__HT115	4	6.35407	0.552802	2.33788e-10
VORINOSTAT__CORL23	4	6.28813	0.513082	2.723e-10
RALOXIFENE__MCF7	118	6.27629	0.302813	2.4004e-10
VORINOSTAT__NCIH1836	4	6.27014	0.555775	3.43841e-10
FLUPENTIXOL__PC3	9	6.26032	0.306271	3.40845e-10
METOPROLOL__HEPG2	3	6.24895	0.480882	4.62651e-10
SIMVASTATIN__HCC515	15	6.22387	0.270585	5.29832e-10
VORINOSTAT__SNUC4	4	6.1773	0.544567	7.38804e-10
VORINOSTAT__PHH	20	6.15983	0.353306	6.90315e-10
TIABENDAZOLE__MCF7	26	6.1476	0.193916	9.39099e-10
VINORELBINE__HT29	5	6.14396	0.459065	7.68934e-10
PITAVASTATIN__VCAP	9	6.14074	0.421312	9.39267e-10
VORINOSTAT__OV7	4	6.13543	0.509088	7.20701e-10
FORMOTEROL__HT29	4	6.11025	0.438319	8.23604e-10
TENIPOSIDE__A375	19	6.08921	0.453366	9.67832e-10
VORINOSTAT__SKM1	4	6.06146	0.567614	1.13158e-09
EVEROLIMUS__VCAP	3	6.00649	0.587281	1.38651e-09
PIRENZEPINE__HT29	3	5.99131	0.505921	1.50349e-09
SILDENAFIL__HCC515	5	5.98182	0.377014	2.35084e-09
DICLOFENAMIDE__A375	3	5.97548	0.469342	2.69055e-09
VORINOSTAT__SKB	20	5.97235	0.450126	2.24685e-09
VORINOSTAT__SKLU1	4	5.94904	0.514473	2.55614e-09
MENADIONE__A375	19	5.9438	0.352489	2.16171e-09
ADIPIODONE__HT29	5	5.9309	0.392852	2.04464e-09
PIMOZIDE__HT29	15	5.92914	0.300422	2.85116e-09
VORINOSTAT__HUH7	6	5.92586	0.535263	2.46523e-09
THIORIDAZINE__A375	22	5.92425	0.265772	2.98597e-09
VORINOSTAT__SW480	4	5.91485	0.486684	3.25389e-09
TICLOPIDINE__PC3	16	5.87532	0.205908	4.13284e-09
VORINOSTAT__ASC	24	5.84927	0.471193	5.22892e-09
MESTINON__HA1E	6	5.83128	0.35557	5.17764e-09
GEFITINIB__VCAP	20	5.81522	0.23293	4.13402e-09
PIMOZIDE__PC3	23	5.79109	0.223258	6.87573e-09
DOXAPRAM__VCAP	10	5.78897	0.298314	6.16417e-09
LOSARTAN__OV7	2	5.7881	0.438364	6.64286e-09
PIMOZIDE__A375	16	5.7679	0.251801	1.01203e-08
TRIFLUPROMAZINE__PC3	13	5.73712	0.270978	8.98673e-09
AXITINIB__MCF7	9	5.72578	0.302806	1.12787e-08
PIMOZIDE__A549	12	5.72196	0.284599	1.00724e-08
FLUOXETINE__VCAP	17	5.70626	0.22282	9.58772e-09
EVEROLIMUS__ASC	3	5.69914	0.494393	1.31717e-08
PEMETREXED__HA1E	10	5.6662	0.264952	1.42821e-08
DANAZOL__VCAP	22	5.65759	0.313714	1.33747e-08
CHLOROXINE__A375	8	5.59397	0.346056	2.13104e-08
PROMAZINE__RMGI	2	5.55566	0.448019	2.23677e-08
PREDNICARBATE__MCF7	11	5.55262	0.255473	2.69153e-08
BALSALAZIDE__VCAP	9	5.5327	0.350403	3.28956e-08
DIPYRIDAMOLE__A375	11	5.50598	0.242795	3.47735e-08
FELBAMATE__HT29	9	5.49984	0.26372	3.75246e-08
FLUOXETINE__A375	10	5.49685	0.289354	3.57497e-08
NADOLOL__VCAP	20	5.48664	0.176493	4.47258e-08
GLIBENCLAMIDE__SW620	4	5.47835	0.351255	3.42448e-08
TESTOSTERONE__VCAP	24	5.47453	0.324124	4.12592e-08
AMLODIPINE__A375	6	5.43075	0.331395	5.89312e-08
VORINOSTAT__H1299	4	5.42794	0.486418	5.73756e-08
ROXATIDINE__HT29	4	5.42247	0.397997	6.58682e-08
MYCOPHENOLATE-MOFETIL__A549	5	5.41193	0.368285	6.30057e-08
BIPERIDEN__VCAP	9	5.40698	0.256271	5.87609e-08
DULOXETINE__MCF7	26	5.39231	0.182701	5.10517e-08
PYRIMETHAMINE__PC3	32	5.38791	0.229872	7.2867e-08
VORINOSTAT__HEC108	6	5.38717	0.417372	7.00636e-08
TOLMETIN__A375	6	5.36554	0.274079	7.56033e-08
VORINOSTAT__SKMEL28	4	5.34794	0.458257	6.66138e-08
PERHEXILINE__NCIH2073	2	5.34322	0.480213	7.65472e-08
RESERPINE__PC3	9	5.33776	0.271407	1.03186e-07
AMLODIPINE__HCC515	6	5.33718	0.354038	8.94314e-08
FLUPHENAZINE__PC3	110	5.31607	0.110341	9.69104e-08
BORTEZOMIB__NCIH508	1	5.26098	0.602976	1.69561e-07
AMODIAQUINE__A375	7	5.25803	0.26568	1.34202e-07
METHYLERGOMETRINE__VCAP	9	5.25236	0.243067	1.31585e-07
SORAFENIB__HA1E	3	5.24778	0.455681	1.27176e-07
THIOTHIXENE__HEPG2	2	5.24592	0.424942	1.64134e-07
MENADIONE__CL34	2	5.21681	0.497492	1.90875e-07
BENDROFLUMETHIAZIDE__PC3	25	5.19382	0.149979	2.28697e-07
NAPHAZOLINE__VCAP	7	5.19347	0.307459	1.86346e-07
PERPHENAZINE__A549	7	5.19292	0.294871	1.7159e-07
TENIPOSIDE__VCAP	17	5.18085	0.355581	1.8648e-07
PROGESTERONE__VCAP	15	5.17973	0.249024	2.30978e-07
MIANSERIN__A549	5	5.16454	0.328771	1.95518e-07
ALPRAZOLAM__MCF7	4	5.15848	0.352021	2.46105e-07
TEMSIROLIMUS__PC3	10	5.15567	0.356325	2.44101e-07
HYDROFLUMETHIAZIDE__HT29	4	5.13825	0.318126	2.68461e-07
LOVASTATIN__PC3	21	5.12129	0.229643	3.03015e-07
FLUTAMIDE__CL34	2	5.10077	0.484215	2.91394e-07
TRIFLUOPERAZINE__RKO	2	5.097	0.419789	3.14413e-07
VORINOSTAT__HCC15	6	5.09637	0.413553	3.62043e-07
EVEROLIMUS__MCF7	9	5.08554	0.397886	3.12101e-07
CHLOROXINE__MCF7	18	5.05496	0.203968	4.54636e-07
MENADIONE__PC3	17	5.04893	0.249844	4.69842e-07
VORINOSTAT__RKO	4	5.04452	0.434693	5.01771e-07
CRIZOTINIB__A549	20	5.03773	0.293768	4.38296e-07
PAROXETINE__HT29	12	5.03373	0.230381	4.10508e-07
SERTRALINE__PC3	17	5.0326	0.219069	4.48413e-07
PROMAZINE__HT115	2	5.02605	0.439901	4.78599e-07
ZOLMITRIPTAN__MCF7	18	5.0257	0.18515	5.58145e-07
GEMCITABINE__A549	86	5.0242	0.165465	5.54367e-07
ZILEUTON__DV90	2	5.02145	0.376763	5.15479e-07
CERULENIN__SKMEL28	2	5.02134	0.472662	4.63182e-07
INDAPAMIDE__A375	16	4.99136	0.171819	5.99036e-07
MARAVIROC__SKLU1	2	4.9868	0.432672	5.5646e-07
VORINOSTAT__NKDBA	44	4.98556	0.271201	6.28873e-07
FORMESTANE__VCAP	6	4.97945	0.309461	5.6731e-07
THIORIDAZINE__HT29	20	4.97539	0.245278	5.77956e-07
ATORVASTATIN__U937	2	4.96005	0.438298	5.89564e-07
LOPERAMIDE__PC3	30	4.9513	0.155244	6.70333e-07
TENIPOSIDE__MDST8	2	4.94853	0.4432	7.98719e-07
CERULENIN__SNUC5	2	4.93707	0.36848	7.93021e-07
TINIDAZOLE__PC3	16	4.9305	0.177144	6.31672e-07
MEPACRINE__HCC515	12	4.92502	0.274809	7.60875e-07
PITAVASTATIN__A375	4	4.92054	0.351771	8.11044e-07
VORINOSTAT__NEU	51	4.91847	0.298624	8.95193e-07
LEFLUNOMIDE__HT29	4	4.91779	0.317345	7.82653e-07
SALMETEROL__PC3	26	4.9095	0.15389	7.35314e-07
LOPERAMIDE__NCIH596	2	4.89625	0.430676	9.25227e-07
PIPERACILLIN__PC3	9	4.89091	0.23892	1.05354e-06
FLUSPIRILENE__RMGI	2	4.88894	0.398638	1.08092e-06
NICLOSAMIDE__SNUC4	1	4.88773	0.560654	1.00783e-06
RAZOXANE__VCAP	10	4.87956	0.239171	9.0043e-07
EVEROLIMUS__A375	3	4.86479	0.430931	1.12788e-06
ROSIGLITAZONE__HT115	2	4.85486	0.423696	9.5959e-07
CINNARIZINE__HT29	4	4.85235	0.289167	1.2785e-06
FLUSPIRILENE__TYKNU	2	4.84953	0.398471	1.16167e-06
PERPHENAZINE__HA1E	9	4.84917	0.265084	1.28155e-06
QUININE__HEPG2	3	4.84695	0.371918	1.15721e-06
DOLASETRON__A375	3	4.84584	0.397243	1.41381e-06
CARBAMAZEPINE__NCIH508	2	4.82657	0.362821	1.21333e-06
CEFIXIME__ASC	3	4.82429	0.35382	1.60254e-06
TOLAZAMIDE__HCC15	2	4.81403	0.415976	1.40395e-06
NICERGOLINE__MCF7	10	4.8027	0.207854	1.42526e-06
PERHEXILINE__NCIH596	2	4.80217	0.434953	1.34901e-06
AMLEXANOX__HT29	4	4.79988	0.369221	1.43764e-06
THIOTHIXENE__MCF7	11	4.79387	0.303266	1.69103e-06
CLOTRIMAZOLE__HT29	4	4.79221	0.365052	1.35982e-06
ALVERINE__VCAP	6	4.78963	0.250422	1.60167e-06
TIMOLOL__MCF7	22	4.78913	0.144214	1.25998e-06
AMIODARONE__PL21	2	4.789	0.444607	1.74335e-06
DASATINIB__MCF10A	32	4.78086	0.22641	1.86633e-06
MENADIONE__NCIH1836	2	4.77109	0.475566	1.54055e-06
VORINOSTAT__SNUC5	4	4.76612	0.39871	1.69623e-06
CLONIDINE__HT115	2	4.75792	0.396632	1.98648e-06
DESIPRAMINE__MCF7	28	4.74193	0.141752	1.79036e-06
TOLAZAMIDE__VCAP	36	4.74173	0.124515	2.12527e-06
ALOSETRON__MCF7	4	4.73035	0.290911	2.12044e-06
PROCHLORPERAZINE__PC3	18	4.72866	0.162999	2.12048e-06
TENIPOSIDE__TYKNU	2	4.7286	0.376881	2.24314e-06
TRIFLUOPERAZINE__HA1E	20	4.72134	0.218165	2.01085e-06
PHENOXYBENZAMINE__A375	13	4.7029	0.214035	2.90703e-06
ACYCLOVIR__VCAP	7	4.69835	0.258857	2.599e-06
MENADIONE__NCIH1694	2	4.69545	0.435829	2.44985e-06
AZATHIOPRINE__HT29	11	4.68791	0.226673	2.52093e-06
VALPROIC-ACID__AGS	2	4.68709	0.354331	2.61594e-06
PROPANTHELINE__HA1E	3	4.68491	0.406855	3.22857e-06
TRIFLURIDINE__MCF7	6	4.68482	0.299084	2.72718e-06
REMOXIPRIDE__NPC	4	4.68268	0.311887	2.76689e-06
ADIPIODONE__HEPG2	2	4.67962	0.368316	2.71631e-06
TAMOXIFEN__HT29	74	4.67716	0.150006	2.49904e-06
BENDROFLUMETHIAZIDE__A549	7	4.6746	0.257879	3.01326e-06
TRIPROLIDINE__HCC515	2	4.67165	0.411401	3.56473e-06
SIMVASTATIN__HT115	2	4.65476	0.373447	3.27621e-06
ATORVASTATIN__AGS	2	4.64375	0.41418	3.24411e-06
TRIFLUOPERAZINE__MCF7	72	4.63696	0.146301	3.22114e-06
BEPRIDIL__HEPG2	6	4.63508	0.259854	3.54711e-06
CHLORPROTHIXENE__PC3	10	4.62149	0.218542	3.95407e-06
EVEROLIMUS__SKB	4	4.61254	0.375163	3.65989e-06
CERULENIN__AGS	2	4.61175	0.423236	3.65399e-06
EVEROLIMUS__HA1E	3	4.60894	0.41796	3.74374e-06
CERULENIN__HA1E	10	4.59476	0.347855	4.13212e-06
PITAVASTATIN__MCF7	6	4.59387	0.348993	4.11525e-06
BORTEZOMIB__THP1	3	4.59314	0.437487	4.04817e-06
LOPERAMIDE__NCIH1694	2	4.59115	0.388617	3.92712e-06
AMSACRINE__PC3	10	4.58787	0.284157	5.29245e-06
TRIFLUOPERAZINE__HCC15	3	4.58437	0.388979	4.43943e-06
MOMETASONE__ASC	4	4.55846	0.298748	4.38108e-06
NISOLDIPINE__PC3	6	4.54776	0.2648	4.13776e-06
QUINAPRIL__NPC	1	4.54717	0.522234	5.8519e-06
KETOPROFEN__MCF7	18	4.54681	0.169987	4.94158e-06
FLUTAMIDE__MCF7	56	4.54087	0.118059	4.45642e-06
FLUCONAZOLE__MCF7	20	4.53929	0.135774	5.99424e-06
MESORIDAZINE__CL34	2	4.53777	0.371707	5.9812e-06
DIGOXIN__NPC	4	4.53438	0.447999	5.0647e-06
THIOPROPERAZINE__MCF7	13	4.53279	0.194872	5.1752e-06
ROSIGLITAZONE__CL34	2	4.53045	0.421143	5.85208e-06
CLOMIFENE__MCF7	28	4.52857	0.222335	6.42196e-06
NORFLOXACIN__MCF7	7	4.50998	0.253208	6.34162e-06
OUABAIN__NPC	2	4.50401	0.467358	6.14687e-06
TENIPOSIDE__MCF7	74	4.50296	0.23978	7.96381e-06
BORTEZOMIB__HT29	10	4.49538	0.34719	6.77627e-06
PROPAFENONE__VCAP	26	4.49531	0.141422	7.14278e-06
NORTRIPTYLINE__VCAP	7	4.49441	0.32652	6.28146e-06
METOCLOPRAMIDE__A549	5	4.49176	0.288682	6.45209e-06
CHLOROQUINE__NCIH1836	2	4.48991	0.397611	6.72589e-06
DIPYRIDAMOLE__NPC	4	4.47917	0.288197	7.06007e-06
ATOMOXETINE__MCF7	17	4.47914	0.159133	6.14157e-06
NORGESTIMATE__MCF7	15	4.47688	0.191765	6.66653e-06
VARENICLINE__HA1E	3	4.47637	0.381808	7.525e-06
IVERMECTIN__PC3	9	4.47622	0.258262	7.04659e-06
MEPACRINE__NCIH596	2	4.46961	0.422691	6.3669e-06
SIMVASTATIN__MCF7	25	4.46835	0.158477	7.67286e-06
APREPITANT__HA1E	2	4.46585	0.370823	8.47807e-06
FENOPROFEN__PC3	6	4.46105	0.234699	7.70382e-06
PERHEXILINE__HA1E	10	4.45582	0.32786	7.67227e-06
PIVMECILLINAM__NPC	4	4.45466	0.284855	7.25428e-06
BRIMONIDINE__HT29	9	4.45262	0.204336	9.79576e-06
NORTRIPTYLINE__HT29	5	4.45205	0.284132	8.31651e-06
CLADRIBINE__MCF7	22	4.44752	0.216209	7.99205e-06
VORINOSTAT__JHUEM2	4	4.4454	0.369169	9.32353e-06
PIMOZIDE__MCF7	25	4.44431	0.180522	7.42903e-06
ETACRYNIC-ACID__MCF7	25	4.44227	0.181334	8.46547e-06
AMODIAQUINE__A549	2	4.43559	0.434926	7.84054e-06
PROXYMETACAINE__SKB	3	4.43123	0.333362	9.17966e-06
ATORVASTATIN__PC3	10	4.42532	0.270434	9.9224e-06
VORINOSTAT__MDST8	4	4.42323	0.392498	9.99182e-06
MEPACRINE__VCAP	10	4.42192	0.283253	9.42947e-06
TEMSIROLIMUS__THP1	3	4.41876	0.393424	1.21324e-05
VINCRISTINE__NPC	4	4.41309	0.418415	1.1284e-05
THIOTHIXENE__NPC	4	4.41295	0.311809	9.18624e-06
CHLORPHENAMINE__MCF7	25	4.41053	0.132737	1.18877e-05
TRIFLUOPERAZINE__A375	27	4.39973	0.15855	1.24053e-05
LOPERAMIDE__HT29	19	4.39745	0.196396	9.85305e-06
LOSARTAN__NPC	1	4.39228	0.501328	1.15989e-05
GEMCITABINE__A375	11	4.39168	0.266015	1.2547e-05
CERULENIN__LOVO	2	4.38423	0.406688	1.37961e-05
LOSARTAN__CL34	2	4.38016	0.345337	9.67527e-06
MIANSERIN__MCF7	13	4.37962	0.180985	1.09988e-05
ROPIVACAINE__A375	4	4.37865	0.299462	1.30245e-05
DILOXANIDE__A549	5	4.37827	0.290065	1.04663e-05
CEFALOTIN__PC3	6	4.3763	0.259091	1.13536e-05
ERYTHROMYCIN__MCF7	42	4.36148	0.124452	1.08553e-05
PIMOZIDE__RMUGS	3	4.3613	0.35167	1.32362e-05
MITOXANTRONE__A549	61	4.35753	0.207317	1.19421e-05
NITRENDIPINE__CL34	2	4.35325	0.343616	1.02639e-05
PAPAVERINE__PC3	16	4.35092	0.179284	1.41563e-05
HALOPERIDOL__MCF7	24	4.34988	0.127212	1.23741e-05
DINOPROSTONE__A549	6	4.34851	0.223747	1.13892e-05
LOSARTAN__SNUC4	2	4.34813	0.387143	1.39552e-05
DICYCLOVERINE__ASC	4	4.34568	0.296088	1.36261e-05
TRIFLUPROMAZINE__MCF7	17	4.34376	0.194395	1.14382e-05
TOREMIFENE__HA1E	9	4.33665	0.234998	1.75692e-05
ITRACONAZOLE__PC3	24	4.33544	0.144736	1.39982e-05
DEXAMETHASONE__MCF7	17	4.33494	0.172238	1.46708e-05
VERAPAMIL__NCIH1836	2	4.33361	0.347614	1.54091e-05
CERULENIN__A375	11	4.32724	0.287818	1.67733e-05
DAUNORUBICIN__HL60	12	4.32629	0.305429	1.45809e-05
REPAGLINIDE__HT29	9	4.32074	0.199074	1.46898e-05
ESTRIOL__A549	42	4.31588	0.150068	1.75359e-05
VERAPAMIL__T3M10	2	4.30197	0.399185	1.57959e-05
PIMOZIDE__CL34	2	4.30179	0.384429	1.34818e-05
ESTRADIOL__A549	118	4.29978	0.0881304	1.95413e-05
EVEROLIMUS__HCC515	3	4.29913	0.420368	1.46146e-05
EVEROLIMUS__HEPG2	3	4.29601	0.398509	1.74156e-05
MONOBENZONE__MCF7	6	4.28941	0.236705	1.72147e-05
BOSUTINIB__A549	6	4.28708	0.311407	1.79263e-05
PIMOZIDE__HA1E	16	4.28447	0.201472	1.76625e-05
VALPROIC-ACID__PL21	2	4.27731	0.385866	1.79926e-05
PROMAZINE__A375	20	4.26312	0.153089	2.25035e-05
THIORIDAZINE__HA1E	18	4.25826	0.229134	2.10386e-05
GLIBENCLAMIDE__A549	16	4.24336	0.156996	1.91153e-05
PIPERACILLIN__HT29	3	4.24334	0.362056	1.86874e-05
FELBAMATE__A375	5	4.23923	0.262922	2.03527e-05
OXANDROLONE__MCF7	7	4.23526	0.244197	2.10835e-05
DISULFIRAM__HT29	4	4.23271	0.298568	2.55337e-05
ACYCLOVIR__HA1E	3	4.23186	0.344552	2.43249e-05
AMITRIPTYLINE__VCAP	7	4.23028	0.261334	2.20641e-05
TRIMIPRAMINE__HCC515	6	4.22504	0.264796	2.33417e-05
DOBUTAMINE__HT29	5	4.22473	0.255222	2.18889e-05
CARBAMAZEPINE__CL34	2	4.21637	0.355813	2.06753e-05
TENIPOSIDE__A549	66	4.21556	0.171865	2.54727e-05
FLUTAMIDE__PL21	2	4.21494	0.338426	2.19085e-05
IVERMECTIN__VCAP	7	4.2129	0.243758	2.63947e-05
DASATINIB__HS578T	24	4.21095	0.220486	2.27135e-05
ACITRETIN__NEU.KCL	5	4.21063	0.270858	2.6894e-05
MYCOPHENOLATE-MOFETIL__A375	3	4.2077	0.349518	2.11206e-05
ROSIGLITAZONE__ASC	3	4.20766	0.334203	2.69773e-05
ANASTROZOLE__MCF7	13	4.20541	0.180358	3.32122e-05
TAMIBAROTENE__PC3	9	4.20246	0.2633	2.1913e-05
PROMAZINE__PL21	2	4.19964	0.32422	2.25413e-05
FLUSPIRILENE__A549	12	4.19307	0.180691	2.65394e-05
VORINOSTAT__NEU.KCL	20	4.18895	0.271437	3.20266e-05
AFATINIB__VCAP	9	4.17172	0.311306	2.88501e-05
TRIPELENNAMINE__ASC	4	4.16758	0.287373	3.12266e-05
TOLAZAMIDE__CL34	1	4.16727	0.480151	2.51244e-05
LATANOPROST__HT29	4	4.16658	0.302394	3.36855e-05
PHENELZINE__A375	7	4.16154	0.207982	3.69581e-05
CHLORTALIDONE__HEPG2	9	4.16149	0.190658	2.96319e-05
GUANFACINE__HCC515	6	4.15402	0.231589	2.84111e-05
PYRAZINAMIDE__HT29	8	4.15333	0.204682	3.21931e-05
CETIRIZINE__HCC515	9	4.151	0.192492	3.08238e-05
LISURIDE__A549	5	4.15056	0.247514	3.52043e-05
CERULENIN__EFO27	2	4.14938	0.327491	3.38285e-05
PRILOCAINE__MCF7	16	4.14254	0.143735	4.07017e-05
PRAZIQUANTEL__MCF7	22	4.14081	0.161602	3.98833e-05
MOCLOBEMIDE__VCAP	10	4.13759	0.294433	2.96454e-05
ALISKIREN__NPC	4	4.13059	0.276978	3.82916e-05
ALPRAZOLAM__VCAP	10	4.12637	0.241363	3.6039e-05
DOXORUBICIN__A549	60	4.12102	0.154724	3.5541e-05
PROMAZINE__CL34	2	4.11167	0.356299	3.67666e-05
DASATINIB__ASC	4	4.1107	0.338844	3.81222e-05
SITAGLIPTIN__NPC	3	4.11024	0.354089	3.94056e-05
AMIODARONE__A375	22	4.10637	0.155388	4.65444e-05
MENADIONE__THP1	2	4.10375	0.353954	3.7731e-05
ROSIGLITAZONE__OV7	2	4.09994	0.319615	3.29754e-05
MYCOPHENOLATE-MOFETIL__VCAP	7	4.09272	0.245742	3.50816e-05
ZALCITABINE__HT29	4	4.09069	0.239068	4.28299e-05
TEMSIROLIMUS__HCC515	10	4.08738	0.2287	4.04875e-05
THIORIDAZINE__TYKNU	2	4.08556	0.33865	4.21422e-05
THIOTHIXENE__A375	3	4.0851	0.332221	3.28759e-05
PIRENZEPINE__A549	5	4.08473	0.240439	4.94149e-05
PERHEXILINE__MCF7	72	4.08442	0.113354	4.551e-05
AMBROXOL__HCC515	6	4.08334	0.231941	3.90335e-05
ETODOLAC__MCF7	18	4.08279	0.149234	3.79616e-05
VALPROIC-ACID__CL34	2	4.08173	0.382518	4.85688e-05
SALMETEROL__VCAP	15	4.07941	0.190183	4.09842e-05
RALOXIFENE__A549	95	4.079	0.114015	4.04959e-05
NADOLOL__ASC	4	4.07795	0.264207	4.31624e-05
MEFENAMIC-ACID__MCF7	14	4.07791	0.155118	3.86173e-05
DIFLUNISAL__HA1E	9	4.07724	0.186376	5.1826e-05
PERHEXILINE__A375	11	4.07562	0.290967	4.53064e-05
FORMOTEROL__PC3	8	4.07421	0.215825	4.54824e-05
MENADIONE__LOVO	2	4.07275	0.406392	3.91978e-05
TENOXICAM__A549	5	4.06728	0.343795	4.77532e-05
DASATINIB__MDAMB231	32	4.05642	0.275	4.21044e-05
MARAVIROC__TYKNU	2	4.05477	0.336057	4.78692e-05
QUININE__U937	1	4.05042	0.474716	6.02333e-05
MEPACRINE__A375	18	4.04835	0.232122	5.42739e-05
LENALIDOMIDE__SKM1	2	4.04687	0.307529	5.87134e-05
AMIODARONE__HA1E	18	4.04522	0.204142	5.89235e-05
PIPERACILLIN__A375	5	4.04453	0.271325	4.73515e-05
AFATINIB__PC3	9	4.04424	0.256043	5.07586e-05
BICALUTAMIDE__ASC	4	4.03982	0.254364	4.54085e-05
VINORELBINE__NPC	3	4.02944	0.389917	6.48133e-05
DIGITOXIN__NPC	2	4.01849	0.404719	5.60707e-05
TRIFLUOPERAZINE__PL21	2	4.01753	0.334983	6.39344e-05
RIFAPENTINE__VCAP	8	4.01627	0.178502	6.63003e-05
DINOPROSTONE__FIBRNPC	6	4.0124	0.292692	5.36804e-05
CLOFAZIMINE__HT29	4	4.01201	0.204335	4.8925e-05
SAQUINAVIR__PC3	18	4.00347	0.132651	6.1032e-05
STAVUDINE__MCF7	19	4.00248	0.145977	7.42793e-05
GATIFLOXACIN__A375	3	4.00228	0.368517	6.82721e-05
ESTRADIOL__VCAP	53	4.00224	0.216181	6.46161e-05
VORINOSTAT__SNGM	4	4.00087	0.367057	6.27597e-05
HYDROXYCHLOROQUINE__PC3	4	3.99924	0.254911	6.24992e-05
BUDESONIDE__A549	5	3.99802	0.297531	5.11795e-05
MEPHENTERMINE__VCAP	9	3.99683	0.208302	5.83842e-05
LAMIVUDINE__A375	7	3.99646	0.195602	6.80427e-05
PRAZOSIN__VCAP	17	3.99414	0.161817	6.30229e-05
FLUSPIRILENE__PL21	2	3.99232	0.341913	5.44138e-05
ALPRENOLOL__PC3	13	3.9893	0.16453	7.02605e-05
OXICONAZOLE__PC3	8	3.98873	0.198822	5.59735e-05
BAMBUTEROL__MCF7	6	3.98792	0.239684	5.97054e-05
MENADIONE__NOMO1	2	3.98477	0.357704	6.50071e-05
FLUCYTOSINE__VCAP	10	3.98365	0.255287	6.77671e-05
TEMOZOLOMIDE__NCIH1836	2	3.98336	0.312524	6.56944e-05
NONOXYNOL-9__HT29	3	3.98076	0.319693	6.32995e-05
HYDROFLUMETHIAZIDE__PC3	13	3.97905	0.159543	7.17083e-05
THIORIDAZINE__RMGI	2	3.97331	0.34338	6.06839e-05
LENALIDOMIDE__RMGI	2	3.97265	0.314623	6.98336e-05
MIANSERIN__NPC	4	3.9704	0.244894	6.95618e-05
SUNITINIB__ASC	3	3.96549	0.301364	7.12681e-05
NELFINAVIR__PC3	8	3.96429	0.229824	6.86389e-05
NITRENDIPINE__NCIH1694	2	3.96348	0.328214	7.7286e-05
PIMOZIDE__DV90	2	3.96049	0.314279	7.56541e-05
TEMSIROLIMUS__MDST8	2	3.9601	0.369065	8.11299e-05
TROPICAMIDE__MCF7	34	3.9583	0.101793	8.20208e-05
CLOPIDOGREL__VCAP	7	3.95811	0.239016	6.21764e-05
CRIZOTINIB__A375	16	3.9569	0.193656	7.23966e-05
OLOPATADINE__HCC515	3	3.95689	0.324782	7.2194e-05
CYPROHEPTADINE__A375	3	3.95643	0.31526	7.62632e-05
AMIODARONE__MCF7	32	3.95582	0.134936	6.99711e-05
CERULENIN__HT29	10	3.95377	0.23107	6.52849e-05
NELFINAVIR__HT29	4	3.95342	0.264911	7.31368e-05
PERHEXILINE__WSUDLCL2	2	3.95234	0.340153	7.78281e-05
LINEZOLID__MCF7	19	3.95039	0.127591	8.22603e-05
BUPROPION__PC3	29	3.95038	0.106347	8.02904e-05
IRINOTECAN__VCAP	17	3.94894	0.218983	8.74883e-05
PREDNICARBATE__A375	6	3.93242	0.239776	7.97704e-05
SPIRONOLACTONE__MCF7	16	3.92962	0.161116	8.06683e-05
NALTREXONE__A375	9	3.92437	0.180766	8.48847e-05
GLIBENCLAMIDE__HCC15	3	3.92139	0.334491	9.58676e-05
ICOSAPENT__HA1E	5	3.92095	0.259088	8.5222e-05
AZITHROMYCIN__VCAP	8	3.91693	0.190992	8.31135e-05
INDOMETACIN__PC3	19	3.91529	0.152786	8.63823e-05
FAMCICLOVIR__NPC	4	3.91322	0.305888	8.37566e-05
MEPACRINE__U937	2	3.91228	0.343829	8.97245e-05
DECITABINE__NPC	15	3.9092	0.164576	9.17052e-05
CAPTOPRIL__A549	4	3.90774	0.238876	9.61549e-05
BENAZEPRIL__MCF7	10	3.90591	0.159251	9.18701e-05
TENIPOSIDE__THP1	2	3.89476	0.384078	8.23246e-05
PERPHENAZINE__PC3	23	3.89465	0.131913	9.33971e-05
PEMETREXED__HT115	2	3.89156	0.339429	9.67628e-05
LEVOMEPROMAZINE__HCC515	6	3.88956	0.233347	9.49773e-05
VINDESINE__HT29	4	3.88496	0.273495	9.67175e-05
SUNITINIB__HT29	5	3.88295	0.280975	9.00962e-05
AMANTADINE__ASC	4	3.88259	0.26484	9.4213e-05
BORTEZOMIB__TYKNU	2	3.88203	0.348745	9.06034e-05
