# Supplementary material for: QUADrATiC: scalable gene expression connectivity mapping for repurposing FDA-approved therapeutics
Source: BMC Bioinformatics. 2016 May 4;17:198. doi: 10.1186/s12859-016-1062-1 (PMC4855472; doi:10.1186/s12859-016-1062-1)
Supplement: Additional file 4 — Spreadsheet file with the results summary file as downloaded from LINCS, for the HDAC signature used to validate the software. (CSV 4259.84 kb) [file 12859_2016_1062_MOESM4_ESM.csv]

sum_id	pert_id	pert_iname	pert_type	pert_itime	pert_idose	mean_rankpt_2	mean_rankpt_4	mean_rankpt_6	is_expressed_4	is_expressed_6	rankpt_1	rankpt_2	rankpt_3	rankpt_4	rankpt_5	rankpt_6	rankpt_7	rankpt_8	rankpt_9	npos	nneg	ncell	nsig	norm_rankpt	norm_cs	cell_id	best4_index	best6_index	sig_id
BRD-K52522949	BRD-K52522949	NCH-51	trt_cp	24 h|6 h	10 µM	99.9373	99.5824	99.2636	-666	-666	100	99.8747	99.2372	99.2179	98.6665	98.5855	97.6942	97.394	-666	8	0	8	11	97.7|99.9|98.6|99.2|100|98.7|97.4|99.2	1.44|1.57|1.49|1.52|1.58|1.5|1.47|1.49	A375|A549|HA1E|HCC515|HT29|MCF7|PC3|VCAP	5|2|8|4	5|2|8|4|6|3	CPC020_A375_6H:BRD-K52522949-001-01-7:10|CPC020_A549_6H:BRD-K52522949-001-01-7:10|CPC020_HA1E_6H:BRD-K52522949-001-01-7:10|CPC020_HCC515_6H:BRD-K52522949-001-01-7:10|CPC020_HT29_6H:BRD-K52522949-001-01-7:10|CPC020_MCF7_24H:BRD-K52522949-001-01-7:10|CPC020_MCF7_6H:BRD-K52522949-001-01-7:10|CPC020_PC3_6H:BRD-K52522949-001-01-7:10|CPC020_VCAP_24H:BRD-K52522949-001-01-7:10|CPC020_PC3_24H:BRD-K5252294…
BRD-K56957086	BRD-K56957086	dacinostat	trt_cp	24 h|6 h	10 µM	99.7474	99.4428	99.2384	-666	-666	99.8538	99.641	99.1758	99.1006	98.9335	98.7257	97.7579	96.245	94.5879	9	0	9	23	98.7|99.9|94.6|98.9|99.2|97.8|99.1|96.2|99.6	1.47|1.57|1.36|1.51|1.64|1.48|1.53|1.45|1.53	A375|A549|HA1E|HCC515|HEPG2|HT29|MCF7|PC3|VCAP	2|9|5|7	2|9|5|7|4|1	CPC014_A375_6H:BRD-K56957086-001-02-2:10|CPC014_A375_6H:BRD-K56957086-001-04-8:10|CPC014_A549_24H:BRD-K56957086-001-02-2:10|CPC014_A549_24H:BRD-K56957086-001-04-8:10|CPC014_A549_6H:BRD-K56957086-001-02-2:10|CPC014_A549_6H:BRD-K56957086-001-04-8:10|CPC014_HA1E_6H:BRD-K56957086-001-02-2:10|CPC014_HA1E_6H:BRD-K56957086-001-04-8:10|CPC014_HCC515_6H:BRD-K56957086-001-02-2:10|CPC014_HCC515_6H:BRD-K5695…
BRD-K69840642	BRD-K69840642	ISOX	trt_cp	24 h|6 h	10 µM	99.4764	99.4101	99.1464	-666	-666	99.5421	99.4108	99.3601	99.3274	99.2064	98.032	97.1481	95.9614	89.6233	9	0	9	16	97.1|99.2|98|99.4|99.5|99.3|99.4|89.6|96	1.43|1.5|1.47|1.54|1.65|1.53|1.54|1.32|1.41	A375|A549|HA1E|HCC515|HEPG2|HT29|MCF7|PC3|VCAP	5|7|4|6	5|7|4|6|2|3	CPC006_A375_24H:BRD-K69840642-001-01-4:10|CPC006_A375_6H:BRD-K69840642-001-01-4:10|CPC006_A549_24H:BRD-K69840642-001-01-4:10|CPC006_A549_6H:BRD-K69840642-001-01-4:10|CPC006_HA1E_24H:BRD-K69840642-001-01-4:10|CPC006_HA1E_6H:BRD-K69840642-001-01-4:10|CPC006_HCC515_24H:BRD-K69840642-001-01-4:10|CPC006_HCC515_6H:BRD-K69840642-001-01-4:10|CPC006_HEPG2_6H:BRD-K69840642-001-01-4:10|CPC006_HT29_24H:BRD-K…
CGS001-6259	CGS001-6259	RYK	trt_sh.cgs	120 h|144 h|96 h	1 µL|1.5 µL|2 µL|5 µL	99.7576	99.3978	98.6557	1	1	100	99.5152	99.1995	98.8764	97.5442	96.799	81.2103	70.7592	-666	8	0	8	10	70.8|81.2|100|97.5|99.5|96.8|99.2|98.9	1.03|1.01|1.45|1.26|1.5|1.34|1.45|1.4	A375|A549|HA1E|HEPG2|HT29|MCF7|PC3|VCAP	3|5|7|8	3|5|7|8|4|6	CGS001_A375_96H:RYK:1|CGS001_A549_96H:RYK:1|CGS001_HA1E_96H:RYK:1.5|CGS001_HEPG2_96H:RYK:1.5|CGS001_HT29_96H:RYK:1|CGS001_MCF7_96H:RYK:2|CGS001_MCF7_144H:RYK:2|CGS001_PC3_96H:RYK:2|CGS001_PC3_144H:RYK:2|CGS001_VCAP_120H:RYK:5
BRD-K12867552	BRD-K12867552	THM-I-94	trt_cp	24 h|6 h	10 µM	99.442	99.3534	98.9406	-666	-666	99.5516	99.3325	99.2674	99.262	98.6491	97.581	96.1988	95.9165	94.5984	9	0	9	15	99.3|98.6|94.6|95.9|99.3|96.2|99.3|99.6|97.6	1.53|1.49|1.42|1.41|1.5|1.38|1.64|1.54|1.47	HA1E|HCC515|PC3|VCAP|A375|A549|HEPG2|HT29|MCF7	8|5|7|1	8|5|7|1|2|9	CPC002_HA1E_24H:BRD-K12867552-001-01-3:10|CPC002_HA1E_6H:BRD-K12867552-001-01-3:10|CPC002_HCC515_24H:BRD-K12867552-001-01-3:10|CPC002_HCC515_6H:BRD-K12867552-001-01-3:10|CPC002_PC3_24H:BRD-K12867552-001-01-3:10|CPC002_PC3_6H:BRD-K12867552-001-01-3:10|CPC002_VCAP_24H:BRD-K12867552-001-01-3:10|CPC017_A375_6H:BRD-K12867552-001-01-3:10|CPC017_A549_24H:BRD-K12867552-001-01-3:10|CPC017_A549_6H:BRD-K128…
CGS001-54623	CGS001-54623	PAF1	trt_sh.cgs	120 h|144 h|96 h	1 µL|1.5 µL|2 µL|5 µL	99.9418	99.2281	96.6091	1	1	99.9436	99.9401	98.95	98.0788	93.0449	89.697	70.412	64.9605	0	8	0	9	11	99.9|98.9|0|65|99.9|89.7|93|98.1|70.4	1.57|1.34|0|1.03|1.55|1.26|1.26|1.38|1.09	A375|A549|HA1E|HCC515|HEPG2|HT29|MCF7|PC3|VCAP	1|5|2|8	1|5|2|8|7|6	CGS001_A375_96H:PAF1:1|CGS001_A549_96H:PAF1:1|CGS001_HA1E_96H:PAF1:1.5|CGS001_HCC515_96H:PAF1:2|CGS001_HEPG2_96H:PAF1:1.5|CGS001_HT29_96H:PAF1:1|CGS001_MCF7_96H:PAF1:2|CGS001_MCF7_144H:PAF1:2|CGS001_PC3_96H:PAF1:2|CGS001_PC3_144H:PAF1:2|CGS001_VCAP_120H:PAF1:5
BRD-K22503835	BRD-K22503835	scriptaid	trt_cp	24 h|6 h	1 nM|1 µM|10 nM|10 µM|100 nM|3 µM|500 nM	99.7868	98.9321	98.3081	-666	-666	99.877	99.6966	98.578	97.5768	97.1097	97.0105	96.978	95.7393	93.4874	9	0	9	35	99.9|98.6|97.1|99.7|95.7|97|97|93.5|97.6	1.57|1.49|1.46|1.52|1.37|1.48|1.45|1.4|1.46	HA1E|HCC515|PC3|A375|A549|HEPG2|HT29|MCF7|VCAP	1|4|2|9	1|4|2|9|3|7	CPC003_HA1E_24H:BRD-K22503835-001-06-0:10|CPC003_HA1E_6H:BRD-K22503835-001-06-0:10|CPC003_HCC515_24H:BRD-K22503835-001-06-0:10|CPC003_HCC515_6H:BRD-K22503835-001-06-0:10|CPC003_PC3_24H:BRD-K22503835-001-06-0:10|CPC003_PC3_6H:BRD-K22503835-001-06-0:10|CPC015_A375_6H:BRD-K22503835-001-06-0:10|CPC015_A549_24H:BRD-K22503835-001-06-0:10|CPC015_A549_6H:BRD-K22503835-001-06-0:10|CPC015_HEPG2_6H:BRD-K225…
BRD-K17743125	BRD-K17743125	belinostat	trt_cp	24 h|6 h	1 µM|10 µM|3 µM|500 nM	99.2854	98.8974	98.5082	-666	-666	99.8505	98.7202	98.7179	98.301	98.1602	97.2992	95.2241	95.071	90.7749	9	0	9	21	98.3|95.1|90.8|98.7|98.7|95.2|97.3|98.2|99.9	1.45|1.35|1.29|1.49|1.63|1.42|1.47|1.48|1.57	A375|A549|HA1E|HCC515|HEPG2|MCF7|PC3|VCAP|HT29	9|4|5|1	9|4|5|1|8|7	CPC013_A375_6H:BRD-K17743125-001-03-5:10|CPC013_A549_24H:BRD-K17743125-001-03-5:10|CPC013_A549_6H:BRD-K17743125-001-03-5:10|CPC013_HA1E_6H:BRD-K17743125-001-03-5:10|CPC013_HCC515_6H:BRD-K17743125-001-03-5:10|CPC013_HEPG2_6H:BRD-K17743125-001-03-5:10|CPC013_MCF7_24H:BRD-K17743125-001-03-5:10|CPC013_MCF7_6H:BRD-K17743125-001-03-5:10|CPC013_PC3_24H:BRD-K17743125-001-03-5:10|CPC013_PC3_6H:BRD-K177431…
BRD-A94377914	BRD-A94377914	merck-ketone	trt_cp	24 h|6 h	10 µM	99.4473	98.8631	98.1969	-666	-666	99.8786	99.016	98.3516	98.2063	97.7563	95.9725	95.3075	95.162	60.4845	9	0	9	12	99.9|60.5|99|95.3|98.4|95.2|96|97.8|98.2	1.56|0.99|1.51|1.39|1.57|1.42|1.44|1.46|1.48	A375|A549|HA1E|HCC515|HEPG2|MCF7|PC3|VCAP|HT29	1|3|5|9	1|3|5|9|8|7	CPC019_A375_6H:BRD-A94377914-001-02-7:10|CPC019_A549_24H:BRD-A94377914-001-02-7:10|CPC019_HA1E_6H:BRD-A94377914-001-02-7:10|CPC019_HCC515_6H:BRD-A94377914-001-02-7:10|CPC019_HEPG2_6H:BRD-A94377914-001-02-7:10|CPC019_MCF7_6H:BRD-A94377914-001-02-7:10|CPC019_PC3_24H:BRD-A94377914-001-02-7:10|CPC019_PC3_6H:BRD-A94377914-001-02-7:10|CPC019_VCAP_24H:BRD-A94377914-001-02-7:10|CPC019_VCAP_6H:BRD-A943779…
BRD-K68202742	BRD-K68202742	trichostatin-a	trt_cp	24 h|6 h	1 nM|1 µM|10 nM|10 µM|100 nM|3 µM|500 nM	99.4772	98.7374	98.2164	-666	-666	99.9253	99.0291	98.0099	97.9854	97.1779	97.171	96.5873	96.1988	96.1521	9	0	9	97	99|96.2|97.2|96.6|99.9|97.2|98|96.2|98	1.49|1.38|1.44|1.43|1.58|1.46|1.49|1.42|1.56	A375|A549|HA1E|HCC515|HT29|MCF7|PC3|VCAP|HEPG2	5|1|7|9	5|1|7|9|6|3	CPC012_A375_6H:BRD-K68202742-001-06-6:10|CPC012_A549_6H:BRD-K68202742-001-06-6:10|CPC012_HA1E_6H:BRD-K68202742-001-06-6:10|CPC012_HCC515_6H:BRD-K68202742-001-06-6:10|CPC012_HT29_6H:BRD-K68202742-001-06-6:10|CPC012_MCF7_24H:BRD-K68202742-001-06-6:10|CPC012_MCF7_6H:BRD-K68202742-001-06-6:10|CPC012_PC3_24H:BRD-K68202742-001-06-6:10|CPC012_PC3_6H:BRD-K68202742-001-06-6:10|CPC012_VCAP_24H:BRD-K6820274…
BRD-A39646320	BRD-A39646320	HC-toxin	trt_cp	24 h|6 h	1 µM|10 µM|3 µM|500 nM	99.1619	98.7121	97.7671	-666	-666	99.2481	99.0757	98.923	97.6015	95.8791	95.8753	93.6472	91.4442	90.4288	9	0	9	21	91.4|99.2|97.6|99.1|95.9|95.9|90.4|98.9|93.6	1.32|1.5|1.45|1.51|1.44|1.43|1.34|1.49|1.38	A375|A549|HA1E|HCC515|HEPG2|MCF7|PC3|VCAP|HT29	2|4|8|3	2|4|8|3|5|6	CPC014_A375_6H:BRD-A39646320-001-01-3:10|CPC014_A549_24H:BRD-A39646320-001-01-3:10|CPC014_A549_6H:BRD-A39646320-001-01-3:10|CPC014_HA1E_6H:BRD-A39646320-001-01-3:10|CPC014_HCC515_6H:BRD-A39646320-001-01-3:10|CPC014_HEPG2_6H:BRD-A39646320-001-01-3:10|CPC014_MCF7_24H:BRD-A39646320-001-01-3:10|CPC014_MCF7_6H:BRD-A39646320-001-01-3:10|CPC014_PC3_24H:BRD-A39646320-001-01-3:10|CPC014_PC3_6H:BRD-A396463…
BRD-K81418486	BRD-K81418486	vorinostat	trt_cp	24 h|48 h|6 h	0.04 µM|0.12 µM|0.37 µM|1 nM|1 µM|1.11 µM|10 nM|10 µM|100 nM|20 µM|3 µM|3.33 µM|30 µM|5 µM|500 nM	99.2553	98.6605	98.1026	-666	-666	99.289	99.2216	98.524	97.6072	97.0384	96.9357	96.7001	96.4873	96.0692	9	0	9	687	96.1|97.6|98.5|99.3|97|96.9|99.2|96.5|96.7	1.44|1.47|1.48|1.53|1.44|1.42|1.64|1.44|1.4	MCF7|PC3|HA1E|HCC515|VCAP|A375|HEPG2|HT29|A549	4|7|3|2	4|7|3|2|5|6	ASG001_MCF7_24H:BRD-K81418486-001-24-4:10|ASG001_MCF7_24H:BRD-K81418486-001-24-4:2|ASG001_MCF7_6H:BRD-K81418486-001-24-4:10|ASG001_MCF7_6H:BRD-K81418486-001-24-4:2|ASG001_PC3_24H:BRD-K81418486-001-24-4:10|ASG001_PC3_24H:BRD-K81418486-001-24-4:2|ASG001_PC3_24H:BRD-K81418486-001-24-4:0.4|ASG001_PC3_6H:BRD-K81418486-001-24-4:2|ASG001_PC3_6H:BRD-K81418486-001-24-4:0.4|CPC001_HA1E_24H:BRD-K81418486:10…
BRD-K13810148	BRD-K13810148	givinostat	trt_cp	24 h|6 h	10 µM	98.9	98.6144	-666	-666	-666	98.9684	98.8315	98.7905	97.867	0	-666	-666	-666	-666	4	0	5	6	99|98.8|97.9|0|98.8	1.49|1.5|1.47|0|1.5	A375|HA1E|HCC515|VCAP|MCF7	1|2|5|3	-666	CPC012_A375_6H:BRD-K13810148-001-02-1:10|CPC012_HA1E_6H:BRD-K13810148-001-02-1:10|CPC012_HCC515_6H:BRD-K13810148-001-02-1:10|CPC012_VCAP_6H:BRD-K13810148-001-02-1:10|CPC012_MCF7_24H:BRD-K13810148-001-02-1:10|CPC012_MCF7_6H:BRD-K13810148-001-02-1:10
CGS001-7264	CGS001-7264	TSTA3	trt_sh.cgs	120 h|144 h|96 h	1 µL|1.5 µL|2 µL|5 µL	99.1815	98.5062	94.516	1	1	100	98.363	98.3146	97.3473	89.4737	83.5976	82.5455	81.0237	0	8	0	9	11	98.4|97.3|83.6|81|100|82.5|0|89.5|98.3	1.37|1.26|1.07|1.13|1.57|1.19|0|1.24|1.38	A375|A549|HA1E|HCC515|HEPG2|HT29|MCF7|PC3|VCAP	5|1|9|2	5|1|9|2|8|3	CGS001_A375_96H:TSTA3:1|CGS001_A549_96H:TSTA3:1|CGS001_HA1E_96H:TSTA3:1.5|CGS001_HCC515_96H:TSTA3:2|CGS001_HEPG2_96H:TSTA3:1.5|CGS001_HT29_96H:TSTA3:1|CGS001_MCF7_96H:TSTA3:2|CGS001_MCF7_144H:TSTA3:2|CGS001_PC3_96H:TSTA3:2|CGS001_PC3_144H:TSTA3:2|CGS001_VCAP_120H:TSTA3:5
BRD-K75081836	BRD-K75081836	BRD-K75081836	trt_cp	24 h|6 h	10 µM	98.9294	98.2971	97.8873	-666	-666	99.0284	98.8304	97.6666	97.663	97.619	96.5162	95.4987	92.0298	91.5655	9	0	9	12	91.6|98.8|97.7|96.5|97.6|92|95.5|99|97.7	1.32|1.48|1.45|1.43|1.53|1.36|1.44|1.51|1.46	A375|A549|HA1E|HCC515|HEPG2|MCF7|PC3|HT29|VCAP	8|2|9|3	8|2|9|3|5|4	CPC014_A375_6H:BRD-K75081836-001-01-3:10|CPC014_A549_24H:BRD-K75081836-001-01-3:10|CPC014_A549_6H:BRD-K75081836-001-01-3:10|CPC014_HA1E_6H:BRD-K75081836-001-01-3:10|CPC014_HCC515_6H:BRD-K75081836-001-01-3:10|CPC014_HEPG2_6H:BRD-K75081836-001-01-3:10|CPC014_MCF7_24H:BRD-K75081836-001-01-3:10|CPC014_MCF7_6H:BRD-K75081836-001-01-3:10|CPC014_PC3_6H:BRD-K75081836-001-01-3:10|CPC014_HT29_6H:BRD-K750818…
BRD-K11663430	BRD-K11663430	pyroxamide	trt_cp	24 h|6 h	10 µM	98.3621	98.0911	96.8155	-666	-666	98.4432	98.281	98.1521	97.488	95.0799	93.4485	83.4951	77.9595	77.4854	9	0	9	13	83.5|77.5|95.1|78|98.4|98.3|97.5|98.2|93.4	1.23|1.12|1.38|1.16|1.6|1.49|1.47|1.49|1.37	A375|A549|HA1E|HCC515|HEPG2|HT29|MCF7|PC3|VCAP	5|6|8|7	5|6|8|7|3|9	CPC013_A375_6H:BRD-K11663430-001-01-5:10|CPC013_A549_24H:BRD-K11663430-001-01-5:10|CPC013_A549_6H:BRD-K11663430-001-01-5:10|CPC013_HA1E_6H:BRD-K11663430-001-01-5:10|CPC013_HCC515_6H:BRD-K11663430-001-01-5:10|CPC013_HEPG2_6H:BRD-K11663430-001-01-5:10|CPC013_HT29_6H:BRD-K11663430-001-01-5:10|CPC013_MCF7_6H:BRD-K11663430-001-01-5:10|CPC013_PC3_24H:BRD-K11663430-001-01-5:10|CPC013_PC3_6H:BRD-K1166343…
BRD-A19037878	BRD-A19037878	trichostatin-a	trt_cp	24 h|6 h	0.04 µM|0.12 µM|0.37 µM|1 nM|1 µM|1.11 µM|10 µM|100 nM|20 µM|3 µM|3.33 µM|5 µM|500 nM	98.0607	97.89	97.729	-666	-666	98.0935	98.0279	97.7959	97.6427	97.5046	97.3094	97.0969	96.9608	96.8701	9	0	9	575	97|97.6|98.1|97.8|96.9|98|97.5|97.3|97.1	1.45|1.48|1.47|1.46|1.44|1.45|1.52|1.46|1.41	MCF7|PC3|HA1E|HCC515|VCAP|A375|HEPG2|HT29|A549	3|6|4|2	3|6|4|2|7|8	ASG001_MCF7_24H:BRD-A19037878-001-04-9:10|ASG001_MCF7_24H:BRD-A19037878-001-04-9:2|ASG001_MCF7_6H:BRD-A19037878-001-04-9:10|ASG001_MCF7_6H:BRD-A19037878-001-04-9:2|ASG001_MCF7_6H:BRD-A19037878-001-04-9:0.4|ASG001_MCF7_6H:BRD-A19037878-001-04-9:0.08|ASG001_PC3_24H:BRD-A19037878-001-04-9:10|ASG001_PC3_24H:BRD-A19037878-001-04-9:2|ASG001_PC3_6H:BRD-A19037878-001-04-9:2|ASG001_PC3_6H:BRD-A19037878-00…
CGS001-4791	CGS001-4791	NFKB2	trt_sh.cgs	120 h|96 h	1 µL|1.5 µL|2 µL|5 µL	99.0466	97.8741	94.4636	1	1	99.6406	98.4526	97.6856	95.7174	89.8834	85.4019	61.2121	0	-666	7	0	8	8	97.7|98.5|85.4|99.6|61.2|89.9|95.7|0	1.34|1.29|1.08|1.44|1.01|1.21|1.33|0	A375|A549|HA1E|HEPG2|HT29|MCF7|PC3|VCAP	4|2|1|7	4|2|1|7|6|3	CGS001_A375_96H:NFKB2:1|CGS001_A549_96H:NFKB2:1|CGS001_HA1E_96H:NFKB2:1.5|CGS001_HEPG2_96H:NFKB2:1.5|CGS001_HT29_96H:NFKB2:1|CGS001_MCF7_96H:NFKB2:2|CGS001_PC3_96H:NFKB2:2|CGS001_VCAP_120H:NFKB2:5
CGS001-6646	CGS001-6646	SOAT1	trt_sh.cgs	144 h|96 h	1 µL|1.5 µL|2 µL	98.9272	97.7372	80.7167	1	1	99.0794	98.7749	97.3367	95.7576	93.3513	0	0	-666	-666	5	0	7	8	0|0|97.3|93.4|95.8|98.8|99.1	0|0|1.33|1.1|1.35|1.41|1.45	A375|HA1E|HCC515|HEPG2|HT29|MCF7|PC3	7|6|3|5	7|6|3|5|4|1	CGS001_A375_96H:SOAT1:1|CGS001_HA1E_96H:SOAT1:1.5|CGS001_HCC515_96H:SOAT1:2|CGS001_HEPG2_96H:SOAT1:1.5|CGS001_HT29_96H:SOAT1:1|CGS001_MCF7_96H:SOAT1:2|CGS001_PC3_96H:SOAT1:2|CGS001_PC3_144H:SOAT1:2
CGS001-10914	CGS001-10914	PAPOLA	trt_sh.cgs	120 h|96 h	1 µL|1.5 µL|2 µL|5 µL	99.4845	97.6825	93.1804	1	1	99.7198	99.2492	97.9394	93.8218	93.1336	75.2187	70.6201	0	0	7	0	9	9	75.2|0|93.8|70.6|0|97.9|99.2|99.7|93.1	1.06|0|1.2|1.06|0|1.39|1.43|1.48|1.27	A375|A549|HA1E|HCC515|HEPG2|HT29|MCF7|PC3|VCAP	8|7|6|3	8|7|6|3|9|1	CGS001_A375_96H:PAPOLA:1|CGS001_A549_96H:PAPOLA:1|CGS001_HA1E_96H:PAPOLA:1.5|CGS001_HCC515_96H:PAPOLA:2|CGS001_HEPG2_96H:PAPOLA:1.5|CGS001_HT29_96H:PAPOLA:1|CGS001_MCF7_96H:PAPOLA:2|CGS001_PC3_96H:PAPOLA:2|CGS001_VCAP_120H:PAPOLA:5
BRD-K74761218	BRD-K74761218	WT-171	trt_cp	24 h|6 h	10 µM	98.7794	97.6277	96.4675	-666	-666	98.9545	98.6044	96.7115	96.2406	94.9775	93.3167	89.8587	88.2773	-666	8	0	8	12	98.6|96.2|99|93.3|96.7|88.3|95|89.9	1.46|1.38|1.51|1.34|1.45|1.31|1.43|1.31	A375|A549|HA1E|HCC515|HT29|MCF7|PC3|VCAP	3|1|5|2	3|1|5|2|7|4	CPC012_A375_6H:BRD-K74761218-001-03-5:10|CPC012_A549_24H:BRD-K74761218-001-03-5:10|CPC012_A549_6H:BRD-K74761218-001-03-5:10|CPC012_HA1E_6H:BRD-K74761218-001-03-5:10|CPC012_HCC515_6H:BRD-K74761218-001-03-5:10|CPC012_HT29_6H:BRD-K74761218-001-03-5:10|CPC012_MCF7_24H:BRD-K74761218-001-03-5:10|CPC012_MCF7_6H:BRD-K74761218-001-03-5:10|CPC012_PC3_24H:BRD-K74761218-001-03-5:10|CPC012_PC3_6H:BRD-K7476121…
CGS001-4609	CGS001-4609	MYC	trt_sh.cgs	120 h|144 h|96 h	1 µL|1.5 µL|2 µL|5 µL	99.1357	97.6175	95.5624	1	1	99.6048	98.6667	97.1702	95.0285	93.0087	89.8956	89.0578	0	-66.0997	7	1	9	11	89.9|89.1|0|95|98.7|99.6|-66.1|93|97.2	1.21|1.11|0|1.16|1.42|1.49|-0.95|1.27|1.33	A375|A549|HA1E|HEPG2|HT29|MCF7|PC3|VCAP|HCC515	6|5|9|4	6|5|9|4|8|1	CGS001_A375_96H:MYC:1|CGS001_A549_96H:MYC:1|CGS001_HA1E_96H:MYC:1.5|CGS001_HEPG2_96H:MYC:1.5|CGS001_HT29_96H:MYC:1|CGS001_MCF7_96H:MYC:2|CGS001_MCF7_144H:MYC:2|CGS001_PC3_144H:MYC:2|CGS001_VCAP_120H:MYC:5|CGS001_HCC515_96H:MYC:2|CGS001_PC3_96H:MYC:2
CGS001-8784	CGS001-8784	TNFRSF18	trt_sh.cgs	120 h|96 h	1 µL|1.5 µL|2 µL|5 µL	98.3739	97.4412	92.9742	0	0	99.96	96.7879	96.5736	96.4434	90.9681	77.1119	0	0	-95.9426	6	1	9	9	91|96.6|0|77.1|0|96.8|96.4|100|-95.9	1.22|1.23|0|1.1|0|1.37|1.33|1.5|-1.28	A375|A549|HA1E|HCC515|HEPG2|HT29|MCF7|PC3|VCAP	8|6|2|7	8|6|2|7|1|4	CGS001_A375_96H:TNFRSF18:1|CGS001_A549_96H:TNFRSF18:1|CGS001_HA1E_96H:TNFRSF18:1.5|CGS001_HCC515_96H:TNFRSF18:2|CGS001_HEPG2_96H:TNFRSF18:1.5|CGS001_HT29_96H:TNFRSF18:1|CGS001_MCF7_96H:TNFRSF18:2|CGS001_PC3_96H:TNFRSF18:2|CGS001_VCAP_120H:TNFRSF18:5
CGS001-4199	CGS001-4199	ME1	trt_sh.cgs	120 h|96 h	1 µL|1.5 µL|2 µL|5 µL	98.9543	97.3418	79.6867	1	1	99.7813	98.1273	97.9	93.5586	88.7533	0	0	0	-666	5	0	8	8	0|97.9|99.8|0|0|93.6|88.8|98.1	0|1.27|1.4|0|0|1.27|1.23|1.36	A375|A549|HA1E|HCC515|HEPG2|MCF7|PC3|VCAP	3|8|2|6	3|8|2|6|7|1	CGS001_A375_96H:ME1:1|CGS001_A549_96H:ME1:1|CGS001_HA1E_96H:ME1:1.5|CGS001_HCC515_96H:ME1:2|CGS001_HEPG2_96H:ME1:1.5|CGS001_MCF7_96H:ME1:2|CGS001_PC3_96H:ME1:2|CGS001_VCAP_120H:ME1:5
CGS001-23475	CGS001-23475	QPRT	trt_sh.cgs	120 h|96 h	1 µL|1.5 µL|2 µL|5 µL	98.9903	97.0571	81.8742	1	1	99.2213	98.7593	97.4598	92.7879	67.8527	35.1644	0	0	0	6	0	9	9	97.5|0|0|35.2|99.2|92.8|0|98.8|67.9	1.34|0|0|0.73|1.36|1.3|0|1.42|1.06	A375|A549|HA1E|HCC515|HEPG2|HT29|MCF7|PC3|VCAP	5|8|1|6	5|8|1|6|9|4	CGS001_A375_96H:QPRT:1|CGS001_A549_96H:QPRT:1|CGS001_HA1E_96H:QPRT:1.5|CGS001_HCC515_96H:QPRT:2|CGS001_HEPG2_96H:QPRT:1.5|CGS001_HT29_96H:QPRT:1|CGS001_MCF7_96H:QPRT:2|CGS001_PC3_96H:QPRT:2|CGS001_VCAP_120H:QPRT:5
CGS001-2263	CGS001-2263	FGFR2	trt_sh.cgs	120 h|144 h|96 h	1 µL|1.5 µL|2 µL|5 µL	98.3643	96.852	91.4696	0	0	99.3368	97.3918	97.3584	93.3208	86.6427	74.7672	22.4242	0	-666	7	0	8	10	74.8|99.3|0|86.6|22.4|97.4|97.4|93.3	1.05|1.35|0|0.91|0.52|1.36|1.38|1.28	A375|A549|HA1E|HEPG2|HT29|MCF7|PC3|VCAP	2|6|7|8	2|6|7|8|4|1	CGS001_A375_96H:FGFR2:1|CGS001_A549_96H:FGFR2:1|CGS001_HA1E_96H:FGFR2:1.5|CGS001_HEPG2_96H:FGFR2:1.5|CGS001_HT29_96H:FGFR2:1|CGS001_MCF7_96H:FGFR2:2|CGS001_MCF7_144H:FGFR2:2|CGS001_PC3_96H:FGFR2:2|CGS001_PC3_144H:FGFR2:2|CGS001_VCAP_120H:FGFR2:5
CGS001-3242	CGS001-3242	HPD	trt_sh.cgs	120 h|96 h	1 µL|1.5 µL|2 µL|5 µL	99.3545	96.701	76.4581	0	0	99.697	99.0121	95.9976	92.0973	71.9447	0	0	0	-63.608	5	1	9	9	71.9|92.1|0|0|0|99.7|99|96|-63.6	1.04|1.16|0|0|0|1.53|1.41|1.34|-0.69	A375|A549|HA1E|HCC515|HEPG2|HT29|MCF7|PC3|VCAP	6|7|8|2	6|7|8|2|1|3	CGS001_A375_96H:HPD:1|CGS001_A549_96H:HPD:1|CGS001_HA1E_96H:HPD:1.5|CGS001_HCC515_96H:HPD:2|CGS001_HEPG2_96H:HPD:1.5|CGS001_HT29_96H:HPD:1|CGS001_MCF7_96H:HPD:2|CGS001_PC3_96H:HPD:2|CGS001_VCAP_120H:HPD:5
BRD-K74733595	BRD-K74733595	APHA-compound-8	trt_cp	24 h|6 h	10 µM	98.5433	96.6669	95.3539	-666	-666	98.7469	98.3397	94.8422	94.7387	94.1392	91.3165	88.4155	87.2542	55.6581	9	0	9	12	94.8|98.7|55.7|94.7|94.1|88.4|91.3|87.3|98.3	1.38|1.47|0.96|1.37|1.36|1.29|1.35|1.29|1.48	A375|A549|HA1E|HCC515|HEPG2|HT29|MCF7|PC3|VCAP	2|9|1|4	2|9|1|4|5|7	CPC014_A375_6H:BRD-K74733595-001-02-9:10|CPC014_A549_24H:BRD-K74733595-001-02-9:10|CPC014_A549_6H:BRD-K74733595-001-02-9:10|CPC014_HA1E_6H:BRD-K74733595-001-02-9:10|CPC014_HCC515_6H:BRD-K74733595-001-02-9:10|CPC014_HEPG2_6H:BRD-K74733595-001-02-9:10|CPC014_HT29_6H:BRD-K74733595-001-02-9:10|CPC014_MCF7_24H:BRD-K74733595-001-02-9:10|CPC014_MCF7_6H:BRD-K74733595-001-02-9:10|CPC014_PC3_6H:BRD-K747335…
BRD-K85493820	BRD-K85493820	KM-00927	trt_cp	24 h|6 h	10 µM	97.9768	96.5995	95.6928	-666	-666	98.5114	97.4422	95.2381	95.2063	94.1574	93.6011	93.2331	92.8927	92.3767	9	0	9	12	95.2|93.2|94.2|93.6|95.2|92.4|98.5|92.9|97.4	1.39|1.31|1.36|1.35|1.41|1.35|1.5|1.39|1.45	A375|A549|HA1E|HCC515|HEPG2|HT29|MCF7|PC3|VCAP	7|9|5|1	7|9|5|1|3|4	CPC014_A375_6H:BRD-K85493820-001-01-6:10|CPC014_A549_24H:BRD-K85493820-001-01-6:10|CPC014_A549_6H:BRD-K85493820-001-01-6:10|CPC014_HA1E_6H:BRD-K85493820-001-01-6:10|CPC014_HCC515_6H:BRD-K85493820-001-01-6:10|CPC014_HEPG2_6H:BRD-K85493820-001-01-6:10|CPC014_HT29_6H:BRD-K85493820-001-01-6:10|CPC014_MCF7_24H:BRD-K85493820-001-01-6:10|CPC014_MCF7_6H:BRD-K85493820-001-01-6:10|CPC014_PC3_24H:BRD-K85493…
BRD-K02130563	BRD-K02130563	panobinostat	trt_cp	24 h|6 h	0.04 µM|0.12 µM|0.37 µM|1 µM|1.11 µM|10 µM|3 µM|3.33 µM|500 nM	97.8909	96.4716	94.7683	-666	-666	97.9358	97.8459	96.3384	93.7665	92.6558	90.0677	87.6495	62.9121	62.0301	9	0	9	68	97.8|62|90.1|96.3|87.6|93.8|92.7|97.9|62.9	1.44|1|1.28|1.42|1.28|1.4|1.38|1.47|0.95	A375|A549|HA1E|HCC515|HT29|MCF7|PC3|VCAP|HEPG2	8|1|4|6	8|1|4|6|7|3	CPC012_A375_6H:BRD-K02130563-001-06-4:10|CPC012_A549_24H:BRD-K02130563-001-06-4:10|CPC012_A549_6H:BRD-K02130563-001-06-4:10|CPC012_HA1E_6H:BRD-K02130563-001-06-4:10|CPC012_HCC515_6H:BRD-K02130563-001-06-4:10|CPC012_HT29_6H:BRD-K02130563-001-06-4:10|CPC012_MCF7_24H:BRD-K02130563-001-06-4:10|CPC012_PC3_24H:BRD-K02130563-001-06-4:10|CPC012_PC3_6H:BRD-K02130563-001-06-4:10|MUC.CP001_MCF7_24H:BRD-K021…
CGS001-9296	CGS001-9296	ATP6V1F	trt_sh.cgs	144 h|96 h	1 µL|1.5 µL|2 µL	98.2227	96.3838	86.3055	1	1	99.0516	97.3939	96.3308	92.759	83.2884	49.0094	0	0	-666	6	0	8	9	96.3|0|0|92.8|83.3|97.4|99.1|49	1.31|0|0|1.25|0.82|1.38|1.42|0.86	A375|A549|HA1E|HCC515|HEPG2|HT29|MCF7|PC3	7|6|1|4	7|6|1|4|5|8	CGS001_A375_96H:ATP6V1F:1|CGS001_A549_96H:ATP6V1F:1|CGS001_HA1E_96H:ATP6V1F:1.5|CGS001_HCC515_96H:ATP6V1F:2|CGS001_HEPG2_96H:ATP6V1F:1.5|CGS001_HT29_96H:ATP6V1F:1|CGS001_MCF7_96H:ATP6V1F:2|CGS001_MCF7_144H:ATP6V1F:2|CGS001_PC3_144H:ATP6V1F:2
CGS001-7026	CGS001-7026	NR2F2	trt_sh.cgs	120 h|144 h|96 h	1 µL|1.5 µL|2 µL|5 µL	98.1705	96.2763	90.615	1	1	98.1822	98.1589	97.7528	91.0112	88.7666	69.8182	0	0	0	6	0	9	11	88.8|0|0|97.8|0|69.8|98.2|98.2|91	1.19|0|0|1.35|0|1.08|1.38|1.39|1.25	A375|A549|HA1E|HCC515|HEPG2|HT29|MCF7|PC3|VCAP	7|8|4|9	7|8|4|9|1|6	CGS001_A375_96H:NR2F2:1|CGS001_A549_96H:NR2F2:1|CGS001_HA1E_96H:NR2F2:1.5|CGS001_HCC515_96H:NR2F2:2|CGS001_HEPG2_96H:NR2F2:1.5|CGS001_HT29_96H:NR2F2:1|CGS001_MCF7_96H:NR2F2:2|CGS001_MCF7_144H:NR2F2:2|CGS001_PC3_96H:NR2F2:2|CGS001_PC3_144H:NR2F2:2|CGS001_VCAP_120H:NR2F2:5
CGS001-91464	CGS001-91464	ISX	trt_sh.cgs	120 h|96 h	1 µL|1.5 µL|2 µL|5 µL	96.7328	95.913	86.8674	0	0	97.2733	96.1923	95.8788	94.3078	81.7387	55.8135	0	-90.9117	-666	6	1	8	8	-90.9|94.3|81.7|0|95.9|97.3|55.8|96.2	-1.18|1.19|1.04|0|1.35|1.35|0.93|1.32	A375|A549|HA1E|HCC515|HT29|MCF7|PC3|VCAP	6|8|5|2	6|8|5|2|3|7	CGS001_A375_96H:ISX:1|CGS001_A549_96H:ISX:1|CGS001_HA1E_96H:ISX:1.5|CGS001_HCC515_96H:ISX:2|CGS001_HT29_96H:ISX:1|CGS001_MCF7_96H:ISX:2|CGS001_PC3_96H:ISX:2|CGS001_VCAP_120H:ISX:5
CGS001-2678	CGS001-2678	GGT1	trt_sh.cgs	120 h|96 h	1 µL|1.5 µL|2 µL|5 µL	98.7425	95.8543	88.5287	1	1	98.9218	98.5631	96.72	89.2121	78.1541	69.6009	63.2335	58.4151	-65.6263	8	1	9	9	78.2|98.6|69.6|-65.6|98.9|89.2|96.7|58.4|63.2	1.08|1.3|0.88|-0.88|1.34|1.26|1.34|0.95|1.04	A375|A549|HA1E|HCC515|HEPG2|HT29|MCF7|PC3|VCAP	5|2|7|6	5|2|7|6|1|3	CGS001_A375_96H:GGT1:1|CGS001_A549_96H:GGT1:1|CGS001_HA1E_96H:GGT1:1.5|CGS001_HCC515_96H:GGT1:2|CGS001_HEPG2_96H:GGT1:1.5|CGS001_HT29_96H:GGT1:1|CGS001_MCF7_96H:GGT1:2|CGS001_PC3_96H:GGT1:2|CGS001_VCAP_120H:GGT1:5
BRD-K64606589	BRD-K64606589	apicidin	trt_cp	24 h|6 h	0.04 µM|0.12 µM|0.37 µM|1.11 µM|10 µM|3.33 µM	98.0566	95.7898	94.5192	-666	-666	99.0128	97.1003	94.4826	92.5635	92.4812	91.4745	90.0818	89.339	85.3629	9	0	9	61	91.5|92.5|85.4|90.1|94.5|92.6|97.1|89.3|99	1.32|1.29|1.22|1.29|1.38|1.35|1.46|1.32|1.49	A375|A549|HA1E|HCC515|HEPG2|HT29|MCF7|PC3|VCAP	9|7|5|6	9|7|5|6|2|1	CPC013_A375_6H:BRD-K64606589-001-01-9:10|CPC013_A549_24H:BRD-K64606589-001-01-9:10|CPC013_A549_6H:BRD-K64606589-001-01-9:10|CPC013_HA1E_6H:BRD-K64606589-001-01-9:10|CPC013_HCC515_6H:BRD-K64606589-001-01-9:10|CPC013_HEPG2_6H:BRD-K64606589-001-01-9:10|CPC013_HT29_6H:BRD-K64606589-001-01-9:10|CPC013_MCF7_24H:BRD-K64606589-001-01-9:10|CPC013_MCF7_6H:BRD-K64606589-001-01-9:10|CPC013_PC3_24H:BRD-K64606…
CGS001-2079	CGS001-2079	ERH	trt_sh.cgs	120 h|96 h	1 µL|1.5 µL|2 µL|5 µL	97.1996	95.7494	89.5815	1	1	99.0052	95.3939	95.0793	93.5191	87.5125	66.9788	57.4936	0	-666	7	0	8	8	57.5|99|95.1|0|95.4|93.5|87.5|67	0.91|1.34|1.22|0|1.34|1.27|1.22|1.06	A375|A549|HA1E|HCC515|HT29|MCF7|PC3|VCAP	2|5|3|6	2|5|3|6|7|8	CGS001_A375_96H:ERH:1|CGS001_A549_96H:ERH:1|CGS001_HA1E_96H:ERH:1.5|CGS001_HCC515_96H:ERH:2|CGS001_HT29_96H:ERH:1|CGS001_MCF7_96H:ERH:2|CGS001_PC3_96H:ERH:2|CGS001_VCAP_120H:ERH:5
CGS001-1514	CGS001-1514	CTSL1	trt_sh.cgs	120 h|144 h|96 h	1 µL|1.5 µL|2 µL|5 µL	99.2724	95.5961	77.4432	1	1	99.6255	98.9193	94.9091	88.9305	82.2749	0	0	0	0	5	0	9	11	82.3|0|0|88.9|0|94.9|0|98.9|99.6	1.12|0|0|1.21|0|1.34|0|1.43|1.45	A375|A549|HA1E|HCC515|HEPG2|HT29|MCF7|PC3|VCAP	9|8|6|4	9|8|6|4|1|2	CGS001_A375_96H:CTSL1:1|CGS001_A549_96H:CTSL1:1|CGS001_HA1E_96H:CTSL1:1.5|CGS001_HCC515_96H:CTSL1:2|CGS001_HEPG2_96H:CTSL1:1.5|CGS001_HT29_96H:CTSL1:1|CGS001_MCF7_96H:CTSL1:2|CGS001_MCF7_144H:CTSL1:2|CGS001_PC3_96H:CTSL1:2|CGS001_PC3_144H:CTSL1:2|CGS001_VCAP_120H:CTSL1:5
CGS001-64746	CGS001-64746	ACBD3	trt_sh.cgs	120 h|144 h|96 h	1 µL|1.5 µL|2 µL|5 µL	99.1144	95.4883	80.021	1	1	99.3342	98.8947	98.3065	85.4179	66.9001	31.2727	0	0	-666	6	0	8	10	98.3|98.9|0|99.3|31.3|85.4|66.9|0	1.37|1.34|0|1.4|0.73|1.17|1.02|0	A375|A549|HA1E|HCC515|HT29|MCF7|PC3|VCAP	4|2|1|6	4|2|1|6|7|5	CGS001_A375_96H:ACBD3:1|CGS001_A549_96H:ACBD3:1|CGS001_HA1E_96H:ACBD3:1.5|CGS001_HCC515_96H:ACBD3:2|CGS001_HT29_96H:ACBD3:1|CGS001_MCF7_96H:ACBD3:2|CGS001_MCF7_144H:ACBD3:2|CGS001_PC3_96H:ACBD3:2|CGS001_PC3_144H:ACBD3:2|CGS001_VCAP_120H:ACBD3:5
CGS001-2146	CGS001-2146	EZH2	trt_sh.cgs	120 h|144 h|96 h	1 µL|1.5 µL|2 µL|5 µL	97.9948	95.4485	92.6409	1	1	99.8182	96.1715	93.6777	92.1268	87.7495	86.3018	86.2672	0	0	7	0	9	12	93.7|0|96.2|0|99.8|87.7|86.3|92.1|86.3	1.26|0|1.3|0|1.54|1.19|1.24|1.16|1.21	A375|A549|HCC515|HEPG2|HT29|MCF7|PC3|HA1E|VCAP	5|3|1|8	5|3|1|8|6|7	CGS001_A375_96H:EZH2:1|CGS001_A549_96H:EZH2:1|CGS001_HCC515_96H:EZH2:2|CGS001_HEPG2_96H:EZH2:1.5|CGS001_HT29_96H:EZH2:1|CGS001_MCF7_96H:EZH2:2|CGS001_MCF7_144H:EZH2:2|CGS001_PC3_96H:EZH2:2|CGS001_PC3_120H:EZH2:2|CGS001_PC3_144H:EZH2:2|CGS001_HA1E_96H:EZH2:1.5|CGS001_VCAP_120H:EZH2:5
BRD-K23165181	BRD-K23165181	BRD-K23165181	trt_cp	24 h|6 h	10 µM	98.0077	95.4432	37.2567	-666	-666	98.0785	97.9369	93.5725	92.1848	-70.7074	-87.5252	-666	-666	-666	4	2	6	6	97.9|98.1|-70.7|92.2|93.6|-87.5	1.45|1.44|-0.84|1.37|1.38|-1.04	A375|A549|HCC515|MCF7|HT29|VCAP	2|1|5|4	2|1|5|4|3|6	CPC008_A375_6H:BRD-K23165181-019-01-0:10|CPC008_A549_6H:BRD-K23165181-019-01-0:10|CPC008_HCC515_6H:BRD-K23165181-019-01-0:10|CPC008_MCF7_6H:BRD-K23165181-019-01-0:10|CPC008_HT29_6H:BRD-K23165181-019-01-0:10|CPC008_VCAP_24H:BRD-K23165181-019-01-0:10
BRD-K00627859	BRD-K00627859	tubastatin-a	trt_cp	24 h|6 h	0.37 µM|1.11 µM|10 µM|3.33 µM	97.2559	95.4162	89.3951	-666	-666	97.9705	96.5413	96.2631	90.8901	81.243	73.4625	53.6759	41.1869	-83.4249	8	1	9	26	96.5|53.7|98|73.5|-83.4|96.3|90.9|41.2|81.2	1.42|0.93|1.46|1.13|-0.97|1.44|1.35|0.62|1.21	A375|A549|HA1E|HCC515|HEPG2|HT29|MCF7|PC3|VCAP	3|1|6|7	3|1|6|7|9|4	CPC019_A375_6H:BRD-K00627859-001-01-5:10|CPC019_A549_24H:BRD-K00627859-001-01-5:10|CPC019_HA1E_6H:BRD-K00627859-001-01-5:10|CPC019_HCC515_6H:BRD-K00627859-001-01-5:10|CPC019_HEPG2_6H:BRD-K00627859-001-01-5:10|CPC019_HT29_6H:BRD-K00627859-001-01-5:10|CPC019_MCF7_6H:BRD-K00627859-001-01-5:10|CPC019_PC3_24H:BRD-K00627859-001-01-5:10|CPC019_VCAP_24H:BRD-K00627859-001-01-5:10|CPC019_VCAP_6H:BRD-K00627…
CGS001-5689	CGS001-5689	PSMB1	trt_sh.cgs	120 h|144 h|96 h	1 µL|1.5 µL|2 µL|5 µL	97.6882	94.9611	76.2364	1	1	99.6049	95.7716	95.134	89.3341	49.9376	27.6364	0	-89.1935	-666	6	1	8	10	99.6|89.3|95.1|0|27.6|95.8|-89.2|49.9	1.51|1.12|1.22|0|0.67|1.31|-1.23|0.94	A375|A549|HA1E|HEPG2|HT29|MCF7|PC3|VCAP	1|6|3|2	1|6|3|2|8|5	CGS001_A375_96H:PSMB1:1|CGS001_A549_96H:PSMB1:1|CGS001_HA1E_96H:PSMB1:1.5|CGS001_HEPG2_96H:PSMB1:1.5|CGS001_HT29_96H:PSMB1:1|CGS001_MCF7_96H:PSMB1:2|CGS001_MCF7_144H:PSMB1:2|CGS001_PC3_96H:PSMB1:2|CGS001_PC3_144H:PSMB1:2|CGS001_VCAP_120H:PSMB1:5
CGS001-27154	CGS001-27154	BRPF3	trt_sh.cgs	120 h|96 h	1 µL|1.5 µL|2 µL|5 µL	96.7948	94.7134	81.0282	1	1	96.9605	96.6292	95.5974	89.6665	55.6364	51.6794	37.6613	0	0	7	0	9	9	51.7|97|89.7|37.7|0|55.6|0|95.6|96.6	0.84|1.24|1.13|0.78|0|0.98|0|1.33|1.33	A375|A549|HA1E|HCC515|HEPG2|HT29|MCF7|PC3|VCAP	2|9|8|3	2|9|8|3|6|1	CGS001_A375_96H:BRPF3:1|CGS001_A549_96H:BRPF3:1|CGS001_HA1E_96H:BRPF3:1.5|CGS001_HCC515_96H:BRPF3:2|CGS001_HEPG2_96H:BRPF3:1.5|CGS001_HT29_96H:BRPF3:1|CGS001_MCF7_96H:BRPF3:2|CGS001_PC3_96H:BRPF3:2|CGS001_VCAP_120H:BRPF3:5
ccsbBroad304_00763	ccsbBroad304_00763	HNF4A	trt_oe	24 h|48 h|72 h|96 h	1 µL|2 µL|4 µL	97.5597	94.6627	91.0146	0	0	99.278	95.8414	92.381	91.1504	88.4892	78.9474	0	-666	-666	6	0	7	12	88.5|95.8|78.9|92.4|99.3|0|91.2	1.21|1.34|1.07|1.31|1.44|0|1.3	PC3|A375|HA1E|HCC515|HEPG2|HT29|MCF7	5|2|4|7	5|2|4|7|1|3	OEC001_PC3_48H:CCSBBROAD304_00763:-666|OEC001_A375_48H:CCSBBROAD304_00763:-666|OEB006_A375_96H:BRDN0000461340:-666|OEB006_HA1E_96H:BRDN0000461340:-666|OEB006_HCC515_96H:BRDN0000461340:-666|OEB006_HEPG2_96H:BRDN0000461340:-666|OEB006_HT29_96H:BRDN0000461340:-666|OEB006_MCF7_96H:BRDN0000461340:-666|OEC001_A375_24H:CCSBBROAD304_00763:-666|OEC001_A375_72H:CCSBBROAD304_00763:-666|OEC001_A375_96H:CCSBB…
CGS001-79142	CGS001-79142	PHF23	trt_sh.cgs	120 h|96 h	1 µL|1.5 µL|2 µL|5 µL	98.069	94.6546	83.9939	1	1	99.3986	96.7394	96.1298	86.3504	67.0421	58.303	51.002	0	0	7	0	9	9	51|96.7|99.4|86.4|0|58.3|67|0|96.1	0.83|1.24|1.36|1.18|0|0.99|0.99|0|1.32	A375|A549|HA1E|HCC515|HEPG2|HT29|MCF7|PC3|VCAP	3|2|9|4	3|2|9|4|7|6	CGS001_A375_96H:PHF23:1|CGS001_A549_96H:PHF23:1|CGS001_HA1E_96H:PHF23:1.5|CGS001_HCC515_96H:PHF23:2|CGS001_HEPG2_96H:PHF23:1.5|CGS001_HT29_96H:PHF23:1|CGS001_MCF7_96H:PHF23:2|CGS001_PC3_96H:PHF23:2|CGS001_VCAP_120H:PHF23:5
CGS001-6871	CGS001-6871	TADA2A	trt_sh.cgs	120 h|96 h	1 µL|1.5 µL|2 µL|5 µL	97.1427	94.62	70.3678	1	1	97.8777	96.4078	94.0405	90.1541	43.7265	0	0	0	-51.1231	5	1	9	9	0|96.4|94|0|-51.1|0|43.7|90.2|97.9	0|1.23|1.2|0|-0.71|0|0.68|1.25|1.35	A375|A549|HA1E|HCC515|HEPG2|HT29|MCF7|PC3|VCAP	9|2|3|8	9|2|3|8|7|1	CGS001_A375_96H:TADA2A:1|CGS001_A549_96H:TADA2A:1|CGS001_HA1E_96H:TADA2A:1.5|CGS001_HCC515_96H:TADA2A:2|CGS001_HEPG2_96H:TADA2A:1.5|CGS001_HT29_96H:TADA2A:1|CGS001_MCF7_96H:TADA2A:2|CGS001_PC3_96H:TADA2A:2|CGS001_VCAP_120H:TADA2A:5
CGS001-10048	CGS001-10048	RANBP9	trt_sh.cgs	120 h|96 h	1 µL|1.5 µL|2 µL|5 µL	98.0273	94.6131	76.214	1	1	99.7999	96.2547	92.294	90.1039	78.8315	0	0	0	-666	5	0	8	8	78.8|0|90.1|0|0|92.3|99.8|96.3	1.09|0|1.14|0|0|1.25|1.49|1.32	A375|A549|HA1E|HEPG2|HT29|MCF7|PC3|VCAP	7|8|6|3	7|8|6|3|1|2	CGS001_A375_96H:RANBP9:1|CGS001_A549_96H:RANBP9:1|CGS001_HA1E_96H:RANBP9:1.5|CGS001_HEPG2_96H:RANBP9:1.5|CGS001_HT29_96H:RANBP9:1|CGS001_MCF7_96H:RANBP9:2|CGS001_PC3_96H:RANBP9:2|CGS001_VCAP_120H:RANBP9:5
CGS001-10856	CGS001-10856	RUVBL2	trt_sh.cgs	120 h|96 h	1 µL|1.5 µL|2 µL|5 µL	98.8498	94.5477	90.2637	1	1	99.5006	98.1989	90.924	89.5673	82.1889	81.2024	0	0	0	6	0	9	9	81.2|0|90.9|82.2|0|0|89.6|98.2|99.5	1.11|0|1.15|1.14|0|0|1.21|1.4|1.44	A375|A549|HA1E|HCC515|HEPG2|HT29|MCF7|PC3|VCAP	9|8|3|7	9|8|3|7|4|1	CGS001_A375_96H:RUVBL2:1|CGS001_A549_96H:RUVBL2:1|CGS001_HA1E_96H:RUVBL2:1.5|CGS001_HCC515_96H:RUVBL2:2|CGS001_HEPG2_96H:RUVBL2:1.5|CGS001_HT29_96H:RUVBL2:1|CGS001_MCF7_96H:RUVBL2:2|CGS001_PC3_96H:RUVBL2:2|CGS001_VCAP_120H:RUVBL2:5
CGS001-5608	CGS001-5608	MAP2K6	trt_sh.cgs	120 h|96 h	1 µL|1.5 µL|2 µL|5 µL	96.0297	94.5358	83.6483	1	1	96.1818	95.8775	95.0687	91.0153	80.8733	42.8733	0	0	-666	6	0	8	8	42.9|0|0|91|96.2|80.9|95.9|95.1	0.71|0|0|1.04|1.36|1.12|1.34|1.3	A375|A549|HA1E|HEPG2|HT29|MCF7|PC3|VCAP	5|7|8|4	5|7|8|4|6|1	CGS001_A375_96H:MAP2K6:1|CGS001_A549_96H:MAP2K6:1|CGS001_HA1E_96H:MAP2K6:1.5|CGS001_HEPG2_96H:MAP2K6:1.5|CGS001_HT29_96H:MAP2K6:1|CGS001_MCF7_96H:MAP2K6:2|CGS001_PC3_96H:MAP2K6:2|CGS001_VCAP_120H:MAP2K6:5
CGS001-9455	CGS001-9455	HOMER2	trt_sh.cgs	120 h|144 h|96 h	1 µL|1.5 µL|2 µL|5 µL	96.3171	94.4534	86.1343	1	1	97.0082	95.626	95.5056	89.6738	78.3918	60.6007	34.0606	0	-55.5556	7	1	9	11	97|78.4|95.6|95.5|-55.6|34.1|60.6|89.7|0	1.32|0.97|1.23|1.29|-0.8|0.77|0.93|1.24|0	A375|A549|HA1E|HCC515|HEPG2|HT29|MCF7|PC3|VCAP	1|3|4|8	1|3|4|8|2|7	CGS001_A375_96H:HOMER2:1|CGS001_A549_96H:HOMER2:1|CGS001_HA1E_96H:HOMER2:1.5|CGS001_HCC515_96H:HOMER2:2|CGS001_HEPG2_96H:HOMER2:1.5|CGS001_HT29_96H:HOMER2:1|CGS001_MCF7_96H:HOMER2:2|CGS001_MCF7_144H:HOMER2:2|CGS001_PC3_96H:HOMER2:2|CGS001_PC3_144H:HOMER2:2|CGS001_VCAP_120H:HOMER2:5
CGS001-1747	CGS001-1747	DLX3	trt_sh.cgs	120 h|96 h	1 µL|1.5 µL|2 µL|5 µL	98.1723	94.1755	85.2436	0	0	99.2263	97.1183	93.5909	86.7665	68.234	66.5255	58.2296	-85.1852	-666	7	1	8	8	66.5|99.2|68.2|-85.2|93.6|58.2|97.1|86.8	1|1.34|0.86|-1.1|1.11|0.9|1.37|1.21	A375|A549|HA1E|HCC515|HEPG2|MCF7|PC3|VCAP	2|7|5|8	2|7|5|8|3|1	CGS001_A375_96H:DLX3:1|CGS001_A549_96H:DLX3:1|CGS001_HA1E_96H:DLX3:1.5|CGS001_HCC515_96H:DLX3:2|CGS001_HEPG2_96H:DLX3:1.5|CGS001_MCF7_96H:DLX3:2|CGS001_PC3_96H:DLX3:2|CGS001_VCAP_120H:DLX3:5
CGS001-5223	CGS001-5223	PGAM1	trt_sh.cgs	120 h|96 h	1 µL|1.5 µL|2 µL|5 µL	98.4378	94.1382	79.4945	1	1	99.2812	97.5943	95.4276	84.2498	68.6623	31.752	24.6061	0	-41.725	7	1	9	9	95.4|84.2|97.6|31.8|99.3|24.6|68.7|-41.7|0	1.28|1.05|1.28|0.65|1.36|0.6|1|-0.57|0	A375|A549|HA1E|HCC515|HEPG2|HT29|MCF7|PC3|VCAP	5|3|1|2	5|3|1|2|7|4	CGS001_A375_96H:PGAM1:1|CGS001_A549_96H:PGAM1:1|CGS001_HA1E_96H:PGAM1:1.5|CGS001_HCC515_96H:PGAM1:2|CGS001_HEPG2_96H:PGAM1:1.5|CGS001_HT29_96H:PGAM1:1|CGS001_MCF7_96H:PGAM1:2|CGS001_PC3_96H:PGAM1:2|CGS001_VCAP_120H:PGAM1:5
CGS001-23647	CGS001-23647	ARFIP2	trt_sh.cgs	120 h|144 h|96 h	1 µL|1.5 µL|2 µL|5 µL	98.484	94.1221	86.1346	1	1	99.3996	97.5684	89.7628	89.7576	83.3333	56.9856	0	0	0	6	0	9	10	57|97.6|0|89.8|0|89.8|0|99.4|83.3	0.91|1.26|0|1.22|0|1.26|0|1.46|1.18	A375|A549|HA1E|HCC515|HEPG2|HT29|MCF7|PC3|VCAP	8|2|4|6	8|2|4|6|9|1	CGS001_A375_96H:ARFIP2:1|CGS001_A549_96H:ARFIP2:1|CGS001_HA1E_96H:ARFIP2:1.5|CGS001_HCC515_96H:ARFIP2:2|CGS001_HEPG2_96H:ARFIP2:1.5|CGS001_HT29_96H:ARFIP2:1|CGS001_MCF7_144H:ARFIP2:2|CGS001_PC3_96H:ARFIP2:2|CGS001_PC3_144H:ARFIP2:2|CGS001_VCAP_120H:ARFIP2:5
CGS001-386724	CGS001-386724	AMIGO3	trt_sh.cgs	120 h|144 h|96 h	1 µL|1.5 µL|2 µL|5 µL	98.8398	93.9697	75.3128	1	1	99.921	97.7587	92.1818	86.0175	75.9978	0	0	0	0	5	0	9	11	0|0|76|86|0|92.2|99.9|97.8|0	0|0|0.98|1.18|0|1.29|1.55|1.38|0	A375|A549|HA1E|HCC515|HEPG2|HT29|MCF7|PC3|VCAP	7|8|6|4	7|8|6|4|3|1	CGS001_A375_96H:AMIGO3:1|CGS001_A549_96H:AMIGO3:1|CGS001_HA1E_96H:AMIGO3:1.5|CGS001_HCC515_96H:AMIGO3:2|CGS001_HEPG2_96H:AMIGO3:1.5|CGS001_HT29_96H:AMIGO3:1|CGS001_MCF7_96H:AMIGO3:2|CGS001_MCF7_144H:AMIGO3:2|CGS001_PC3_96H:AMIGO3:2|CGS001_PC3_144H:AMIGO3:2|CGS001_VCAP_120H:AMIGO3:5
CGS001-6657	CGS001-6657	SOX2	trt_sh.cgs	120 h|96 h	1 µL|1.5 µL|2 µL|5 µL	96.9398	93.9298	71.2411	0	0	99.7503	94.1293	93.0518	88.7879	51.727	0	0	0	-49.5752	5	1	9	9	94.1|0|0|51.7|93.1|88.8|-49.6|0|99.8	1.26|0|0|0.93|1.09|1.25|-0.56|0|1.47	A375|A549|HA1E|HCC515|HEPG2|HT29|MCF7|PC3|VCAP	9|1|5|6	9|1|5|6|4|2	CGS001_A375_96H:SOX2:1|CGS001_A549_96H:SOX2:1|CGS001_HA1E_96H:SOX2:1.5|CGS001_HCC515_96H:SOX2:2|CGS001_HEPG2_96H:SOX2:1.5|CGS001_HT29_96H:SOX2:1|CGS001_MCF7_96H:SOX2:2|CGS001_PC3_96H:SOX2:2|CGS001_VCAP_120H:SOX2:5
ccsbBroad304_00472	ccsbBroad304_00472	EBF1	trt_oe	24 h|48 h|72 h|96 h	1 µL|2 µL|3 µL|4 µL	95.1373	93.8892	77.4703	0	0	96.4602	93.8144	93.0159	92.2662	89.265	0	0	0	-666	5	0	8	16	92.3|89.3|0|93|93.8|96.5|0|0	1.26|1.25|0|1.33|1.32|1.37|0|0	PC3|A375|HA1E|HCC515|HT29|MCF7|VCAP|HEPG2	6|5|4|1	6|5|4|1|2|3	OEC001_PC3_48H:CCSBBROAD304_00472:-666|OEB004_A375_96H:BRDN0000407719:-666|OEB004_HA1E_96H:BRDN0000407719:-666|OEB004_HCC515_96H:BRDN0000407719:-666|OEB004_HT29_96H:BRDN0000407719:-666|OEB004_MCF7_96H:BRDN0000407719:-666|OEB004_VCAP_96H:BRDN0000407719:-666|OEC001_A375_48H:CCSBBROAD304_00472:-666|OEC001_A375_24H:CCSBBROAD304_00472:-666|OEC001_A375_72H:CCSBBROAD304_00472:-666|OEC001_A375_96H:CCSBBR…
CGS001-3398	CGS001-3398	ID2	trt_sh.cgs	120 h|144 h|96 h	1 µL|1.5 µL|2 µL|5 µL	97.9857	93.8413	90.4496	1	1	99.3333	96.638	92.4916	86.9025	85.4349	81.8976	72.2834	70.2023	0	8	0	9	11	72.3|86.9|70.2|85.4|0|99.3|92.5|96.6|81.9	1.04|1.08|0.89|1.18|0|1.45|1.25|1.36|1.18	A375|A549|HA1E|HCC515|HEPG2|HT29|MCF7|PC3|VCAP	6|8|7|2	6|8|7|2|4|9	CGS001_A375_96H:ID2:1|CGS001_A549_96H:ID2:1|CGS001_HA1E_96H:ID2:1.5|CGS001_HCC515_96H:ID2:2|CGS001_HEPG2_96H:ID2:1.5|CGS001_HT29_96H:ID2:1|CGS001_MCF7_96H:ID2:2|CGS001_MCF7_144H:ID2:2|CGS001_PC3_96H:ID2:2|CGS001_PC3_144H:ID2:2|CGS001_VCAP_120H:ID2:5
BRD-K13169950	BRD-K13169950	NSC-3852	trt_cp	24 h|6 h	10 µM	98.5618	93.8115	87.9155	-666	-666	98.9011	98.2225	93.6286	84.4937	78.4461	73.8007	71.3812	49.4768	44.1777	9	0	9	13	73.8|98.2|71.4|44.2|93.6|78.4|98.9|49.5|84.5	1.09|1.48|1.14|0.95|1.36|1.13|1.63|1|1.24	HA1E|HCC515|PC3|VCAP|A375|A549|HEPG2|HT29|MCF7	7|2|5|9	7|2|5|9|6|1	CPC003_HA1E_24H:BRD-K13169950-001-04-5:10|CPC003_HCC515_24H:BRD-K13169950-001-04-5:10|CPC003_HCC515_6H:BRD-K13169950-001-04-5:10|CPC003_PC3_6H:BRD-K13169950-001-04-5:10|CPC003_VCAP_24H:BRD-K13169950-001-04-5:10|CPC018_A375_6H:BRD-K13169950-001-04-5:10|CPC018_A549_24H:BRD-K13169950-001-04-5:10|CPC018_A549_6H:BRD-K13169950-001-04-5:10|CPC018_HEPG2_6H:BRD-K13169950-001-04-5:10|CPC018_HT29_6H:BRD-K13…
CGS001-23464	CGS001-23464	GCAT	trt_sh.cgs	120 h|96 h	1 µL|1.5 µL|2 µL|5 µL	95.1528	93.8091	91.8578	1	1	96.0634	94.2422	93.8363	91.0945	88.1212	87.789	35.0187	0	0	7	0	9	9	94.2|0|96.1|91.1|0|88.1|87.8|93.8|35	1.26|0|1.24|1.24|0|1.24|1.19|1.3|0.82	A375|A549|HA1E|HCC515|HEPG2|HT29|MCF7|PC3|VCAP	3|1|8|4	3|1|8|4|6|7	CGS001_A375_96H:GCAT:1|CGS001_A549_96H:GCAT:1|CGS001_HA1E_96H:GCAT:1.5|CGS001_HCC515_96H:GCAT:2|CGS001_HEPG2_96H:GCAT:1.5|CGS001_HT29_96H:GCAT:1|CGS001_MCF7_96H:GCAT:2|CGS001_PC3_96H:GCAT:2|CGS001_VCAP_120H:GCAT:5
BRD-K33720394	BRD-K33720394	BRD-K33720394	trt_cp	6 h	10 µM	98.2766	93.7909	-666	-666	-666	99.9165	96.6368	91.2015	87.4089	-64.6641	-666	-666	-666	-666	4	1	5	5	91.2|99.9|96.6|-64.7|87.4	1.31|1.58|1.44|-0.7|1.29	A375|A549|HT29|HCC515|MCF7	2|3|1|5	-666	CPC008_A375_6H:BRD-K33720394-001-01-1:10|CPC008_A549_6H:BRD-K33720394-001-01-1:10|CPC008_HT29_6H:BRD-K33720394-001-01-1:10|CPC008_HCC515_6H:BRD-K33720394-001-01-1:10|CPC008_MCF7_6H:BRD-K33720394-001-01-1:10
CGS001-23161	CGS001-23161	SNX13	trt_sh.cgs	120 h|144 h|96 h	1 µL|1.5 µL|2 µL|5 µL	98.7207	93.6865	71.4998	1	1	99.4863	97.9552	97.3046	80	54.2526	0	0	0	0	5	0	9	9	0|98|0|0|97.3|80|99.5|54.3|0	0|1.27|0|0|1.24|1.17|1.48|0.91|0	A375|A549|HA1E|HCC515|HEPG2|HT29|MCF7|PC3|VCAP	7|2|5|6	7|2|5|6|8|1	CGS001_A375_96H:SNX13:1|CGS001_A549_96H:SNX13:1|CGS001_HA1E_96H:SNX13:1.5|CGS001_HCC515_96H:SNX13:2|CGS001_HEPG2_96H:SNX13:1.5|CGS001_HT29_96H:SNX13:1|CGS001_MCF7_144H:SNX13:2|CGS001_PC3_144H:SNX13:2|CGS001_VCAP_120H:SNX13:5
CGS001-56675	CGS001-56675	NRIP3	trt_sh.cgs	120 h|96 h	1 µL|1.5 µL|2 µL|5 µL	99.2229	93.6011	87.6597	1	0	99.8814	98.5643	90.0649	85.8939	85.5113	66.0424	0	0	0	6	0	9	9	90.1|0|85.9|66|0|0|99.9|85.5|98.6	1.21|0|1.09|1.03|0|0|1.53|1.19|1.38	A375|A549|HA1E|HCC515|HEPG2|HT29|MCF7|PC3|VCAP	7|9|1|3	7|9|1|3|8|4	CGS001_A375_96H:NRIP3:1|CGS001_A549_96H:NRIP3:1|CGS001_HA1E_96H:NRIP3:1.5|CGS001_HCC515_96H:NRIP3:2|CGS001_HEPG2_96H:NRIP3:1.5|CGS001_HT29_96H:NRIP3:1|CGS001_MCF7_96H:NRIP3:2|CGS001_PC3_96H:NRIP3:2|CGS001_VCAP_120H:NRIP3:5
CGS001-3485	CGS001-3485	IGFBP2	trt_sh.cgs	120 h|144 h|96 h	1 µL|1.5 µL|2 µL|5 µL	97.8303	93.523	62.3487	1	1	98.5455	97.1152	92.6342	85.7972	0	0	0	-85.5113	-666	4	1	8	10	0|85.8|0|0|98.5|97.1|-85.5|92.6	0|1.07|0|0|1.42|1.35|-1.18|1.27	A375|A549|HA1E|HEPG2|HT29|MCF7|PC3|VCAP	5|6|8|2	5|6|8|2|1|3	CGS001_A375_96H:IGFBP2:1|CGS001_A549_96H:IGFBP2:1|CGS001_HA1E_96H:IGFBP2:1.5|CGS001_HEPG2_96H:IGFBP2:1.5|CGS001_HT29_96H:IGFBP2:1|CGS001_MCF7_96H:IGFBP2:2|CGS001_MCF7_144H:IGFBP2:2|CGS001_PC3_96H:IGFBP2:2|CGS001_PC3_144H:IGFBP2:2|CGS001_VCAP_120H:IGFBP2:5
CGS001-5167	CGS001-5167	ENPP1	trt_sh.cgs	120 h|96 h	1 µL|1.5 µL|2 µL|5 µL	99.3717	93.5132	80.9332	0	1	99.5758	99.1677	93.5161	81.7933	74.1553	37.3908	0	0	0	6	0	9	9	0|0|81.8|99.2|0|99.6|74.2|93.5|37.4	0|0|1.04|1.4|0|1.51|1.05|1.3|0.84	A375|A549|HA1E|HCC515|HEPG2|HT29|MCF7|PC3|VCAP	6|4|8|3	6|4|8|3|7|9	CGS001_A375_96H:ENPP1:1|CGS001_A549_96H:ENPP1:1|CGS001_HA1E_96H:ENPP1:1.5|CGS001_HCC515_96H:ENPP1:2|CGS001_HEPG2_96H:ENPP1:1.5|CGS001_HT29_96H:ENPP1:1|CGS001_MCF7_96H:ENPP1:2|CGS001_PC3_96H:ENPP1:2|CGS001_VCAP_120H:ENPP1:5
BRD-K49010888	BRD-K49010888	BRD-K49010888	trt_cp	24 h|6 h	10 µM	95.0156	93.4532	88.764	-666	-666	96.6117	93.4194	92.2159	91.566	90.8104	67.9605	0	0	-666	6	0	8	12	0|90.8|96.6|0|92.2|91.6|68|93.4	0|1.26|1.46|0|1.37|1.37|1.11|1.35	A375|A549|HEPG2|HT29|MCF7|PC3|VCAP|HA1E	3|8|5|6	3|8|5|6|2|7	CPC019_A375_6H:BRD-K49010888-001-01-2:10|CPC019_A549_24H:BRD-K49010888-001-01-2:10|CPC019_A549_6H:BRD-K49010888-001-01-2:10|CPC019_HEPG2_6H:BRD-K49010888-001-01-2:10|CPC019_HT29_6H:BRD-K49010888-001-01-2:10|CPC019_MCF7_6H:BRD-K49010888-001-01-2:10|CPC019_PC3_24H:BRD-K49010888-001-01-2:10|CPC019_PC3_6H:BRD-K49010888-001-01-2:10|CPC019_VCAP_24H:BRD-K49010888-001-01-2:10|CPC019_MCF7_24H:BRD-K4901088…
CGS001-4849	CGS001-4849	CNOT3	trt_sh.cgs	120 h|96 h	1 µL|1.5 µL|2 µL|5 µL	98.0978	93.434	83.4155	1	1	99.1799	97.0157	95.268	82.2722	74.9688	51.7882	0	0	-666	6	0	8	8	0|97|99.2|82.3|95.3|0|51.8|75	0|1.25|1.34|1.14|1.16|0|0.83|1.12	A375|A549|HA1E|HCC515|HEPG2|HT29|MCF7|VCAP	3|2|5|4	3|2|5|4|8|7	CGS001_A375_96H:CNOT3:1|CGS001_A549_96H:CNOT3:1|CGS001_HA1E_96H:CNOT3:1.5|CGS001_HCC515_96H:CNOT3:2|CGS001_HEPG2_96H:CNOT3:1.5|CGS001_HT29_96H:CNOT3:1|CGS001_MCF7_96H:CNOT3:2|CGS001_VCAP_120H:CNOT3:5
CGS001-5430	CGS001-5430	POLR2A	trt_sh.cgs	120 h|144 h|96 h	1 µL|1.5 µL|2 µL|5 µL	97.6801	93.425	80.5588	1	1	98.6061	96.7541	92.6102	85.7299	71.9725	37.6799	0	0	-97.0782	6	1	9	11	37.7|0|85.7|96.8|0|98.6|92.6|-97.1|72	0.5|0|1.09|1.32|0|1.42|1.25|-1.37|1.1	A375|A549|HA1E|HCC515|HEPG2|HT29|MCF7|PC3|VCAP	6|4|7|3	6|4|7|3|9|1	CGS001_A375_96H:POLR2A:1|CGS001_A549_96H:POLR2A:1|CGS001_HA1E_96H:POLR2A:1.5|CGS001_HCC515_96H:POLR2A:2|CGS001_HEPG2_96H:POLR2A:1.5|CGS001_HT29_96H:POLR2A:1|CGS001_MCF7_96H:POLR2A:2|CGS001_MCF7_144H:POLR2A:2|CGS001_PC3_96H:POLR2A:2|CGS001_PC3_144H:POLR2A:2|CGS001_VCAP_120H:POLR2A:5
CGS001-4613	CGS001-4613	MYCN	trt_sh.cgs	120 h|144 h|96 h	1 µL|1.5 µL|2 µL|5 µL	99.0596	93.408	71.0922	0	0	99.3677	98.7516	95.8182	79.6945	52.9213	0	0	-58.2189	-65.8595	5	2	9	11	52.9|0|0|-58.2|79.7|95.8|99.4|-65.9|98.8	0.86|0|0|-0.76|0.63|1.35|1.44|-0.95|1.39	A375|A549|HA1E|HCC515|HEPG2|HT29|MCF7|PC3|VCAP	7|9|6|5	7|9|6|5|1|2	CGS001_A375_96H:MYCN:1|CGS001_A549_96H:MYCN:1|CGS001_HA1E_96H:MYCN:1.5|CGS001_HCC515_96H:MYCN:2|CGS001_HEPG2_96H:MYCN:1.5|CGS001_HT29_96H:MYCN:1|CGS001_MCF7_96H:MYCN:2|CGS001_MCF7_144H:MYCN:2|CGS001_PC3_96H:MYCN:2|CGS001_PC3_144H:MYCN:2|CGS001_VCAP_120H:MYCN:5
CGS001-124583	CGS001-124583	CANT1	trt_sh.cgs	120 h|144 h|96 h	1 µL|1.5 µL|2 µL|5 µL	97.6533	93.2697	81.1244	1	1	97.6786	97.628	92.9263	84.8458	74.88	38.7879	0	0	-71.6496	6	1	9	11	74.9|-71.6|0|0|84.8|38.8|92.9|97.7|97.6	1.06|-1.01|0|0|0.86|0.83|1.26|1.38|1.35	A375|A549|HA1E|HCC515|HEPG2|HT29|MCF7|PC3|VCAP	8|9|7|5	8|9|7|5|1|6	CGS001_A375_96H:CANT1:1|CGS001_A549_96H:CANT1:1|CGS001_HA1E_96H:CANT1:1.5|CGS001_HCC515_96H:CANT1:2|CGS001_HEPG2_96H:CANT1:1.5|CGS001_HT29_96H:CANT1:1|CGS001_MCF7_96H:CANT1:2|CGS001_MCF7_144H:CANT1:2|CGS001_PC3_96H:CANT1:2|CGS001_PC3_144H:CANT1:2|CGS001_VCAP_120H:CANT1:5
BRD-K31542390	BRD-K31542390	mycophenolic-acid	trt_cp	24 h|6 h	10 µM|3 µM	96.8605	93.2462	80.0455	-666	-666	97.7026	96.0185	92.674	86.5898	63.4168	43.8714	24.8993	16.2665	-666	8	0	8	19	86.6|96|92.7|43.9|63.4|24.9|16.3|97.7	1.26|1.41|1.31|0.96|0.93|0.81|0.77|1.43	A375|HCC515|HEPG2|HT29|MCF7|PC3|VCAP|A549	8|2|3|1	8|2|3|1|5|4	CPC004_A375_6H:BRD-K31542390-001-01-5:10|CPC004_HCC515_24H:BRD-K31542390-001-01-5:10|CPC004_HEPG2_6H:BRD-K31542390-001-01-5:10|CPC004_HT29_6H:BRD-K31542390-001-01-5:10|CPC004_MCF7_6H:BRD-K31542390-001-01-5:10|CPC004_PC3_24H:BRD-K31542390-001-01-5:10|CPC004_VCAP_24H:BRD-K31542390-001-01-5:10|CPC004_VCAP_6H:BRD-K31542390-001-01-5:10|CPC018_A375_6H:BRD-K31542390-001-01-5:10|CPC018_A549_24H:BRD-K3154…
ccsbBroad304_07117	ccsbBroad304_07117	UGCG	trt_oe	96 h	1 µL|2 µL|4 µL	96.2914	93.2398	87.0235	1	1	96.9072	95.6757	93.6508	86.7257	80.117	69.0648	0	-666	-666	6	0	7	7	0|95.7|93.7|86.7|69.1|80.1|96.9	0|1.25|1.33|1.22|1.03|1.07|1.36	A375|A549|HCC515|MCF7|PC3|HA1E|HT29	7|2|3|4	7|2|3|4|6|5	OEB005_A375_96H:BRDN0000409460:-666|OEB005_A549_96H:BRDN0000409460:-666|OEB005_HCC515_96H:BRDN0000409460:-666|OEB005_MCF7_96H:BRDN0000409460:-666|OEB005_PC3_96H:BRDN0000409460:-666|OEB005_HA1E_96H:BRDN0000409460:-666|OEB005_HT29_96H:BRDN0000409460:-666
CGS001-6421	CGS001-6421	SFPQ	trt_sh.cgs	120 h|144 h|96 h	1 µL|1.5 µL|2 µL|5 µL	96.3714	93.1729	87.5788	1	1	99.0303	93.7124	92.5155	87.4333	78.5893	74.1918	0	-52.6805	-666	6	1	8	10	0|74.2|93.7|-52.7|99|87.4|92.5|78.6	0|0.9|1.2|-0.75|1.43|1.19|1.29|1.15	A375|A549|HA1E|HEPG2|HT29|MCF7|PC3|VCAP	5|3|7|6	5|3|7|6|8|2	CGS001_A375_96H:SFPQ:1|CGS001_A549_96H:SFPQ:1|CGS001_HA1E_96H:SFPQ:1.5|CGS001_HEPG2_96H:SFPQ:1.5|CGS001_HT29_96H:SFPQ:1|CGS001_MCF7_96H:SFPQ:2|CGS001_MCF7_144H:SFPQ:2|CGS001_PC3_96H:SFPQ:2|CGS001_PC3_144H:SFPQ:2|CGS001_VCAP_120H:SFPQ:5
CGS001-149233	CGS001-149233	IL23R	trt_sh.cgs	120 h|144 h|96 h	1 µL|1.5 µL|2 µL|5 µL	97.1647	93.1278	86.9742	0	0	98.1427	96.1868	89.7539	88.4279	86.1212	63.2127	0	0	0	6	0	9	10	88.4|96.2|0|63.2|0|86.1|98.1|89.8|0	1.19|1.23|0|1.01|0|1.22|1.38|1.25|0	A375|A549|HA1E|HCC515|HEPG2|HT29|MCF7|PC3|VCAP	7|2|8|1	7|2|8|1|6|4	CGS001_A375_96H:IL23R:1|CGS001_A549_96H:IL23R:1|CGS001_HA1E_96H:IL23R:1.5|CGS001_HCC515_96H:IL23R:2|CGS001_HEPG2_96H:IL23R:1.5|CGS001_HT29_96H:IL23R:1|CGS001_MCF7_96H:IL23R:2|CGS001_MCF7_144H:IL23R:2|CGS001_PC3_96H:IL23R:2|CGS001_VCAP_120H:IL23R:5
CGS001-3670	CGS001-3670	ISL1	trt_sh.cgs	120 h|96 h	1 µL|1.5 µL|2 µL|5 µL	96.5789	93.0869	86.8216	0	1	99.4609	93.697	91.8751	87.3148	85.3232	63.2586	0	0	-666	6	0	8	8	85.3|0|63.3|99.5|93.7|87.3|91.9|0	1.16|0|0.73|1.42|1.32|1.18|1.28|0	A375|A549|HA1E|HEPG2|HT29|MCF7|PC3|VCAP	4|5|7|6	4|5|7|6|1|3	CGS001_A375_96H:ISL1:1|CGS001_A549_96H:ISL1:1|CGS001_HA1E_96H:ISL1:1.5|CGS001_HEPG2_96H:ISL1:1.5|CGS001_HT29_96H:ISL1:1|CGS001_MCF7_96H:ISL1:2|CGS001_PC3_96H:ISL1:2|CGS001_VCAP_120H:ISL1:5
BRD-K14027855	BRD-K14027855	BRD-K14027855	trt_cp	24 h|6 h	10 µM	96.6199	93.0285	88.7228	-666	-666	97.417	95.8229	90.4126	88.4615	82.7687	77.4539	74.76	66.3587	-666	8	0	8	12	90.4|95.8|97.4|74.8|88.5|77.5|66.4|82.8	1.31|1.37|1.44|1.13|1.21|1.14|1.1|1.23	A375|A549|HA1E|HCC515|HEPG2|MCF7|PC3|VCAP	3|2|1|5	3|2|1|5|8|6	CPC009_A375_6H:BRD-K14027855-019-01-8:10|CPC009_A549_24H:BRD-K14027855-019-01-8:10|CPC009_A549_6H:BRD-K14027855-019-01-8:10|CPC009_HA1E_6H:BRD-K14027855-019-01-8:10|CPC009_HCC515_6H:BRD-K14027855-019-01-8:10|CPC009_HEPG2_6H:BRD-K14027855-019-01-8:10|CPC009_MCF7_24H:BRD-K14027855-019-01-8:10|CPC009_MCF7_6H:BRD-K14027855-019-01-8:10|CPC009_PC3_24H:BRD-K14027855-019-01-8:10|CPC009_PC3_6H:BRD-K140278…
CGS001-3281	CGS001-3281	HSBP1	trt_sh.cgs	120 h|96 h	1 µL|1.5 µL|2 µL|5 µL	96.4036	92.8573	71.2889	1	1	97.9588	94.8485	92.1764	86.4454	56.3046	0	0	0	-666	5	0	8	8	0|0|0|92.2|94.8|86.4|98|56.3	0|0|0|1.25|1.34|1.18|1.38|0.99	A375|A549|HA1E|HCC515|HT29|MCF7|PC3|VCAP	7|5|4|6	7|5|4|6|8|1	CGS001_A375_96H:HSBP1:1|CGS001_A549_96H:HSBP1:1|CGS001_HA1E_96H:HSBP1:1.5|CGS001_HCC515_96H:HSBP1:2|CGS001_HT29_96H:HSBP1:1|CGS001_MCF7_96H:HSBP1:2|CGS001_PC3_96H:HSBP1:2|CGS001_VCAP_120H:HSBP1:5
ccsbBroad304_00833	ccsbBroad304_00833	IFNG	trt_oe	96 h	1 µL|2 µL|3 µL|4 µL	96.3179	92.8413	87.065	0	0	98.8304	93.8053	92.7835	85.9459	84.8375	66.187	42.8571	22.5397	0	8	0	9	9	0|85.9|98.8|22.5|84.8|92.8|93.8|66.2|42.9	0|1.1|1.3|0.71|1.04|1.31|1.32|1.01|0.96	A375|A549|HA1E|HCC515|HEPG2|HT29|MCF7|PC3|VCAP	3|7|6|2	3|7|6|2|5|8	OEB006_A375_96H:BRDN0000411403:-666|OEB006_A549_96H:BRDN0000411403:-666|OEB006_HA1E_96H:BRDN0000411403:-666|OEB006_HCC515_96H:BRDN0000411403:-666|OEB006_HEPG2_96H:BRDN0000411403:-666|OEB006_HT29_96H:BRDN0000411403:-666|OEB006_MCF7_96H:BRDN0000411403:-666|OEB006_PC3_96H:BRDN0000411403:-666|OEB006_VCAP_96H:BRDN0000411403:-666
CGS001-378	CGS001-378	ARF4	trt_sh.cgs	120 h|96 h	1 µL|1.5 µL|2 µL|5 µL	94.8347	92.6112	86.1152	1	1	95.2727	94.3966	91.8198	88.9557	74.7107	71.5356	31.0029	0	0	7	0	9	9	74.7|0|89|31|0|95.3|91.8|94.4|71.5	1.05|0|1.12|0.63|0|1.34|1.24|1.3|1.09	A375|A549|HA1E|HCC515|HEPG2|HT29|MCF7|PC3|VCAP	6|8|7|3	6|8|7|3|1|9	CGS001_A375_96H:ARF4:1|CGS001_A549_96H:ARF4:1|CGS001_HA1E_96H:ARF4:1.5|CGS001_HCC515_96H:ARF4:2|CGS001_HEPG2_96H:ARF4:1.5|CGS001_HT29_96H:ARF4:1|CGS001_MCF7_96H:ARF4:2|CGS001_PC3_96H:ARF4:2|CGS001_VCAP_120H:ARF4:5
CGS001-527	CGS001-527	ATP6V0C	trt_sh.cgs	120 h|96 h	1 µL|1.5 µL|2 µL|5 µL	97.0936	92.5884	90.8986	1	1	97.7894	96.3978	88.1402	88.0262	87.947	87.0909	68.0399	0	-666	7	0	8	8	97.8|88|0|88.1|87.1|87.9|96.4|68	1.26|1.11|0|0.96|1.23|1.19|1.35|1.06	A549|HA1E|HCC515|HEPG2|HT29|MCF7|PC3|VCAP	1|7|4|2	1|7|4|2|6|5	CGS001_A549_96H:ATP6V0C:1|CGS001_HA1E_96H:ATP6V0C:1.5|CGS001_HCC515_96H:ATP6V0C:2|CGS001_HEPG2_96H:ATP6V0C:1.5|CGS001_HT29_96H:ATP6V0C:1|CGS001_MCF7_96H:ATP6V0C:2|CGS001_PC3_96H:ATP6V0C:2|CGS001_VCAP_120H:ATP6V0C:5
BRD-A06276885	BRD-A06276885	BRD-A06276885	trt_cp	24 h|6 h	10 µM	92.977	92.5745	82.9079	-666	-666	93.6722	92.2818	92.2161	92.1279	76.9006	50.2488	35.0121	23.1199	0	8	0	9	13	92.1|93.7|50.2|92.3|35|76.9|92.2|0|23.1	1.32|1.35|0.99|1.34|0.87|1.12|1.3|0|0.56	HA1E|HCC515|PC3|VCAP|A375|A549|HEPG2|HT29|MCF7	2|4|7|1	2|4|7|1|6|3	CPC001_HA1E_24H:BRD-A06276885-003-01-1:10|CPC001_HA1E_6H:BRD-A06276885-003-01-1:10|CPC001_HCC515_24H:BRD-A06276885-003-01-1:10|CPC001_PC3_24H:BRD-A06276885-003-01-1:10|CPC001_VCAP_24H:BRD-A06276885-003-01-1:10|CPC001_VCAP_6H:BRD-A06276885-003-01-1:10|CPC016_A375_6H:BRD-A06276885-003-01-1:10|CPC016_A549_24H:BRD-A06276885-003-01-1:10|CPC016_A549_6H:BRD-A06276885-003-01-1:10|CPC016_HEPG2_6H:BRD-A062…
CGS001-5708	CGS001-5708	PSMD2	trt_sh.cgs	120 h|96 h	1 µL|1.5 µL|2 µL|5 µL	94.9436	92.5573	84.4161	1	1	97.8265	92.0606	91.3633	88.9787	87.9528	48.3146	0	0	-60.3609	6	1	9	9	91.4|0|-60.4|0|89|92.1|97.8|88|48.3	1.23|0|-0.79|0|0.98|1.29|1.37|1.22|0.93	A375|A549|HA1E|HCC515|HEPG2|HT29|MCF7|PC3|VCAP	7|6|1|5	7|6|1|5|8|9	CGS001_A375_96H:PSMD2:1|CGS001_A549_96H:PSMD2:1|CGS001_HA1E_96H:PSMD2:1.5|CGS001_HCC515_96H:PSMD2:2|CGS001_HEPG2_96H:PSMD2:1.5|CGS001_HT29_96H:PSMD2:1|CGS001_MCF7_96H:PSMD2:2|CGS001_PC3_96H:PSMD2:2|CGS001_VCAP_120H:PSMD2:5
CGS001-388	CGS001-388	RHOB	trt_sh.cgs	120 h|96 h	1 µL|2 µL|5 µL	93.9595	92.4931	75.7221	1	1	95.5345	92.3845	92.2353	89.8182	84.3603	0	0	-666	-666	5	0	7	7	0|84.4|0|89.8|95.5|92.2|92.4	0|1.06|0|1.26|1.3|1.28|1.26	A375|A549|HCC515|HT29|MCF7|PC3|VCAP	5|7|6|4	5|7|6|4|2|1	CGS001_A375_96H:RHOB:1|CGS001_A549_96H:RHOB:1|CGS001_HCC515_96H:RHOB:2|CGS001_HT29_96H:RHOB:1|CGS001_MCF7_96H:RHOB:2|CGS001_PC3_96H:RHOB:2|CGS001_VCAP_120H:RHOB:5
CGS001-6196	CGS001-6196	RPS6KA2	trt_sh.cgs	120 h|96 h	1 µL|1.5 µL|2 µL|5 µL	96.3269	92.4479	61.6319	1	1	97.6291	95.0246	93.1473	83.9904	0	0	0	0	0	4	0	9	9	97.6|93.1|95|0|0|0|0|84|0	1.34|1.18|1.22|0|0|0|0|1.18|0	A375|A549|HA1E|HCC515|HEPG2|HT29|MCF7|PC3|VCAP	1|3|2|8	1|3|2|8|4|5	CGS001_A375_96H:RPS6KA2:1|CGS001_A549_96H:RPS6KA2:1|CGS001_HA1E_96H:RPS6KA2:1.5|CGS001_HCC515_96H:RPS6KA2:2|CGS001_HEPG2_96H:RPS6KA2:1.5|CGS001_HT29_96H:RPS6KA2:1|CGS001_MCF7_96H:RPS6KA2:2|CGS001_PC3_96H:RPS6KA2:2|CGS001_VCAP_120H:RPS6KA2:5
CGS001-51160	CGS001-51160	VPS28	trt_sh.cgs	120 h|144 h|96 h	1 µL|1.5 µL|2 µL|5 µL	96.2766	92.4152	73.0334	1	1	98.2501	94.303	90.596	86.5119	68.5393	0	0	0	0	5	0	9	11	98.3|0|0|68.5|90.6|94.3|0|86.5|0	1.37|0|0|1.05|1.03|1.33|0|1.2|0	A375|A549|HA1E|HCC515|HEPG2|HT29|MCF7|PC3|VCAP	1|6|5|8	1|6|5|8|4|2	CGS001_A375_96H:VPS28:1|CGS001_A549_96H:VPS28:1|CGS001_HA1E_96H:VPS28:1.5|CGS001_HCC515_96H:VPS28:2|CGS001_HEPG2_96H:VPS28:1.5|CGS001_HT29_96H:VPS28:1|CGS001_MCF7_96H:VPS28:2|CGS001_MCF7_144H:VPS28:2|CGS001_PC3_96H:VPS28:2|CGS001_PC3_144H:VPS28:2|CGS001_VCAP_120H:VPS28:5
CGS001-11182	CGS001-11182	SLC2A6	trt_sh.cgs	120 h|144 h|96 h	1 µL|1.5 µL|2 µL|5 µL	96.8064	92.3436	61.5624	1	1	98.6959	94.9169	94.1857	81.5758	0	0	0	-57.0804	-58.8015	4	2	9	9	94.2|0|-57.1|-58.8|0|81.6|98.7|94.9|0	1.26|0|-0.73|-0.77|0|1.19|1.4|1.32|0	A375|A549|HA1E|HCC515|HEPG2|HT29|MCF7|PC3|VCAP	7|8|1|6	7|8|1|6|2|5	CGS001_A375_96H:SLC2A6:1|CGS001_A549_96H:SLC2A6:1|CGS001_HA1E_96H:SLC2A6:1.5|CGS001_HCC515_96H:SLC2A6:2|CGS001_HEPG2_96H:SLC2A6:1.5|CGS001_HT29_96H:SLC2A6:1|CGS001_MCF7_144H:SLC2A6:2|CGS001_PC3_144H:SLC2A6:2|CGS001_VCAP_120H:SLC2A6:5
CGS001-7405	CGS001-7405	UVRAG	trt_sh.cgs	144 h|96 h	1 µL|1.5 µL|2 µL	94.7895	92.2454	78.9821	1	1	96.4631	93.1159	92.2731	87.1295	62.9717	41.9394	0	0	-666	6	0	8	10	87.1|96.5|0|0|92.3|41.9|63|93.1	1.17|1.23|0|0|1.08|0.86|0.96|1.29	A375|A549|HA1E|HCC515|HEPG2|HT29|MCF7|PC3	2|8|5|1	2|8|5|1|7|6	CGS001_A375_96H:UVRAG:1|CGS001_A549_96H:UVRAG:1|CGS001_HA1E_96H:UVRAG:1.5|CGS001_HCC515_96H:UVRAG:2|CGS001_HEPG2_96H:UVRAG:1.5|CGS001_HT29_96H:UVRAG:1|CGS001_MCF7_96H:UVRAG:2|CGS001_MCF7_144H:UVRAG:2|CGS001_PC3_96H:UVRAG:2|CGS001_PC3_144H:UVRAG:2
CGS001-9341	CGS001-9341	VAMP3	trt_sh.cgs	120 h|96 h	1 µL|1.5 µL|2 µL|5 µL	96.6328	92.2003	84.9676	1	1	96.7655	96.5001	88.5051	87.0303	78.7072	62.2971	0	0	-666	6	0	8	8	96.5|88.5|0|96.8|87|0|78.7|62.3	1.31|1.1|0|1.23|1.23|0|1.13|1.03	A375|A549|HA1E|HEPG2|HT29|MCF7|PC3|VCAP	4|1|2|5	4|1|2|5|7|8	CGS001_A375_96H:VAMP3:1|CGS001_A549_96H:VAMP3:1|CGS001_HA1E_96H:VAMP3:1.5|CGS001_HEPG2_96H:VAMP3:1.5|CGS001_HT29_96H:VAMP3:1|CGS001_MCF7_96H:VAMP3:2|CGS001_PC3_96H:VAMP3:2|CGS001_VCAP_120H:VAMP3:5
CGS001-115992	CGS001-115992	RNF166	trt_sh.cgs	120 h|96 h	1 µL|1.5 µL|2 µL|5 µL	96.1379	92.1314	71.251	1	1	99.0637	93.2121	89.2335	87.0162	58.9804	0	0	0	-77.4203	5	1	9	9	-77.4|0|0|87|0|93.2|59|89.2|99.1	-1.03|0|0|1.19|0|1.31|0.91|1.24|1.4	A375|A549|HA1E|HCC515|HEPG2|HT29|MCF7|PC3|VCAP	9|6|8|4	9|6|8|4|7|2	CGS001_A375_96H:RNF166:1|CGS001_A549_96H:RNF166:1|CGS001_HA1E_96H:RNF166:1.5|CGS001_HCC515_96H:RNF166:2|CGS001_HEPG2_96H:RNF166:1.5|CGS001_HT29_96H:RNF166:1|CGS001_MCF7_96H:RNF166:2|CGS001_PC3_96H:RNF166:2|CGS001_VCAP_120H:RNF166:5
CGS001-10013	CGS001-10013	HDAC6	trt_sh.cgs	120 h|144 h|96 h	1 µL|1.5 µL|2 µL|5 µL	94.3024	92.1062	86.6848	1	1	96.7259	91.8788	90.5413	89.2788	84.6026	67.0816	63.0829	55.9301	0	8	0	9	12	96.7|89.3|90.5|84.6|0|91.9|67.1|63.1|55.9	1.32|1.12|1.14|1.17|0|1.29|0.99|0.89|0.99	A375|A549|HA1E|HCC515|HEPG2|HT29|MCF7|PC3|VCAP	1|6|3|2	1|6|3|2|4|7	CGS001_A375_96H:HDAC6:1|CGS001_A549_96H:HDAC6:1|CGS001_HA1E_96H:HDAC6:1.5|CGS001_HCC515_96H:HDAC6:2|CGS001_HEPG2_96H:HDAC6:1.5|CGS001_HT29_96H:HDAC6:1|CGS001_MCF7_96H:HDAC6:2|CGS001_MCF7_144H:HDAC6:2|CGS001_PC3_96H:HDAC6:2|CGS001_PC3_120H:HDAC6:2|CGS001_PC3_144H:HDAC6:2|CGS001_VCAP_120H:HDAC6:5
BRD-K30097969	BRD-K30097969	pitavastatin	trt_cp	24 h|6 h	10 µM	94.4153	92.1061	80.4902	-666	-666	95.4722	93.3584	91.2497	88.344	79.4296	35.0871	28.6593	0	0	7	0	9	13	93.4|28.7|35.1|0|0|95.5|88.3|91.2|79.4	1.31|0.64|0.83|0|0|1.42|1.31|1.33|1.19	A549|HA1E|HCC515|HEPG2|HT29|MCF7|PC3|VCAP|A375	6|1|8|7	6|1|8|7|9|3	CPC010_A549_24H:BRD-K30097969-001-04-6:10|CPC010_A549_6H:BRD-K30097969-001-04-6:10|CPC010_HA1E_6H:BRD-K30097969-001-04-6:10|CPC010_HCC515_6H:BRD-K30097969-001-04-6:10|CPC010_HEPG2_6H:BRD-K30097969-001-04-6:10|CPC010_HT29_6H:BRD-K30097969-001-04-6:10|CPC010_MCF7_24H:BRD-K30097969-001-04-6:10|CPC010_MCF7_6H:BRD-K30097969-001-04-6:10|CPC010_PC3_24H:BRD-K30097969-001-04-6:10|CPC010_PC3_6H:BRD-K300979…
CGS001-84669	CGS001-84669	USP32	trt_sh.cgs	120 h|96 h	1 µL|1.5 µL|2 µL|5 µL	95.4102	92.0877	82.6682	1	1	98.4983	92.3221	89.6133	87.9169	80.6284	47.0303	0	0	0	6	0	9	9	89.6|0|87.9|0|0|47|98.5|80.6|92.3	1.2|0|1.11|0|0|0.9|1.39|1.15|1.26	A375|A549|HA1E|HCC515|HEPG2|HT29|MCF7|PC3|VCAP	7|9|1|3	7|9|1|3|8|6	CGS001_A375_96H:USP32:1|CGS001_A549_96H:USP32:1|CGS001_HA1E_96H:USP32:1.5|CGS001_HCC515_96H:USP32:2|CGS001_HEPG2_96H:USP32:1.5|CGS001_HT29_96H:USP32:1|CGS001_MCF7_96H:USP32:2|CGS001_PC3_96H:USP32:2|CGS001_VCAP_120H:USP32:5
ccsbBroad304_04728	ccsbBroad304_04728	TWIST2	trt_oe	96 h	1 µL|2 µL|4 µL	96.4874	92.0823	48.9769	0	0	98.7302	94.2446	87.7256	87.6289	0	-74.4681	-666	-666	-666	4	1	6	6	-74.5|0|98.7|87.7|87.6|94.2	-0.95|0|1.47|1.12|1.24|1.32	A375|HA1E|HCC515|HEPG2|HT29|PC3	3|6|4|5	3|6|4|5|2|1	OEB006_A375_96H:BRDN0000411036:-666|OEB006_HA1E_96H:BRDN0000411036:-666|OEB006_HCC515_96H:BRDN0000411036:-666|OEB006_HEPG2_96H:BRDN0000411036:-666|OEB006_HT29_96H:BRDN0000411036:-666|OEB006_PC3_96H:BRDN0000411036:-666
CGS001-64170	CGS001-64170	CARD9	trt_sh.cgs	144 h|96 h	1 µL|1.5 µL|2 µL	97.6816	92.0267	85.5889	1	1	98.169	97.1942	91.3148	81.4289	80.3636	65.0629	0	0	-666	6	0	8	10	0|0|65.1|98.2|91.3|80.4|97.2|81.4	0|0|0.79|1.35|1.05|1.17|1.35|1.16	A375|A549|HA1E|HCC515|HEPG2|HT29|MCF7|PC3	4|7|5|8	4|7|5|8|6|3	CGS001_A375_96H:CARD9:1|CGS001_A549_96H:CARD9:1|CGS001_HA1E_96H:CARD9:1.5|CGS001_HCC515_96H:CARD9:2|CGS001_HEPG2_96H:CARD9:1.5|CGS001_HT29_96H:CARD9:1|CGS001_MCF7_96H:CARD9:2|CGS001_MCF7_144H:CARD9:2|CGS001_PC3_96H:CARD9:2|CGS001_PC3_144H:CARD9:2
CGS001-64127	CGS001-64127	NOD2	trt_sh.cgs	120 h|144 h|96 h	1 µL|1.5 µL|2 µL|5 µL	94.6015	91.9921	70.7017	0	0	96	93.2029	89.6118	89.1535	56.2422	0	0	0	-77.176	5	1	9	11	0|-77.2|89.6|0|0|96|93.2|89.2|56.2	0|-1.06|1.13|0|0|1.36|1.26|1.24|0.99	A375|A549|HA1E|HCC515|HEPG2|HT29|MCF7|PC3|VCAP	6|7|3|8	6|7|3|8|9|1	CGS001_A375_96H:NOD2:1|CGS001_A549_96H:NOD2:1|CGS001_HA1E_96H:NOD2:1.5|CGS001_HCC515_96H:NOD2:2|CGS001_HEPG2_96H:NOD2:1.5|CGS001_HT29_96H:NOD2:1|CGS001_MCF7_96H:NOD2:2|CGS001_MCF7_144H:NOD2:2|CGS001_PC3_96H:NOD2:2|CGS001_PC3_144H:NOD2:2|CGS001_VCAP_120H:NOD2:5
CGS001-4191	CGS001-4191	MDH2	trt_sh.cgs	120 h|96 h	1 µL|1.5 µL|2 µL|5 µL	95.0111	91.9491	84.3854	1	1	95.5152	94.507	92.2631	85.5112	80.5883	57.9276	0	0	-666	6	0	8	8	0|92.3|85.5|0|95.5|94.5|80.6|57.9	0|1.17|1.08|0|1.34|1.29|1.15|1	A375|A549|HA1E|HEPG2|HT29|MCF7|PC3|VCAP	5|6|2|3	5|6|2|3|7|8	CGS001_A375_96H:MDH2:1|CGS001_A549_96H:MDH2:1|CGS001_HA1E_96H:MDH2:1.5|CGS001_HEPG2_96H:MDH2:1.5|CGS001_HT29_96H:MDH2:1|CGS001_MCF7_96H:MDH2:2|CGS001_PC3_96H:MDH2:2|CGS001_VCAP_120H:MDH2:5
CGS001-9020	CGS001-9020	MAP3K14	trt_sh.cgs	120 h|144 h|96 h	1 µL|1.5 µL|2 µL|5 µL	96.4618	91.9305	83.3118	1	1	96.9966	95.9269	93.0909	81.7077	72.8479	59.3009	0	0	-666	6	0	8	9	72.8|81.7|0|95.9|93.1|97|0|59.3	1.04|1.01|0|1.19|1.31|1.35|0|1.01	A375|A549|HA1E|HEPG2|HT29|MCF7|PC3|VCAP	6|4|5|2	6|4|5|2|1|8	CGS001_A375_96H:MAP3K14:1|CGS001_A549_96H:MAP3K14:1|CGS001_HA1E_96H:MAP3K14:1.5|CGS001_HEPG2_96H:MAP3K14:1.5|CGS001_HT29_96H:MAP3K14:1|CGS001_MCF7_96H:MAP3K14:2|CGS001_MCF7_144H:MAP3K14:2|CGS001_PC3_96H:MAP3K14:2|CGS001_VCAP_120H:MAP3K14:5
CGS001-1503	CGS001-1503	CTPS	trt_sh.cgs	120 h|96 h	1 µL|1.5 µL|2 µL|5 µL	97.4909	91.9085	70.2542	1	1	99.5197	95.462	91.3788	81.2734	53.891	0	0	0	-666	5	0	8	8	0|91.4|95.5|53.9|0|0|99.5|81.3	0|1.15|1.23|0.95|0|0|1.46|1.17	A375|A549|HA1E|HCC515|HEPG2|MCF7|PC3|VCAP	7|3|2|8	7|3|2|8|4|1	CGS001_A375_96H:CTPS:1|CGS001_A549_96H:CTPS:1|CGS001_HA1E_96H:CTPS:1.5|CGS001_HCC515_96H:CTPS:2|CGS001_HEPG2_96H:CTPS:1.5|CGS001_MCF7_96H:CTPS:2|CGS001_PC3_96H:CTPS:2|CGS001_VCAP_120H:CTPS:5
CGS001-5979	CGS001-5979	RET	trt_sh.cgs	120 h|144 h|96 h	1 µL|1.5 µL|2 µL|5 µL	97.5546	91.8749	72.2532	1	1	97.6684	97.4407	96.6102	75.7803	66.0196	0	0	0	0	5	0	9	10	0|0|96.6|75.8|0|0|97.7|97.4|66	0|0|1.26|1.09|0|0|1.36|1.35|1.01	A375|A549|HA1E|HCC515|HEPG2|HT29|MCF7|VCAP|PC3	7|8|3|4	7|8|3|4|9|1	CGS001_A375_96H:RET:1|CGS001_A549_96H:RET:1|CGS001_HA1E_96H:RET:1.5|CGS001_HCC515_96H:RET:2|CGS001_HEPG2_96H:RET:1.5|CGS001_HT29_96H:RET:1|CGS001_MCF7_96H:RET:2|CGS001_MCF7_144H:RET:2|CGS001_VCAP_120H:RET:5|CGS001_PC3_96H:RET:2
CGS001-2063	CGS001-2063	NR2F6	trt_sh.cgs	120 h|144 h|96 h	1 µL|1.5 µL|2 µL|5 µL	94.7924	91.8678	71.7777	1	1	94.9157	94.6691	89.0303	88.856	63.195	0	0	-73.7442	-91.3441	5	2	9	11	63.2|94.9|0|-91.3|94.7|89|88.9|-73.7|0	0.97|1.21|0|-1.18|1.15|1.25|1.2|-1.04|0	A375|A549|HA1E|HCC515|HEPG2|HT29|MCF7|PC3|VCAP	2|5|6|7	2|5|6|7|1|3	CGS001_A375_96H:NR2F6:1|CGS001_A549_96H:NR2F6:1|CGS001_HA1E_96H:NR2F6:1.5|CGS001_HCC515_96H:NR2F6:2|CGS001_HEPG2_96H:NR2F6:1.5|CGS001_HT29_96H:NR2F6:1|CGS001_MCF7_96H:NR2F6:2|CGS001_MCF7_144H:NR2F6:2|CGS001_PC3_96H:NR2F6:2|CGS001_PC3_144H:NR2F6:2|CGS001_VCAP_120H:NR2F6:5
CGS001-675	CGS001-675	BRCA2	trt_sh.cgs	120 h|144 h|96 h	1 µL|1.5 µL|2 µL|5 µL	95.576	91.8372	61.2248	1	1	97.1983	93.9538	92.01	84.1869	0	0	0	0	-66.7578	4	1	9	11	0|0|-66.8|92|84.2|0|94|97.2|0	0|0|-0.89|1.25|0.84|0|1.28|1.37|0	A375|A549|HA1E|HCC515|HEPG2|HT29|MCF7|PC3|VCAP	8|7|4|5	8|7|4|5|1|2	CGS001_A375_96H:BRCA2:1|CGS001_A549_96H:BRCA2:1|CGS001_HA1E_96H:BRCA2:1.5|CGS001_HCC515_96H:BRCA2:2|CGS001_HEPG2_96H:BRCA2:1.5|CGS001_HT29_96H:BRCA2:1|CGS001_MCF7_96H:BRCA2:2|CGS001_MCF7_144H:BRCA2:2|CGS001_PC3_96H:BRCA2:2|CGS001_PC3_144H:BRCA2:2|CGS001_VCAP_120H:BRCA2:5
CGS001-29911	CGS001-29911	HOOK2	trt_sh.cgs	144 h|96 h	1 µL|1.5 µL|2 µL	98.0287	91.7488	73.089	1	1	98.9817	97.0757	89.2838	81.654	71.5391	0	0	0	-666	5	0	8	8	81.7|71.5|89.3|0|99|0|97.1|0	1.12|0.85|1.12|0|1.35|0|1.35|0	A375|A549|HA1E|HCC515|HEPG2|HT29|MCF7|PC3	5|7|3|1	5|7|3|1|2|4	CGS001_A375_96H:HOOK2:1|CGS001_A549_96H:HOOK2:1|CGS001_HA1E_96H:HOOK2:1.5|CGS001_HCC515_96H:HOOK2:2|CGS001_HEPG2_96H:HOOK2:1.5|CGS001_HT29_96H:HOOK2:1|CGS001_MCF7_144H:HOOK2:2|CGS001_PC3_144H:HOOK2:2
CGS001-80306	CGS001-80306	MED28	trt_sh.cgs	144 h|96 h	1 µL|1.5 µL|2 µL	94.6905	91.7463	61.1642	1	1	96.8254	92.5555	89.5152	88.0892	0	0	0	-666	-666	4	0	7	8	88.1|0|0|96.8|89.5|0|92.6	1.19|0|0|1.23|1.26|0|1.29	A375|A549|HA1E|HEPG2|HT29|MCF7|PC3	4|7|5|1	4|7|5|1|2|3	CGS001_A375_96H:MED28:1|CGS001_A549_96H:MED28:1|CGS001_HA1E_96H:MED28:1.5|CGS001_HEPG2_96H:MED28:1.5|CGS001_HT29_96H:MED28:1|CGS001_MCF7_96H:MED28:2|CGS001_MCF7_144H:MED28:2|CGS001_PC3_96H:MED28:2
CGS001-51295	CGS001-51295	ECSIT	trt_sh.cgs	120 h|96 h	1 µL|1.5 µL|2 µL|5 µL	98.1023	91.7027	83.7908	1	1	98.1189	98.0857	93.2424	77.3638	77.146	58.7879	27.6529	0	-666	7	0	8	8	77.4|0|77.1|98.1|58.8|93.2|98.1|27.7	1.08|0|0.99|1.35|1|1.26|1.39|0.72	A375|A549|HA1E|HCC515|HT29|MCF7|PC3|VCAP	7|4|6|1	7|4|6|1|3|5	CGS001_A375_96H:ECSIT:1|CGS001_A549_96H:ECSIT:1|CGS001_HA1E_96H:ECSIT:1.5|CGS001_HCC515_96H:ECSIT:2|CGS001_HT29_96H:ECSIT:1|CGS001_MCF7_96H:ECSIT:2|CGS001_PC3_96H:ECSIT:2|CGS001_VCAP_120H:ECSIT:5
CGS001-57178	CGS001-57178	ZMIZ1	trt_sh.cgs	120 h|144 h|96 h	1 µL|1.5 µL|2 µL|5 µL	95.4331	91.6653	82.879	1	1	95.9576	94.9087	91.9394	83.8555	81.8613	48.7516	0	0	0	6	0	9	11	83.9|0|0|0|94.9|91.9|81.9|96|48.8	1.14|0|0|0|1.16|1.29|1.13|1.34|0.94	A375|A549|HA1E|HCC515|HEPG2|HT29|MCF7|PC3|VCAP	8|5|6|1	8|5|6|1|7|9	CGS001_A375_96H:ZMIZ1:1|CGS001_A549_96H:ZMIZ1:1|CGS001_HA1E_96H:ZMIZ1:1.5|CGS001_HCC515_96H:ZMIZ1:2|CGS001_HEPG2_96H:ZMIZ1:1.5|CGS001_HT29_96H:ZMIZ1:1|CGS001_MCF7_96H:ZMIZ1:2|CGS001_MCF7_144H:ZMIZ1:2|CGS001_PC3_96H:ZMIZ1:2|CGS001_PC3_144H:ZMIZ1:2|CGS001_VCAP_120H:ZMIZ1:5
BRD-K21064560	BRD-K21064560	BRD-K21064560	trt_cp	24 h|6 h	10 µM	95.2751	91.6448	86.9235	-666	-666	97.9532	92.5971	90.9594	85.0693	82.633	72.3288	0	0	0	6	0	9	14	91|85.1|72.3|0|92.6|98|0|0|82.6	1.29|1.22|1.14|0|1.34|1.44|0|0|1.21	HA1E|HCC515|PC3|VCAP|A375|A549|HEPG2|HT29|MCF7	6|5|1|2	6|5|1|2|9|3	CPC002_HA1E_24H:BRD-K21064560-001-01-6:10|CPC002_HA1E_6H:BRD-K21064560-001-01-6:10|CPC002_HCC515_24H:BRD-K21064560-001-01-6:10|CPC002_HCC515_6H:BRD-K21064560-001-01-6:10|CPC002_PC3_24H:BRD-K21064560-001-01-6:10|CPC002_PC3_6H:BRD-K21064560-001-01-6:10|CPC002_VCAP_24H:BRD-K21064560-001-01-6:10|CPC018_A375_6H:BRD-K21064560-001-01-6:10|CPC018_A549_24H:BRD-K21064560-001-01-6:10|CPC018_A549_6H:BRD-K210…
CGS001-10928	CGS001-10928	RALBP1	trt_sh.cgs	120 h|144 h|96 h	1 µL|1.5 µL|2 µL|5 µL	94.1946	91.6233	85.0276	1	1	94.6317	93.7576	89.8439	88.26	83.8163	59.8559	32.3346	0	0	7	0	9	11	0|0|83.8|32.3|88.3|93.8|89.8|59.9|94.6	0|0|1.07|0.66|0.96|1.32|1.21|0.96|1.3	A375|A549|HA1E|HCC515|HEPG2|HT29|MCF7|PC3|VCAP	9|6|7|5	9|6|7|5|3|8	CGS001_A375_96H:RALBP1:1|CGS001_A549_96H:RALBP1:1|CGS001_HA1E_96H:RALBP1:1.5|CGS001_HCC515_96H:RALBP1:2|CGS001_HEPG2_96H:RALBP1:1.5|CGS001_HT29_96H:RALBP1:1|CGS001_MCF7_96H:RALBP1:2|CGS001_MCF7_144H:RALBP1:2|CGS001_PC3_96H:RALBP1:2|CGS001_PC3_144H:RALBP1:2|CGS001_VCAP_120H:RALBP1:5
CGS001-26149	CGS001-26149	ZNF658	trt_sh.cgs	120 h|96 h	1 µL|1.5 µL|2 µL|5 µL	98.1506	91.5987	73.2918	0	1	99.9376	96.3636	88.6277	81.4661	73.3559	0	0	0	-666	5	0	8	8	73.4|0|88.6|0|96.4|81.5|0|99.9	1.05|0|1.11|0|1.36|1.12|0|1.54	A375|A549|HA1E|HEPG2|HT29|MCF7|PC3|VCAP	8|5|3|6	8|5|3|6|1|2	CGS001_A375_96H:ZNF658:1|CGS001_A549_96H:ZNF658:1|CGS001_HA1E_96H:ZNF658:1.5|CGS001_HEPG2_96H:ZNF658:1.5|CGS001_HT29_96H:ZNF658:1|CGS001_MCF7_96H:ZNF658:2|CGS001_PC3_96H:ZNF658:2|CGS001_VCAP_120H:ZNF658:5
CGS001-55165	CGS001-55165	CEP55	trt_sh.cgs	120 h|144 h|96 h	1 µL|1.5 µL|2 µL|5 µL	96.0282	91.5907	81.2902	1	1	98.6452	93.4112	87.1827	87.1235	83.5758	37.8027	35.7054	0	0	7	0	9	10	98.6|87.1|0|87.2|93.4|83.6|0|37.8|35.7	1.38|1.08|0|1.19|1.1|1.2|0|0.71|0.82	A375|A549|HA1E|HCC515|HEPG2|HT29|MCF7|PC3|VCAP	1|5|4|2	1|5|4|2|6|8	CGS001_A375_96H:CEP55:1|CGS001_A549_96H:CEP55:1|CGS001_HA1E_96H:CEP55:1.5|CGS001_HCC515_96H:CEP55:2|CGS001_HEPG2_96H:CEP55:1.5|CGS001_HT29_96H:CEP55:1|CGS001_MCF7_144H:CEP55:2|CGS001_PC3_96H:CEP55:2|CGS001_PC3_144H:CEP55:2|CGS001_VCAP_120H:CEP55:5
CGS001-2852	CGS001-2852	GPER	trt_sh.cgs	120 h|144 h|96 h	1 µL|1.5 µL|2 µL|5 µL	97.9127	91.59	86.8955	1	1	99.4382	96.3872	90.1212	80.4133	80.1481	74.8648	72.7549	71.9818	-83.3789	8	1	9	10	96.4|72.8|-83.4|74.9|80.4|90.1|72|80.1|99.4	1.31|0.87|-1.09|1.09|0.68|1.27|1.04|1.14|1.44	A375|A549|HA1E|HCC515|HEPG2|HT29|MCF7|PC3|VCAP	9|1|6|5	9|1|6|5|8|4	CGS001_A375_96H:GPER:1|CGS001_A549_96H:GPER:1|CGS001_HA1E_96H:GPER:1.5|CGS001_HCC515_96H:GPER:2|CGS001_HEPG2_96H:GPER:1.5|CGS001_HT29_96H:GPER:1|CGS001_MCF7_144H:GPER:2|CGS001_PC3_96H:GPER:2|CGS001_PC3_144H:GPER:2|CGS001_VCAP_120H:GPER:5
BRD-K52321331	BRD-K52321331	BRD-K52321331	trt_cp	24 h|6 h	10 µM	95.4686	91.5675	83.6999	-666	-666	98.538	92.3993	90.2306	85.1021	67.995	67.9346	66.5956	43.4194	-666	8	0	8	10	90.2|98.5|43.4|67.9|92.4|68|66.6|85.1	1.3|1.46|0.83|1.07|1.31|1.05|1.1|1.25	A375|A549|HA1E|HCC515|HEPG2|MCF7|PC3|VCAP	2|5|1|8	2|5|1|8|6|4	CPC009_A375_6H:BRD-K52321331-019-01-2:10|CPC009_A549_6H:BRD-K52321331-019-01-2:10|CPC009_HA1E_6H:BRD-K52321331-019-01-2:10|CPC009_HCC515_6H:BRD-K52321331-019-01-2:10|CPC009_HEPG2_6H:BRD-K52321331-019-01-2:10|CPC009_MCF7_6H:BRD-K52321331-019-01-2:10|CPC009_PC3_24H:BRD-K52321331-019-01-2:10|CPC009_PC3_6H:BRD-K52321331-019-01-2:10|CPC009_VCAP_24H:BRD-K52321331-019-01-2:10|CPC009_VCAP_6H:BRD-K5232133…
CGS001-10972	CGS001-10972	TMED10	trt_sh.cgs	120 h|144 h|96 h	1 µL|1.5 µL|2 µL|5 µL	93.8212	91.5415	85.6106	1	1	94.8067	92.8357	90.5157	88.0077	83.0909	64.4068	49.8127	30.774	0	8	0	9	11	94.8|88|64.4|49.8|0|83.1|90.5|92.8|30.8	1.28|1.1|0.77|0.92|0|1.2|1.22|1.29|0.77	A375|A549|HA1E|HCC515|HEPG2|HT29|MCF7|PC3|VCAP	1|8|7|2	1|8|7|2|6|3	CGS001_A375_96H:TMED10:1|CGS001_A549_96H:TMED10:1|CGS001_HA1E_96H:TMED10:1.5|CGS001_HCC515_96H:TMED10:2|CGS001_HEPG2_96H:TMED10:1.5|CGS001_HT29_96H:TMED10:1|CGS001_MCF7_96H:TMED10:2|CGS001_MCF7_144H:TMED10:2|CGS001_PC3_96H:TMED10:2|CGS001_PC3_144H:TMED10:2|CGS001_VCAP_120H:TMED10:5
BRD-K04887706	BRD-K04887706	AKT-inhibitor-1-2	trt_cp	24 h|6 h	1 µM|10 µM	93.5313	91.532	86.2913	-666	-666	94.6886	92.3739	90.3509	88.7145	82.0388	69.5807	66.2993	63.7873	62.0871	9	0	9	18	82|90.4|92.4|66.3|94.7|62.1|69.6|63.8|88.7	1.21|1.26|1.32|1.06|1.39|1|1.12|1.08|1.3	A375|A549|HA1E|HCC515|HEPG2|MCF7|PC3|VCAP|HT29	5|3|2|9	5|3|2|9|1|7	CPC006_A375_24H:BRD-K04887706-001-01-6:9.1|CPC006_A375_6H:BRD-K04887706-001-01-6:9.1|CPC006_A549_24H:BRD-K04887706-001-01-6:9.1|CPC006_A549_6H:BRD-K04887706-001-01-6:9.1|CPC006_HA1E_6H:BRD-K04887706-001-01-6:9.1|CPC006_HCC515_24H:BRD-K04887706-001-01-6:9.1|CPC006_HCC515_6H:BRD-K04887706-001-01-6:9.1|CPC006_HEPG2_6H:BRD-K04887706-001-01-6:9.1|CPC006_MCF7_6H:BRD-K04887706-001-01-6:9.1|CPC006_PC3_24…
BRD-K53308430	BRD-K53308430	SA-1017940	trt_cp	24 h|6 h	10 µM|3 µM	95.0846	91.5133	83.32	-666	-666	96.8728	93.2964	91.6344	84.2495	79.0732	54.7937	0	-666	-666	6	0	7	13	54.8|93.3|0|79.1|91.6|96.9|84.2	1|1.34|0|1.2|1.36|1.46|1.24	A375|HA1E|HCC515|HT29|MCF7|PC3|VCAP	6|2|5|7	6|2|5|7|4|1	CPC020_A375_6H:BRD-K53308430-001-02-4:10|CPC020_HA1E_6H:BRD-K53308430-001-02-4:10|CPC020_HCC515_6H:BRD-K53308430-001-02-4:10|CPC020_HT29_6H:BRD-K53308430-001-02-4:10|CPC020_MCF7_24H:BRD-K53308430-001-02-4:10|CPC020_MCF7_6H:BRD-K53308430-001-02-4:10|CPC020_PC3_24H:BRD-K53308430-001-02-4:10|CPC020_PC3_6H:BRD-K53308430-001-02-4:10|CPC020_VCAP_24H:BRD-K53308430-001-02-4:10|CPC020_VCAP_6H:BRD-K5330843…
CGS001-537	CGS001-537	ATP6AP1	trt_sh.cgs	120 h|96 h	1 µL|1.5 µL|2 µL|5 µL	96.6614	91.5132	84.4378	1	1	99.5026	93.8202	91.697	81.033	76.3858	64.1881	47.1251	0	-666	7	0	8	8	81|99.5|64.2|0|91.7|47.1|76.4|93.8	1.11|1.38|0.77|0|1.28|0.75|1.11|1.29	A375|A549|HA1E|HEPG2|HT29|MCF7|PC3|VCAP	2|8|5|1	2|8|5|1|7|3	CGS001_A375_96H:ATP6AP1:1|CGS001_A549_96H:ATP6AP1:1|CGS001_HA1E_96H:ATP6AP1:1.5|CGS001_HEPG2_96H:ATP6AP1:1.5|CGS001_HT29_96H:ATP6AP1:1|CGS001_MCF7_96H:ATP6AP1:2|CGS001_PC3_96H:ATP6AP1:2|CGS001_VCAP_120H:ATP6AP1:5
CGS001-9601	CGS001-9601	PDIA4	trt_sh.cgs	120 h|96 h	1 µL|1.5 µL|2 µL|5 µL	96.6344	91.4219	74.7248	1	1	97.071	96.1977	93.1657	79.2531	55.6308	27.0303	0	0	-666	6	0	8	8	55.6|97.1|93.2|0|27|79.3|96.2|0	0.89|1.25|1.18|0|0.65|1.1|1.34|0	A375|A549|HA1E|HCC515|HT29|MCF7|PC3|VCAP	2|7|3|6	2|7|3|6|1|5	CGS001_A375_96H:PDIA4:1|CGS001_A549_96H:PDIA4:1|CGS001_HA1E_96H:PDIA4:1.5|CGS001_HCC515_96H:PDIA4:2|CGS001_HT29_96H:PDIA4:1|CGS001_MCF7_96H:PDIA4:2|CGS001_PC3_96H:PDIA4:2|CGS001_VCAP_120H:PDIA4:5
BRD-K23282736	BRD-K23282736	BRD-K23282736	trt_cp	24 h|6 h	10 µM	94.8697	91.3701	85.86	-666	-666	97.0538	92.6857	89.7661	85.9749	77.0603	72.619	42.4757	28.7593	21.8984	9	0	9	12	42.5|89.8|77.1|28.8|72.6|97.1|86|21.9|92.7	0.92|1.25|1.11|0.77|1.04|1.45|1.28|0.83|1.35	A375|A549|HA1E|HCC515|HEPG2|MCF7|PC3|HT29|VCAP	6|9|2|7	6|9|2|7|3|5	CPC019_A375_6H:BRD-K23282736-001-01-1:10|CPC019_A549_24H:BRD-K23282736-001-01-1:10|CPC019_HA1E_6H:BRD-K23282736-001-01-1:10|CPC019_HCC515_6H:BRD-K23282736-001-01-1:10|CPC019_HEPG2_6H:BRD-K23282736-001-01-1:10|CPC019_MCF7_6H:BRD-K23282736-001-01-1:10|CPC019_PC3_24H:BRD-K23282736-001-01-1:10|CPC019_PC3_6H:BRD-K23282736-001-01-1:10|CPC019_HT29_6H:BRD-K23282736-001-01-1:10|CPC019_MCF7_24H:BRD-K232827…
BRD-A19633847	BRD-A19633847	perhexiline	trt_cp	24 h|6 h	1 µM|10 nM|10 µM|100 nM|3 µM	93.1893	91.3648	81.2582	-666	-666	94.7683	91.6104	90.3444	88.7363	68.2646	53.8254	44.1365	41.4996	34.3232	9	0	9	20	68.3|90.3|91.6|88.7|94.8|34.3|53.8|41.5|44.1	1.09|1.28|1.32|1.21|1.4|0.53|1.01|0.8|0.95	A375|HA1E|HCC515|HEPG2|HT29|MCF7|VCAP|A549|PC3	5|3|2|4	5|3|2|4|1|7	CPC006_A375_24H:BRD-A19633847-050-20-6:10|CPC006_A375_6H:BRD-A19633847-050-20-6:10|CPC006_HA1E_24H:BRD-A19633847-050-20-6:10|CPC006_HA1E_6H:BRD-A19633847-050-20-6:10|CPC006_HCC515_24H:BRD-A19633847-050-20-6:10|CPC006_HEPG2_6H:BRD-A19633847-050-20-6:10|CPC006_HT29_24H:BRD-A19633847-050-20-6:10|CPC006_HT29_6H:BRD-A19633847-050-20-6:10|CPC006_MCF7_24H:BRD-A19633847-050-20-6:10|CPC006_VCAP_24H:BRD-A1…
BRD-K09499853	BRD-K09499853	KU-0060648	trt_cp	24 h|6 h	1 nM|1 µM|10 nM|10 µM|100 nM|3 µM|500 nM	93.6671	91.357	87.0393	-666	-666	95.5105	91.8237	91.3764	86.7175	79.304	77.5037	75.3295	71.6626	53.2581	9	0	9	40	71.7|53.3|95.5|91.8|79.3|77.5|75.3|91.4|86.7	1.12|0.93|1.39|1.32|1.1|1.18|1.12|1.36|1.27	A375|A549|HA1E|HCC515|HEPG2|HT29|MCF7|PC3|VCAP	3|4|8|9	3|4|8|9|5|6	CPC006_A375_24H:BRD-K09499853-305-01-1:10|CPC006_A375_6H:BRD-K09499853-305-01-1:10|CPC006_A549_24H:BRD-K09499853-305-01-1:10|CPC006_HA1E_24H:BRD-K09499853-305-01-1:10|CPC006_HA1E_6H:BRD-K09499853-305-01-1:10|CPC006_HCC515_24H:BRD-K09499853-305-01-1:10|CPC006_HEPG2_6H:BRD-K09499853-305-01-1:10|CPC006_HT29_6H:BRD-K09499853-305-01-1:10|CPC006_MCF7_24H:BRD-K09499853-305-01-1:10|CPC006_MCF7_6H:BRD-K09…
CGS001-836	CGS001-836	CASP3	trt_sh.cgs	120 h|144 h|96 h	1 µL|1.5 µL|2 µL|5 µL	97.1123	91.2896	74.1777	1	1	99.7178	94.5069	88.2424	82.6912	79.9079	0	0	0	-99.1885	5	1	9	11	99.7|0|0|94.5|0|88.2|82.7|79.9|-99.2	1.52|0|0|1.28|0|1.25|1.14|1.14|-1.42	A375|A549|HA1E|HCC515|HEPG2|HT29|MCF7|PC3|VCAP	1|4|6|7	1|4|6|7|8|2	CGS001_A375_96H:CASP3:1|CGS001_A549_96H:CASP3:1|CGS001_HA1E_96H:CASP3:1.5|CGS001_HCC515_96H:CASP3:2|CGS001_HEPG2_96H:CASP3:1.5|CGS001_HT29_96H:CASP3:1|CGS001_MCF7_96H:CASP3:2|CGS001_MCF7_144H:CASP3:2|CGS001_PC3_96H:CASP3:2|CGS001_PC3_144H:CASP3:2|CGS001_VCAP_120H:CASP3:5
BRD-K73395020	BRD-K73395020	SA-1478088	trt_cp	24 h|6 h	1 µM|10 µM|3 µM	93.7802	91.2448	83.1463	-666	-666	94.952	92.6084	91.3284	86.0902	66.9843	66.9144	62.8898	55.3884	-666	8	0	8	26	91.3|95|92.6|62.9|66.9|86.1|67|55.4	1.3|1.37|1.38|1.07|1.09|1.2|0.98|0.95	HA1E|HCC515|PC3|VCAP|A375|A549|HT29|MCF7	2|3|1|6	2|3|1|6|7|5	CPC001_HA1E_24H:BRD-K73395020-001-01-5:10|CPC001_HA1E_6H:BRD-K73395020-001-01-5:10|CPC001_HCC515_24H:BRD-K73395020-001-01-5:10|CPC001_PC3_24H:BRD-K73395020-001-01-5:10|CPC001_VCAP_24H:BRD-K73395020-001-01-5:10|CPC006_A375_24H:BRD-K73395020-001-01-5:10|CPC006_A375_6H:BRD-K73395020-001-01-5:10|CPC006_A549_24H:BRD-K73395020-001-01-5:10|CPC006_HA1E_24H:BRD-K73395020-001-01-5:10|CPC006_HA1E_6H:BRD-K73…
BRD-K64890080	BRD-K64890080	BI-2536	trt_cp	24 h|6 h	1 µM|10 µM|100 nM|3 µM|500 nM	93.2367	91.137	89.3408	-666	-666	94.152	92.3214	90.5289	87.5458	86.5291	84.9675	84.6786	83.5168	80.1469	9	0	9	30	86.5|94.2|92.3|87.5|84.7|83.5|80.1|85|90.5	1.26|1.32|1.33|1.19|1.25|1.22|1.21|1.25|1.28	A375|A549|HCC515|HEPG2|HT29|MCF7|PC3|VCAP|HA1E	2|3|9|4	2|3|9|4|1|8	CPC006_A375_24H:BRD-K64890080-001-03-9:10|CPC006_A375_6H:BRD-K64890080-001-03-9:10|CPC006_A549_24H:BRD-K64890080-001-03-9:10|CPC006_A549_6H:BRD-K64890080-001-03-9:10|CPC006_HCC515_24H:BRD-K64890080-001-03-9:10|CPC006_HEPG2_6H:BRD-K64890080-001-03-9:10|CPC006_HT29_24H:BRD-K64890080-001-03-9:10|CPC006_HT29_6H:BRD-K64890080-001-03-9:10|CPC006_MCF7_24H:BRD-K64890080-001-03-9:10|CPC006_PC3_24H:BRD-K64…
CGS001-875	CGS001-875	CBS	trt_sh.cgs	120 h|144 h|96 h	1 µL|1.5 µL|2 µL|5 µL	93.4695	91.0371	64.8217	1	1	94.7836	92.1553	91.8762	85.3333	24.7815	0	0	0	0	5	0	9	11	0|91.9|0|0|0|85.3|94.8|92.2|24.8	0|1.16|0|0|0|1.22|1.29|1.28|0.68	A375|A549|HA1E|HCC515|HEPG2|HT29|MCF7|PC3|VCAP	7|8|2|6	7|8|2|6|9|1	CGS001_A375_96H:CBS:1|CGS001_A549_96H:CBS:1|CGS001_HA1E_96H:CBS:1.5|CGS001_HCC515_96H:CBS:2|CGS001_HEPG2_96H:CBS:1.5|CGS001_HT29_96H:CBS:1|CGS001_MCF7_96H:CBS:2|CGS001_MCF7_144H:CBS:2|CGS001_PC3_96H:CBS:2|CGS001_PC3_144H:CBS:2|CGS001_VCAP_120H:CBS:5
CGS001-581	CGS001-581	BAX	trt_sh.cgs	120 h|96 h	1 µL|1.5 µL|2 µL|5 µL	96.8556	91.0172	86.364	1	1	98.9612	94.7499	85.3389	85.0187	79.1702	74.945	0	0	-666	6	0	8	8	79.2|94.7|99|0|0|85.3|74.9|85	1.1|1.2|1.33|0|0|1.16|1.1|1.2	A375|A549|HA1E|HEPG2|HT29|MCF7|PC3|VCAP	3|2|6|8	3|2|6|8|1|7	CGS001_A375_96H:BAX:1|CGS001_A549_96H:BAX:1|CGS001_HA1E_96H:BAX:1.5|CGS001_HEPG2_96H:BAX:1.5|CGS001_HT29_96H:BAX:1|CGS001_MCF7_96H:BAX:2|CGS001_PC3_96H:BAX:2|CGS001_VCAP_120H:BAX:5
CGS001-5690	CGS001-5690	PSMB2	trt_sh.cgs	144 h|96 h	1 µL|1.5 µL|2 µL	95.896	91.0169	73.1729	1	1	96.7595	95.0325	92.1153	80.1603	74.9697	0	0	0	-666	5	0	8	10	95|80.2|0|0|0|75|96.8|92.1	1.28|0.99|0|0|0|1.13|1.34|1.28	A375|A549|HA1E|HCC515|HEPG2|HT29|MCF7|PC3	7|1|8|2	7|1|8|2|6|3	CGS001_A375_96H:PSMB2:1|CGS001_A549_96H:PSMB2:1|CGS001_HA1E_96H:PSMB2:1.5|CGS001_HCC515_96H:PSMB2:2|CGS001_HEPG2_96H:PSMB2:1.5|CGS001_HT29_96H:PSMB2:1|CGS001_MCF7_96H:PSMB2:2|CGS001_MCF7_144H:PSMB2:2|CGS001_PC3_96H:PSMB2:2|CGS001_PC3_144H:PSMB2:2
CGS001-10574	CGS001-10574	CCT7	trt_sh.cgs	120 h|144 h|96 h	1 µL|1.5 µL|2 µL|5 µL	95.283	90.9944	60.6629	1	1	98.6184	91.9476	87.2417	86.1699	0	0	0	0	-666	4	0	8	9	86.2|98.6|0|0|87.2|0|0|91.9	1.16|1.31|0|0|0.93|0|0|1.26	A375|A549|HA1E|HCC515|HEPG2|HT29|MCF7|VCAP	2|8|5|1	2|8|5|1|3|4	CGS001_A375_96H:CCT7:1|CGS001_A549_96H:CCT7:1|CGS001_HA1E_96H:CCT7:1.5|CGS001_HCC515_96H:CCT7:2|CGS001_HEPG2_96H:CCT7:1.5|CGS001_HT29_96H:CCT7:1|CGS001_MCF7_96H:CCT7:2|CGS001_MCF7_144H:CCT7:2|CGS001_VCAP_120H:CCT7:5
CGS001-10327	CGS001-10327	AKR1A1	trt_sh.cgs	120 h|144 h|96 h	1 µL|1.5 µL|2 µL|5 µL	95.0302	90.9399	86.2739	1	1	96.8853	93.1752	87.0167	86.6825	77.7576	76.126	48.1898	0	-82.6696	7	1	9	11	87|76.1|0|93.2|96.9|77.8|86.7|-82.7|48.2	1.17|0.93|0|1.26|1.23|1.15|1.18|-1.14|0.93	A375|A549|HA1E|HCC515|HEPG2|HT29|MCF7|PC3|VCAP	5|4|1|7	5|4|1|7|6|2	CGS001_A375_96H:AKR1A1:1|CGS001_A549_96H:AKR1A1:1|CGS001_HA1E_96H:AKR1A1:1.5|CGS001_HCC515_96H:AKR1A1:2|CGS001_HEPG2_96H:AKR1A1:1.5|CGS001_HT29_96H:AKR1A1:1|CGS001_MCF7_96H:AKR1A1:2|CGS001_MCF7_144H:AKR1A1:2|CGS001_PC3_96H:AKR1A1:2|CGS001_PC3_144H:AKR1A1:2|CGS001_VCAP_120H:AKR1A1:5
BRD-K98676510	BRD-K98676510	BRD-K98676510	trt_cp	24 h|6 h	10 µM	94.2387	90.8548	-666	-666	-666	97.2849	91.1924	90.6577	84.284	-82.4387	-666	-666	-666	-666	4	1	5	6	90.7|97.3|91.2|84.3|-82.4	1.33|1.42|1.35|1.24|-1.02	HT29|A549|MCF7|A375|HCC515	2|3|1|4	-666	CPC008_HT29_6H:BRD-K98676510-001-01-6:10|CPC008_A549_6H:BRD-K98676510-001-01-6:10|CPC008_MCF7_24H:BRD-K98676510-001-01-6:10|CPC008_MCF7_6H:BRD-K98676510-001-01-6:10|CPC008_A375_6H:BRD-K98676510-001-01-6:10|CPC008_HCC515_6H:BRD-K98676510-001-01-6:10
CGS001-2034	CGS001-2034	EPAS1	trt_sh.cgs	144 h|96 h	1 µL|1.5 µL|2 µL	99.1054	90.8472	81.0386	1	1	99.2096	99.0013	83.1087	82.0692	81.1459	41.697	-82.7775	-666	-666	6	1	7	9	81.1|-82.8|99|83.1|41.7|99.2|82.1	1.11|-1.08|1.38|0.82|0.86|1.43|1.16	A375|HA1E|HCC515|HEPG2|HT29|MCF7|PC3	6|3|4|7	6|3|4|7|1|5	CGS001_A375_96H:EPAS1:1|CGS001_HA1E_96H:EPAS1:1.5|CGS001_HCC515_96H:EPAS1:2|CGS001_HEPG2_96H:EPAS1:1.5|CGS001_HT29_96H:EPAS1:1|CGS001_MCF7_96H:EPAS1:2|CGS001_MCF7_144H:EPAS1:2|CGS001_PC3_96H:EPAS1:2|CGS001_PC3_144H:EPAS1:2
CGS001-64223	CGS001-64223	MLST8	trt_sh.cgs	120 h|144 h|96 h	1 µL|1.5 µL|2 µL|5 µL	94.6079	90.8115	66.1381	1	1	95.1393	94.0764	92.5455	81.4846	33.583	0	0	-93.2203	-94.3404	5	2	9	11	81.5|0|-93.2|-94.3|0|92.5|95.1|94.1|33.6	1.12|0|-1.22|-1.25|0|1.3|1.3|1.3|0.81	A375|A549|HA1E|HCC515|HEPG2|HT29|MCF7|PC3|VCAP	7|8|6|1	7|8|6|1|9|2	CGS001_A375_96H:MLST8:1|CGS001_A549_96H:MLST8:1|CGS001_HA1E_96H:MLST8:1.5|CGS001_HCC515_96H:MLST8:2|CGS001_HEPG2_96H:MLST8:1.5|CGS001_HT29_96H:MLST8:1|CGS001_MCF7_96H:MLST8:2|CGS001_MCF7_144H:MLST8:2|CGS001_PC3_144H:MLST8:2|CGS001_VCAP_120H:MLST8:5|CGS001_PC3_96H:MLST8:2
CGS001-10406	CGS001-10406	WFDC2	trt_sh.cgs	120 h|96 h	1 µL|1.5 µL|2 µL|5 µL	98.7697	90.8086	60.5391	0	0	99.5006	98.0388	92.4521	73.243	0	0	-83.1461	-95.626	-666	4	2	8	8	73.2|0|-95.6|99.5|0|92.5|98|-83.1	1.05|0|-1.26|1.42|0|1.25|1.38|-1.05	A375|A549|HA1E|HCC515|HT29|MCF7|PC3|VCAP	4|7|6|1	4|7|6|1|2|5	CGS001_A375_96H:WFDC2:1|CGS001_A549_96H:WFDC2:1|CGS001_HA1E_96H:WFDC2:1.5|CGS001_HCC515_96H:WFDC2:2|CGS001_HT29_96H:WFDC2:1|CGS001_MCF7_96H:WFDC2:2|CGS001_PC3_96H:WFDC2:2|CGS001_VCAP_120H:WFDC2:5
CGS001-54541	CGS001-54541	DDIT4	trt_sh.cgs	120 h|144 h|96 h	1 µL|1.5 µL|2 µL|5 µL	93.9498	90.7299	83.8686	1	1	94.7879	93.1117	91.5827	83.4374	70.5899	69.7018	62.9213	0	0	7	0	9	11	70.6|0|0|83.4|93.1|94.8|91.6|69.7|62.9	1.03|0|0|1.16|1.09|1.34|1.23|1.05|1.03	A375|A549|HA1E|HCC515|HEPG2|HT29|MCF7|PC3|VCAP	6|5|7|4	6|5|7|4|1|8	CGS001_A375_96H:DDIT4:1|CGS001_A549_96H:DDIT4:1|CGS001_HA1E_96H:DDIT4:1.5|CGS001_HCC515_96H:DDIT4:2|CGS001_HEPG2_96H:DDIT4:1.5|CGS001_HT29_96H:DDIT4:1|CGS001_MCF7_96H:DDIT4:2|CGS001_MCF7_144H:DDIT4:2|CGS001_PC3_96H:DDIT4:2|CGS001_PC3_144H:DDIT4:2|CGS001_VCAP_120H:DDIT4:5
CGS001-8543	CGS001-8543	LMO4	trt_sh.cgs	120 h|96 h	1 µL|1.5 µL|2 µL|5 µL	97.2056	90.7024	60.4683	1	1	98.0317	96.3795	91.0909	77.3074	0	0	0	0	-666	4	0	8	8	77.3|0|98|0|91.1|0|0|96.4	1.08|0|1.3|0|1.28|0|0|1.33	A375|A549|HA1E|HEPG2|HT29|MCF7|PC3|VCAP	3|8|5|1	3|8|5|1|2|4	CGS001_A375_96H:LMO4:1|CGS001_A549_96H:LMO4:1|CGS001_HA1E_96H:LMO4:1.5|CGS001_HEPG2_96H:LMO4:1.5|CGS001_HT29_96H:LMO4:1|CGS001_MCF7_96H:LMO4:2|CGS001_PC3_96H:LMO4:2|CGS001_VCAP_120H:LMO4:5
BRD-K13514097	BRD-K13514097	everolimus	trt_cp	24 h|6 h	10 µM	93.1805	90.6989	88.7996	-666	-666	94.5728	91.7882	90.0369	86.3976	85.7803	84.2217	83.3333	72.0267	30.4511	9	0	9	12	72|30.5|90|85.8|83.3|86.4|94.6|84.2|91.8	1.12|0.67|1.28|1.23|1.15|1.27|1.41|1.25|1.34	A375|A549|HA1E|HCC515|HEPG2|HT29|MCF7|PC3|VCAP	7|9|3|6	7|9|3|6|4|8	CPC014_A375_6H:BRD-K13514097-001-01-2:10|CPC014_A549_24H:BRD-K13514097-001-01-2:10|CPC014_A549_6H:BRD-K13514097-001-01-2:10|CPC014_HA1E_6H:BRD-K13514097-001-01-2:10|CPC014_HCC515_6H:BRD-K13514097-001-01-2:10|CPC014_HEPG2_6H:BRD-K13514097-001-01-2:10|CPC014_HT29_6H:BRD-K13514097-001-01-2:10|CPC014_MCF7_24H:BRD-K13514097-001-01-2:10|CPC014_MCF7_6H:BRD-K13514097-001-01-2:10|CPC014_PC3_24H:BRD-K13514…
BRD-K11558771	BRD-K11558771	droxinostat	trt_cp	24 h|6 h	10 µM	92.1938	90.6515	86.2794	-666	-666	93.9114	90.4762	89.1969	89.0216	82.4994	72.571	56.6748	0	-666	7	0	8	9	56.7|90.5|93.9|0|72.6|89|89.2|82.5	1.01|1.26|1.35|0|1.15|1.32|1.32|1.23	A375|A549|HA1E|HCC515|HT29|MCF7|PC3|VCAP	3|2|7|6	3|2|7|6|8|5	CPC020_A375_6H:BRD-K11558771-001-07-1:10|CPC020_A549_6H:BRD-K11558771-001-07-1:10|CPC020_HA1E_6H:BRD-K11558771-001-07-1:10|CPC020_HCC515_6H:BRD-K11558771-001-07-1:10|CPC020_HT29_6H:BRD-K11558771-001-07-1:10|CPC020_MCF7_6H:BRD-K11558771-001-07-1:10|CPC020_PC3_24H:BRD-K11558771-001-07-1:10|CPC020_PC3_6H:BRD-K11558771-001-07-1:10|CPC020_VCAP_6H:BRD-K11558771-001-07-1:10
CGS001-5292	CGS001-5292	PIM1	trt_sh.cgs	120 h|144 h|96 h	1 µL|1.5 µL|2 µL|5 µL	95.8106	90.4679	77.8423	1	1	96.2821	95.3392	86.1292	84.1212	77.3418	27.8402	0	0	-72.7437	6	1	9	11	0|77.3|96.3|95.3|0|84.1|86.1|-72.7|27.8	0|0.95|1.25|1.29|0|1.21|1.17|-1.03|0.72	A375|A549|HA1E|HCC515|HEPG2|HT29|MCF7|PC3|VCAP	3|4|7|6	3|4|7|6|2|9	CGS001_A375_96H:PIM1:1|CGS001_A549_96H:PIM1:1|CGS001_HA1E_96H:PIM1:1.5|CGS001_HCC515_96H:PIM1:2|CGS001_HEPG2_96H:PIM1:1.5|CGS001_HT29_96H:PIM1:1|CGS001_MCF7_96H:PIM1:2|CGS001_MCF7_144H:PIM1:2|CGS001_PC3_96H:PIM1:2|CGS001_PC3_144H:PIM1:2|CGS001_VCAP_120H:PIM1:5
ccsbBroad304_01128	ccsbBroad304_01128	OTX2	trt_oe	96 h	1 µL|2 µL|3 µL|4 µL	98.3109	90.3563	75.6784	0	0	98.556	98.0658	97.6608	67.1429	54.8673	37.7778	21.6495	0	-666	7	0	8	8	98.1|37.8|98.6|21.6|0|67.1|97.7|54.9	1.39|0.87|1.42|0.8|0|1.07|1.28|0.96	A375|HCC515|HEPG2|HT29|PC3|VCAP|HA1E|MCF7	3|1|7|6	3|1|7|6|8|2	OEB001_A375_96H:BRDN0000398765:-666|OEB001_HCC515_96H:BRDN0000398765:-666|OEB001_HEPG2_96H:BRDN0000398765:-666|OEB001_HT29_96H:BRDN0000398765:-666|OEB001_PC3_96H:BRDN0000398765:-666|OEB001_VCAP_96H:BRDN0000398765:-666|OEB001_HA1E_96H:BRDN0000398765:-666|OEB001_MCF7_96H:BRDN0000398765:-666
BRD-K62221994	BRD-K62221994	T-98475	trt_cp	24 h|6 h	10 µM	93.4422	90.3554	83.3895	-666	-666	95.2029	91.6815	87.5934	86.9437	75.0209	63.8948	60.989	45.3444	-80.3398	8	1	9	11	95.2|91.7|63.9|45.3|-80.3|75|61|87.6|86.9	1.38|1.32|1.08|0.96|-1.01|1.1|0.94|1.28|1.28	HA1E|HCC515|PC3|VCAP|A375|A549|HEPG2|HT29|MCF7	1|2|8|9	1|2|8|9|6|3	CPC001_HA1E_24H:BRD-K62221994-001-01-8:10|CPC001_HCC515_24H:BRD-K62221994-001-01-8:10|CPC001_PC3_24H:BRD-K62221994-001-01-8:10|CPC001_VCAP_24H:BRD-K62221994-001-01-8:10|CPC001_VCAP_6H:BRD-K62221994-001-01-8:10|CPC017_A375_6H:BRD-K62221994-001-01-8:10|CPC017_A549_24H:BRD-K62221994-001-01-8:10|CPC017_HEPG2_6H:BRD-K62221994-001-01-8:10|CPC017_HT29_6H:BRD-K62221994-001-01-8:10|CPC017_MCF7_24H:BRD-K62…
CGS001-6282	CGS001-6282	S100A11	trt_sh.cgs	120 h|96 h	1 µL|1.5 µL|2 µL|5 µL	94.2884	90.345	70.3394	1	1	100	88.5768	87.4248	85.3784	60.6564	0	0	-54.5568	-666	5	1	8	8	0|100|87.4|-54.6|0|85.4|60.7|88.6	0|1.45|1.11|-0.68|0|1.16|0.97|1.23	A375|A549|HA1E|HCC515|HEPG2|MCF7|PC3|VCAP	2|8|3|6	2|8|3|6|7|1	CGS001_A375_96H:S100A11:1|CGS001_A549_96H:S100A11:1|CGS001_HA1E_96H:S100A11:1.5|CGS001_HCC515_96H:S100A11:2|CGS001_HEPG2_96H:S100A11:1.5|CGS001_MCF7_96H:S100A11:2|CGS001_PC3_96H:S100A11:2|CGS001_VCAP_120H:S100A11:5
BRD-A35588707	BRD-A35588707	teniposide	trt_cp	24 h|6 h	1 nM|1 µM|10 nM|10 µM|100 nM|3 µM|500 nM	93.6778	90.3395	85.578	-666	-666	94.1748	93.1809	89.881	84.1216	77.3063	74.8037	41.7318	33.8784	29.4469	9	0	9	59	94.2|77.3|33.9|89.9|29.4|84.1|41.7|74.8|93.2	1.37|1.12|0.81|1.26|0.87|1.23|0.62|1.16|1.31	A375|HA1E|HCC515|HEPG2|HT29|MCF7|PC3|VCAP|A549	1|9|4|6	1|9|4|6|2|8	CPC004_A375_6H:BRD-A35588707-001-03-0:10|CPC004_HA1E_6H:BRD-A35588707-001-03-0:10|CPC004_HCC515_24H:BRD-A35588707-001-03-0:10|CPC004_HCC515_6H:BRD-A35588707-001-03-0:10|CPC004_HEPG2_6H:BRD-A35588707-001-03-0:10|CPC004_HT29_6H:BRD-A35588707-001-03-0:10|CPC004_MCF7_6H:BRD-A35588707-001-03-0:10|CPC004_PC3_24H:BRD-A35588707-001-03-0:10|CPC004_PC3_6H:BRD-A35588707-001-03-0:10|CPC004_VCAP_24H:BRD-A3558…
CGS001-9324	CGS001-9324	HMGN3	trt_sh.cgs	120 h|96 h	1 µL|1.5 µL|2 µL|5 µL	98.3699	90.3376	69.4011	1	1	99.8307	96.9091	91.3067	73.304	55.0562	0	0	0	-666	5	0	8	8	99.8|0|91.3|55.1|0|96.9|73.3|0	1.54|0|1.15|0.96|0|1.37|1.08|0	A375|A549|HA1E|HCC515|HEPG2|HT29|PC3|VCAP	1|6|3|7	1|6|3|7|4|2	CGS001_A375_96H:HMGN3:1|CGS001_A549_96H:HMGN3:1|CGS001_HA1E_96H:HMGN3:1.5|CGS001_HCC515_96H:HMGN3:2|CGS001_HEPG2_96H:HMGN3:1.5|CGS001_HT29_96H:HMGN3:1|CGS001_PC3_96H:HMGN3:2|CGS001_VCAP_120H:HMGN3:5
CGS001-644	CGS001-644	BLVRA	trt_sh.cgs	120 h|144 h|96 h	1 µL|1.5 µL|2 µL|5 µL	96.2573	90.3355	77.2484	1	1	97.4843	95.0303	89.7138	79.1137	55.9717	46.1766	37.6404	0	0	7	0	9	11	79.1|0|0|56|97.5|95|46.2|89.7|37.6	1.1|0|0|0.97|1.25|1.34|0.74|1.24|0.85	A375|A549|HA1E|HCC515|HEPG2|HT29|MCF7|PC3|VCAP	5|6|8|1	5|6|8|1|4|7	CGS001_A375_96H:BLVRA:1|CGS001_A549_96H:BLVRA:1|CGS001_HA1E_96H:BLVRA:1.5|CGS001_HCC515_96H:BLVRA:2|CGS001_HEPG2_96H:BLVRA:1.5|CGS001_HT29_96H:BLVRA:1|CGS001_MCF7_96H:BLVRA:2|CGS001_MCF7_144H:BLVRA:2|CGS001_PC3_96H:BLVRA:2|CGS001_PC3_144H:BLVRA:2|CGS001_VCAP_120H:BLVRA:5
CGS001-9738	CGS001-9738	CCP110	trt_sh.cgs	120 h|96 h	1 µL|1.5 µL|2 µL|5 µL	94.8253	90.1978	83.4726	1	1	99.492	90.1586	87.7867	83.3541	73.9394	66.1049	0	0	-666	6	0	8	8	99.5|87.8|90.2|83.4|0|73.9|0|66.1	1.45|1.1|1.14|1.15|0|1.12|0|1.05	A375|A549|HA1E|HCC515|HEPG2|HT29|MCF7|VCAP	1|3|2|4	1|3|2|4|6|8	CGS001_A375_96H:CCP110:1|CGS001_A549_96H:CCP110:1|CGS001_HA1E_96H:CCP110:1.5|CGS001_HCC515_96H:CCP110:2|CGS001_HEPG2_96H:CCP110:1.5|CGS001_HT29_96H:CCP110:1|CGS001_MCF7_96H:CCP110:2|CGS001_VCAP_120H:CCP110:5
CGS001-85480	CGS001-85480	TSLP	trt_sh.cgs	120 h|96 h	1 µL|1.5 µL|2 µL|5 µL	95.5883	90.019	72.6995	0	0	96.0882	95.0883	90.1205	78.7787	76.1212	0	0	0	-666	5	0	8	8	78.8|0|96.1|95.1|76.1|90.1|0|0	0.97|0|1.3|1.16|1.14|1.22|0|0	A549|HA1E|HCC515|HEPG2|HT29|MCF7|PC3|VCAP	3|4|6|1	3|4|6|1|5|2	CGS001_A549_96H:TSLP:1|CGS001_HA1E_96H:TSLP:1.5|CGS001_HCC515_96H:TSLP:2|CGS001_HEPG2_96H:TSLP:1.5|CGS001_HT29_96H:TSLP:1|CGS001_MCF7_96H:TSLP:2|CGS001_PC3_96H:TSLP:2|CGS001_VCAP_120H:TSLP:5
CGS001-2861	CGS001-2861	GPR37	trt_sh.cgs	120 h|96 h	1 µL|1.5 µL|2 µL|5 µL	96.3266	90.0157	76.1643	1	1	98.5019	94.1514	85.5914	81.8182	59.6501	37.2727	0	0	-666	6	0	8	8	0|81.8|59.7|98.5|37.3|94.2|85.6|0	0|1.02|0.59|1.36|0.81|1.28|1.2|0	A375|A549|HA1E|HCC515|HT29|MCF7|PC3|VCAP	4|6|7|2	4|6|7|2|3|5	CGS001_A375_96H:GPR37:1|CGS001_A549_96H:GPR37:1|CGS001_HA1E_96H:GPR37:1.5|CGS001_HCC515_96H:GPR37:2|CGS001_HT29_96H:GPR37:1|CGS001_MCF7_96H:GPR37:2|CGS001_PC3_96H:GPR37:2|CGS001_VCAP_120H:GPR37:5
CGS001-840	CGS001-840	CASP7	trt_sh.cgs	120 h|96 h	1 µL|1.5 µL|2 µL|5 µL	96.4548	89.9918	83.6914	1	1	98.8395	94.0701	90.8318	76.2257	73.3458	68.8354	49.2301	0	0	7	0	9	9	0|98.8|68.8|49.2|94.1|0|90.8|76.2|73.3	0|1.32|0.87|0.91|1.13|0|1.22|1.11|1.11	A375|A549|HA1E|HCC515|HEPG2|HT29|MCF7|PC3|VCAP	2|5|7|8	2|5|7|8|9|3	CGS001_A375_96H:CASP7:1|CGS001_A549_96H:CASP7:1|CGS001_HA1E_96H:CASP7:1.5|CGS001_HCC515_96H:CASP7:2|CGS001_HEPG2_96H:CASP7:1.5|CGS001_HT29_96H:CASP7:1|CGS001_MCF7_96H:CASP7:2|CGS001_PC3_96H:CASP7:2|CGS001_VCAP_120H:CASP7:5
BRD-K78122587	BRD-K78122587	NNC-55-0396	trt_cp	24 h|6 h	10 µM	91.5081	89.8362	82.2414	-666	-666	93.5424	89.4737	89.4063	86.9225	77.1437	56.9597	44.3568	-666	-666	7	0	7	12	93.5|89.4|86.9|89.5|57|77.1|44.4	1.35|1.29|1.29|1.25|0.9|1.14|0.93	HA1E|HCC515|PC3|A549|HEPG2|MCF7|A375	1|4|2|3	1|4|2|3|6|5	CPC003_HA1E_24H:BRD-K78122587-300-01-9:10|CPC003_HA1E_6H:BRD-K78122587-300-01-9:10|CPC003_HCC515_24H:BRD-K78122587-300-01-9:10|CPC003_HCC515_6H:BRD-K78122587-300-01-9:10|CPC003_PC3_24H:BRD-K78122587-300-01-9:10|CPC003_PC3_6H:BRD-K78122587-300-01-9:10|CPC016_A549_24H:BRD-K78122587-300-01-9:10|CPC016_A549_6H:BRD-K78122587-300-01-9:10|CPC016_HEPG2_6H:BRD-K78122587-300-01-9:10|CPC016_MCF7_24H:BRD-K78…
BRD-K56196992	BRD-K56196992	BRD-K56196992	trt_cp	24 h|6 h	10 µM	94.3428	89.8351	73.1474	-666	-666	94.9875	93.6982	85.8201	84.8349	52.7913	26.7528	0	0	-666	6	0	8	10	95|26.8|0|84.8|93.7|85.8|52.8|0	1.35|0.58|0|1.24|1.41|1.26|0.98|0	A549|HA1E|HCC515|MCF7|PC3|VCAP|A375|HT29	1|5|6|4	1|5|6|4|7|2	CPC012_A549_24H:BRD-K56196992-001-01-2:10|CPC012_HA1E_6H:BRD-K56196992-001-01-2:10|CPC012_HCC515_6H:BRD-K56196992-001-01-2:10|CPC012_MCF7_24H:BRD-K56196992-001-01-2:10|CPC012_PC3_6H:BRD-K56196992-001-01-2:10|CPC012_VCAP_24H:BRD-K56196992-001-01-2:10|CPC012_A375_6H:BRD-K56196992-001-01-2:10|CPC012_HT29_6H:BRD-K56196992-001-01-2:10|CPC012_MCF7_6H:BRD-K56196992-001-01-2:10|CPC012_PC3_24H:BRD-K561969…
ccsbBroad304_01411	ccsbBroad304_01411	RORC	trt_oe	96 h	1 µL|2 µL|4 µL	99.115	89.8287	66.6054	1	1	100	98.2301	87.0036	74.0812	40.3175	0	0	-666	-666	5	0	7	7	100|40.3|0|98.2|0|74.1|87	1.38|0.89|0|1.4|0|1.09|1.11	HA1E|HCC515|HT29|MCF7|PC3|A375|HEPG2	1|4|7|6	1|4|7|6|2|3	OEB002_HA1E_96H:BRDN0000402411:-666|OEB002_HCC515_96H:BRDN0000402411:-666|OEB002_HT29_96H:BRDN0000402411:-666|OEB002_MCF7_96H:BRDN0000402411:-666|OEB002_PC3_96H:BRDN0000402411:-666|OEB002_A375_96H:BRDN0000402411:-666|OEB002_HEPG2_96H:BRDN0000402411:-666
CGS001-166793	CGS001-166793	ZBTB49	trt_sh.cgs	120 h|96 h	1 µL|1.5 µL|2 µL|5 µL	96.4774	89.4821	83.9647	1	1	99.7234	93.2315	84.0248	80.9486	78.5268	67.3333	0	0	-666	6	0	8	8	84|0|0|93.2|67.3|99.7|80.9|78.5	1.15|0|0|1.1|1.07|1.51|1.15|1.15	A375|A549|HA1E|HEPG2|HT29|MCF7|PC3|VCAP	6|4|1|7	6|4|1|7|8|5	CGS001_A375_96H:ZBTB49:1|CGS001_A549_96H:ZBTB49:1|CGS001_HA1E_96H:ZBTB49:1.5|CGS001_HEPG2_96H:ZBTB49:1.5|CGS001_HT29_96H:ZBTB49:1|CGS001_MCF7_96H:ZBTB49:2|CGS001_PC3_96H:ZBTB49:2|CGS001_VCAP_120H:ZBTB49:5
CGS001-54850	CGS001-54850	FBXL12	trt_sh.cgs	120 h|144 h|96 h	1 µL|1.5 µL|2 µL|5 µL	91.7499	89.4348	84.7664	1	1	91.7657	91.7341	88.1814	86.058	79.8854	70.9738	27.8182	0	0	7	0	9	11	0|91.8|86.1|88.2|91.7|27.8|79.9|0|71	0|1.16|1.09|1.2|1.06|0.68|1.11|0|1.09	A375|A549|HA1E|HCC515|HEPG2|HT29|MCF7|PC3|VCAP	2|5|4|3	2|5|4|3|7|9	CGS001_A375_96H:FBXL12:1|CGS001_A549_96H:FBXL12:1|CGS001_HA1E_96H:FBXL12:1.5|CGS001_HCC515_96H:FBXL12:2|CGS001_HEPG2_96H:FBXL12:1.5|CGS001_HT29_96H:FBXL12:1|CGS001_MCF7_96H:FBXL12:2|CGS001_MCF7_144H:FBXL12:2|CGS001_PC3_96H:FBXL12:2|CGS001_PC3_144H:FBXL12:2|CGS001_VCAP_120H:FBXL12:5
CGS001-59343	CGS001-59343	SENP2	trt_sh.cgs	120 h|144 h|96 h	1 µL|1.5 µL|2 µL|5 µL	98.129	89.4313	70.9505	1	1	98.4193	97.8387	90.5951	70.8721	67.9775	0	0	0	0	5	0	9	11	70.9|0|0|90.6|0|0|98.4|97.8|68	1.03|0|0|1.23|0|0|1.39|1.38|1.06	A375|A549|HA1E|HCC515|HEPG2|HT29|MCF7|PC3|VCAP	7|8|4|1	7|8|4|1|9|2	CGS001_A375_96H:SENP2:1|CGS001_A549_96H:SENP2:1|CGS001_HA1E_96H:SENP2:1.5|CGS001_HCC515_96H:SENP2:2|CGS001_HEPG2_96H:SENP2:1.5|CGS001_HT29_96H:SENP2:1|CGS001_MCF7_96H:SENP2:2|CGS001_MCF7_144H:SENP2:2|CGS001_PC3_96H:SENP2:2|CGS001_PC3_144H:SENP2:2|CGS001_VCAP_120H:SENP2:5
CGS001-6240	CGS001-6240	RRM1	trt_sh.cgs	120 h|144 h|96 h	1 µL|1.5 µL|2 µL|5 µL	93.4173	89.3967	83.5682	1	1	95.077	91.7576	89.2291	81.5231	79.9644	63.8577	0	0	-69.2916	6	1	9	11	-69.3|0|89.2|81.5|0|91.8|80|95.1|63.9	-0.91|0|1.12|1.14|0|1.28|1.11|1.32|1.04	A375|A549|HA1E|HCC515|HEPG2|HT29|MCF7|PC3|VCAP	8|6|3|4	8|6|3|4|7|9	CGS001_A375_96H:RRM1:1|CGS001_A549_96H:RRM1:1|CGS001_HA1E_96H:RRM1:1.5|CGS001_HCC515_96H:RRM1:2|CGS001_HEPG2_96H:RRM1:1.5|CGS001_HT29_96H:RRM1:1|CGS001_MCF7_96H:RRM1:2|CGS001_MCF7_144H:RRM1:2|CGS001_PC3_96H:RRM1:2|CGS001_PC3_144H:RRM1:2|CGS001_VCAP_120H:RRM1:5
CGS001-10732	CGS001-10732	TCFL5	trt_sh.cgs	120 h|144 h|96 h	1 µL|1.5 µL|2 µL|5 µL	98.5857	89.3073	79.2296	1	1	98.8485	98.3229	81.9601	78.0977	67.7534	50.3953	0	0	0	6	0	9	11	78.1|0|0|50.4|98.3|98.8|67.8|0|82	1.08|0|0|0.92|1.31|1.43|0.99|0|1.18	A375|A549|HA1E|HCC515|HEPG2|HT29|MCF7|PC3|VCAP	6|5|9|1	6|5|9|1|7|4	CGS001_A375_96H:TCFL5:1|CGS001_A549_96H:TCFL5:1|CGS001_HA1E_96H:TCFL5:1.5|CGS001_HCC515_96H:TCFL5:2|CGS001_HEPG2_96H:TCFL5:1.5|CGS001_HT29_96H:TCFL5:1|CGS001_MCF7_96H:TCFL5:2|CGS001_MCF7_144H:TCFL5:2|CGS001_PC3_96H:TCFL5:2|CGS001_PC3_144H:TCFL5:2|CGS001_VCAP_120H:TCFL5:5
CGS001-85236	CGS001-85236	HIST1H2BK	trt_sh.cgs	120 h|144 h|96 h	1 µL|1.5 µL|2 µL|5 µL	96.3734	89.2765	59.5177	1	1	96.4437	96.303	94.2572	70.1022	0	0	0	-73.0488	-666	4	1	8	9	96.4|70.1|0|94.3|0|96.3|-73|0	1.31|0.81|0|1.28|0|1.36|-0.98|0	A375|A549|HA1E|HCC515|HEPG2|HT29|MCF7|VCAP	1|6|4|2	1|6|4|2|3|5	CGS001_A375_96H:HIST1H2BK:1|CGS001_A549_96H:HIST1H2BK:1|CGS001_HA1E_96H:HIST1H2BK:1.5|CGS001_HCC515_96H:HIST1H2BK:2|CGS001_HEPG2_96H:HIST1H2BK:1.5|CGS001_HT29_96H:HIST1H2BK:1|CGS001_MCF7_96H:HIST1H2BK:2|CGS001_MCF7_144H:HIST1H2BK:2|CGS001_VCAP_120H:HIST1H2BK:5
BRD-K76840893	BRD-K76840893	RS-17053	trt_cp	24 h|6 h	10 µM	92.6676	89.2454	83.4649	-666	-666	93.2717	92.0635	86.7757	84.8708	77.888	65.9193	50.6068	0	-88.5573	7	1	9	13	84.9|86.8|93.3|-88.6|50.6|92.1|0|65.9|77.9	1.2|1.24|1.39|-1.06|0.97|1.28|0|1.11|1.14	HA1E|HCC515|PC3|VCAP|A375|A549|HEPG2|HT29|MCF7	3|6|2|1	3|6|2|1|9|8	CPC001_HA1E_6H:BRD-K76840893-003-01-7:10|CPC001_HCC515_24H:BRD-K76840893-003-01-7:10|CPC001_PC3_24H:BRD-K76840893-003-01-7:10|CPC001_PC3_6H:BRD-K76840893-003-01-7:10|CPC001_VCAP_24H:BRD-K76840893-003-01-7:10|CPC001_VCAP_6H:BRD-K76840893-003-01-7:10|CPC017_A375_6H:BRD-K76840893-003-01-7:10|CPC017_A549_24H:BRD-K76840893-003-01-7:10|CPC017_A549_6H:BRD-K76840893-003-01-7:10|CPC017_HEPG2_6H:BRD-K76840…
BRD-A89104433	BRD-A89104433	VU-0415556-1	trt_cp	24 h|6 h	10 µM	92.3615	89.2182	73.2303	-666	-666	94.0267	90.6962	88.5922	83.5575	82.5092	0	-666	-666	-666	5	0	6	7	88.6|94|82.5|90.7|0|83.6	1.29|1.32|1.13|1.34|0|1.24	A375|A549|HEPG2|MCF7|VCAP|HT29	2|4|1|6	2|4|1|6|3|5	CPC008_A375_6H:BRD-A89104433-019-01-8:10|CPC008_A549_6H:BRD-A89104433-019-01-8:10|CPC008_HEPG2_6H:BRD-A89104433-019-01-8:10|CPC008_MCF7_24H:BRD-A89104433-019-01-8:10|CPC008_MCF7_6H:BRD-A89104433-019-01-8:10|CPC008_VCAP_6H:BRD-A89104433-019-01-8:10|CPC008_HT29_6H:BRD-A89104433-019-01-8:10
CGS001-8202	CGS001-8202	NCOA3	trt_sh.cgs	120 h|144 h|96 h	1 µL|1.5 µL|2 µL|5 µL	91.1678	89.2119	86.2048	1	1	92.1815	90.1541	87.3553	87.1567	84.1448	76.2365	74.9091	0	0	7	0	9	12	87.4|76.2|92.2|0|0|74.9|87.2|90.2|84.1	1.18|0.94|1.16|0|0|1.13|1.18|1.26|1.19	A375|A549|HA1E|HCC515|HEPG2|HT29|MCF7|PC3|VCAP	3|8|1|7	3|8|1|7|9|2	CGS001_A375_96H:NCOA3:1|CGS001_A549_96H:NCOA3:1|CGS001_HA1E_96H:NCOA3:1.5|CGS001_HCC515_96H:NCOA3:2|CGS001_HEPG2_96H:NCOA3:1.5|CGS001_HT29_96H:NCOA3:1|CGS001_MCF7_96H:NCOA3:2|CGS001_MCF7_144H:NCOA3:2|CGS001_PC3_96H:NCOA3:2|CGS001_PC3_120H:NCOA3:2|CGS001_PC3_144H:NCOA3:2|CGS001_VCAP_120H:NCOA3:5
BRD-K18595892	BRD-K18595892	BRD-K18595892	trt_cp	24 h|6 h	10 µM	93.1766	89.2079	-666	-666	-666	96.966	89.3871	86.1009	84.3776	-70.967	-666	-666	-666	-666	4	1	5	8	97|84.4|86.1|-71|89.4	1.42|1.19|1.22|-0.45|1.3	A375|A549|HA1E|VCAP|HT29	1|5|3|2	-666	CPC007_A375_24H:BRD-K18595892-001-09-6:10|CPC007_A549_24H:BRD-K18595892-001-09-6:10|CPC007_A549_6H:BRD-K18595892-001-09-6:10|CPC007_HA1E_24H:BRD-K18595892-001-09-6:10|CPC007_HA1E_6H:BRD-K18595892-001-09-6:10|CPC007_VCAP_6H:BRD-K18595892-001-09-6:10|CPC007_A375_6H:BRD-K18595892-001-09-6:10|CPC007_HT29_24H:BRD-K18595892-001-09-6:10
CGS001-4097	CGS001-4097	MAFG	trt_sh.cgs	120 h|96 h	1 µL|1.5 µL|2 µL|5 µL	99.1727	89.1905	69.6231	1	1	99.3758	98.9697	94.2592	64.1573	60.9766	0	0	0	-666	5	0	8	8	0|0|94.3|0|99|64.2|61|99.4	0|0|1.2|0|1.43|0.96|0.97|1.42	A375|A549|HA1E|HEPG2|HT29|MCF7|PC3|VCAP	8|5|3|6	8|5|3|6|7|1	CGS001_A375_96H:MAFG:1|CGS001_A549_96H:MAFG:1|CGS001_HA1E_96H:MAFG:1.5|CGS001_HEPG2_96H:MAFG:1.5|CGS001_HT29_96H:MAFG:1|CGS001_MCF7_96H:MAFG:2|CGS001_PC3_96H:MAFG:2|CGS001_VCAP_120H:MAFG:5
CGS001-6829	CGS001-6829	SUPT5H	trt_sh.cgs	120 h|96 h	1 µL|1.5 µL|2 µL|5 µL	96.1849	89.1541	80.4779	1	1	97.813	94.5567	89.398	74.8485	69.0093	57.2417	29.2759	0	-50.9257	7	1	9	9	69|-50.9|97.8|0|89.4|74.8|57.2|94.6|29.3	1.02|-0.79|1.29|0|1|1.13|0.9|1.31|0.75	A375|A549|HA1E|HCC515|HEPG2|HT29|MCF7|PC3|VCAP	3|8|5|6	3|8|5|6|1|7	CGS001_A375_96H:SUPT5H:1|CGS001_A549_96H:SUPT5H:1|CGS001_HA1E_96H:SUPT5H:1.5|CGS001_HCC515_96H:SUPT5H:2|CGS001_HEPG2_96H:SUPT5H:1.5|CGS001_HT29_96H:SUPT5H:1|CGS001_MCF7_96H:SUPT5H:2|CGS001_PC3_96H:SUPT5H:2|CGS001_VCAP_120H:SUPT5H:5
CGS001-30836	CGS001-30836	DNTTIP2	trt_sh.cgs	120 h|144 h|96 h	1 µL|1.5 µL|2 µL|5 µL	92.9376	89.152	59.4346	1	1	97.8549	88.0204	86.184	84.5485	0	0	0	-68.381	-87.9317	4	2	9	10	97.9|86.2|0|-87.9|88|0|84.5|-68.4|0	1.35|1.07|0|-1.14|0.96|0|1.16|-0.98|0	A375|A549|HA1E|HCC515|HEPG2|HT29|MCF7|PC3|VCAP	1|5|2|7	1|5|2|7|3|6	CGS001_A375_96H:DNTTIP2:1|CGS001_A549_96H:DNTTIP2:1|CGS001_HA1E_96H:DNTTIP2:1.5|CGS001_HCC515_96H:DNTTIP2:2|CGS001_HEPG2_96H:DNTTIP2:1.5|CGS001_HT29_96H:DNTTIP2:1|CGS001_MCF7_144H:DNTTIP2:2|CGS001_PC3_96H:DNTTIP2:2|CGS001_PC3_144H:DNTTIP2:2|CGS001_VCAP_120H:DNTTIP2:5
ccsbBroad304_05980	ccsbBroad304_05980	CDKN1B	trt_oe	96 h	1 µL|2 µL|4 µL	98.9691	89.1338	78.8211	1	1	100	97.9381	87.6106	70.9865	62.5899	53.8012	0	0	-666	6	0	8	8	71|100|53.8|0|0|97.9|87.6|62.6	1.07|1.47|0.86|0|0|1.38|1.23|0.99	A375|A549|HA1E|HCC515|HEPG2|HT29|MCF7|PC3	2|6|7|1	2|6|7|1|8|3	OEB001_A375_96H:BRDN0000399340:-666|OEB001_A549_96H:BRDN0000399340:-666|OEB001_HA1E_96H:BRDN0000399340:-666|OEB001_HCC515_96H:BRDN0000399340:-666|OEB001_HEPG2_96H:BRDN0000399340:-666|OEB001_HT29_96H:BRDN0000399340:-666|OEB001_MCF7_96H:BRDN0000399340:-666|OEB001_PC3_96H:BRDN0000399340:-666
CGS001-140609	CGS001-140609	NEK7	trt_sh.cgs	120 h|144 h|96 h	1 µL|1.5 µL|2 µL|5 µL	93.6881	89.0727	59.3818	1	1	95.0207	92.3554	85.3939	83.5206	0	0	0	0	-666	4	0	8	10	0|0|83.5|0|85.4|95|92.4|0	0|0|1.16|0|1.22|1.3|1.28|0	A375|HA1E|HCC515|HEPG2|HT29|MCF7|PC3|VCAP	6|7|5|3	6|7|5|3|1|2	CGS001_A375_96H:NEK7:1|CGS001_HA1E_96H:NEK7:1.5|CGS001_HCC515_96H:NEK7:2|CGS001_HEPG2_96H:NEK7:1.5|CGS001_HT29_96H:NEK7:1|CGS001_MCF7_96H:NEK7:2|CGS001_MCF7_144H:NEK7:2|CGS001_PC3_96H:NEK7:2|CGS001_PC3_144H:NEK7:2|CGS001_VCAP_120H:NEK7:5
ccsbBroad304_00163	ccsbBroad304_00163	PRDM1	trt_oe	96 h	1 µL|2 µL|3 µL|4 µL	99.6825	89.0619	75.7638	0	0	100	99.3651	81.4313	75.4513	66.9065	31.4286	0	0	-666	6	0	8	8	81.4|0|99.4|75.5|0|66.9|31.4|100	1.14|0|1.49|0.95|0|1.02|0.9|1.46	A375|HA1E|HCC515|HEPG2|HT29|PC3|VCAP|MCF7	8|3|1|4	8|3|1|4|6|7	OEB006_A375_96H:BRDN0000411681:-666|OEB006_HA1E_96H:BRDN0000411681:-666|OEB006_HCC515_96H:BRDN0000411681:-666|OEB006_HEPG2_96H:BRDN0000411681:-666|OEB006_HT29_96H:BRDN0000411681:-666|OEB006_PC3_96H:BRDN0000411681:-666|OEB006_VCAP_96H:BRDN0000411681:-666|OEB006_MCF7_96H:BRDN0000411681:-666
CGS001-9690	CGS001-9690	UBE3C	trt_sh.cgs	120 h|144 h|96 h	1 µL|1.5 µL|2 µL|5 µL	96.1022	89.0585	65.0257	1	1	96.8165	95.3878	95.3026	68.7271	33.9203	0	0	-666	-666	5	0	7	8	68.7|95.3|0|95.4|0|33.9|96.8	1.01|1.21|0|1.17|0|0.63|1.33	A375|A549|HA1E|HEPG2|MCF7|PC3|VCAP	7|4|2|1	7|4|2|1|6|3	CGS001_A375_96H:UBE3C:1|CGS001_A549_96H:UBE3C:1|CGS001_HA1E_96H:UBE3C:1.5|CGS001_HEPG2_96H:UBE3C:1.5|CGS001_MCF7_96H:UBE3C:2|CGS001_MCF7_144H:UBE3C:2|CGS001_PC3_144H:UBE3C:2|CGS001_VCAP_120H:UBE3C:5
BRD-K40329609	BRD-K40329609	BRD-K40329609	trt_cp	24 h|6 h	10 µM	92.8137	89.0463	84.3245	-666	-666	95.1546	90.4728	86.9048	83.6532	82.5892	67.1723	21.3752	0	-666	7	0	8	10	95.2|90.5|86.9|21.4|0|83.7|82.6|67.2	1.35|1.3|1.18|0.83|0|1.25|1.23|1.09	A549|HCC515|HEPG2|HT29|MCF7|PC3|VCAP|A375	1|2|3|6	1|2|3|6|7|8	CPC008_A549_6H:BRD-K40329609-019-01-5:10|CPC008_HCC515_6H:BRD-K40329609-019-01-5:10|CPC008_HEPG2_6H:BRD-K40329609-019-01-5:10|CPC008_HT29_6H:BRD-K40329609-019-01-5:10|CPC008_MCF7_6H:BRD-K40329609-019-01-5:10|CPC008_PC3_24H:BRD-K40329609-019-01-5:10|CPC008_VCAP_24H:BRD-K40329609-019-01-5:10|CPC008_VCAP_6H:BRD-K40329609-019-01-5:10|CPC008_A375_6H:BRD-K40329609-019-01-5:10|CPC008_PC3_6H:BRD-K4032960…
BRD-K07303502	BRD-K07303502	arachidonyl-trifluoro-methane	trt_cp	24 h|6 h	1 nM|10 nM|10 µM|100 nM|80 µM	93.143	88.9335	81.7438	-666	-666	93.2456	93.0403	84.9939	84.4544	76.8646	57.864	38.5338	37.1359	0	8	0	9	21	37.1|85|93.2|93|84.5|76.9|0|57.9|38.5	0.89|1.2|1.34|1.32|1.25|1.13|0|1.04|0.56	A375|HA1E|HCC515|HEPG2|HT29|MCF7|PC3|VCAP|A549	3|4|2|5	3|4|2|5|6|8	CPC006_A375_24H:BRD-K07303502-001-02-5:80|CPC006_A375_6H:BRD-K07303502-001-02-5:80|CPC006_HA1E_6H:BRD-K07303502-001-02-5:80|CPC006_HCC515_24H:BRD-K07303502-001-02-5:80|CPC006_HCC515_6H:BRD-K07303502-001-02-5:80|CPC006_HEPG2_6H:BRD-K07303502-001-02-5:80|CPC006_HT29_6H:BRD-K07303502-001-02-5:80|CPC006_MCF7_24H:BRD-K07303502-001-02-5:80|CPC006_MCF7_6H:BRD-K07303502-001-02-5:80|CPC006_PC3_6H:BRD-K073…
BRD-K95196255	BRD-K95196255	BRD-K95196255	trt_cp	24 h|6 h	10 µM	91.0478	88.8987	85.154	-666	-666	91.16	90.9357	87.2734	86.2257	79.7048	75.6241	63.5631	-666	-666	7	0	7	13	86.2|90.9|79.7|87.3|75.6|63.6|91.2	1.26|1.27|1.14|1.25|1.12|1.08|1.33	A375|A549|HA1E|HCC515|MCF7|PC3|VCAP	7|2|4|1	7|2|4|1|3|5	CPC007_A375_24H:BRD-K95196255-001-09-0:10|CPC007_A375_6H:BRD-K95196255-001-09-0:10|CPC007_A549_24H:BRD-K95196255-001-09-0:10|CPC007_A549_6H:BRD-K95196255-001-09-0:10|CPC007_HA1E_24H:BRD-K95196255-001-09-0:10|CPC007_HA1E_6H:BRD-K95196255-001-09-0:10|CPC007_HCC515_6H:BRD-K95196255-001-09-0:10|CPC007_MCF7_24H:BRD-K95196255-001-09-0:10|CPC007_MCF7_6H:BRD-K95196255-001-09-0:10|CPC007_PC3_24H:BRD-K9519…
CGS001-4176	CGS001-4176	MCM7	trt_sh.cgs	120 h|96 h	1 µL|1.5 µL|2 µL|5 µL	99.5353	88.8821	67.0167	1	1	100	99.0705	85.6714	70.7865	46.5718	0	-66.3996	-75.6813	-99.563	5	3	9	9	100|-66.4|99.1|70.8|-75.7|0|46.6|85.7|-99.6	1.59|-0.97|1.34|1.06|-1.03|0|0.74|1.2|-1.47	A375|A549|HA1E|HCC515|HEPG2|HT29|MCF7|PC3|VCAP	1|3|8|4	1|3|8|4|7|6	CGS001_A375_96H:MCM7:1|CGS001_A549_96H:MCM7:1|CGS001_HA1E_96H:MCM7:1.5|CGS001_HCC515_96H:MCM7:2|CGS001_HEPG2_96H:MCM7:1.5|CGS001_HT29_96H:MCM7:1|CGS001_MCF7_96H:MCM7:2|CGS001_PC3_96H:MCM7:2|CGS001_VCAP_120H:MCM7:5
CGS001-1454	CGS001-1454	CSNK1E	trt_sh.cgs	120 h|144 h|96 h	1 µL|1.5 µL|2 µL|5 µL	96.4261	88.8729	68.8408	1	1	98.4242	94.428	87.5342	75.1051	57.5531	0	0	0	0	5	0	9	11	0|0|87.5|0|98.4|94.4|75.1|57.6|0	0|0|1.11|0|1.42|1.29|1.1|1|0	A375|A549|HA1E|HEPG2|HT29|MCF7|PC3|VCAP|HCC515	5|6|3|7	5|6|3|7|8|1	CGS001_A375_96H:CSNK1E:1|CGS001_A549_96H:CSNK1E:1|CGS001_HA1E_96H:CSNK1E:1.5|CGS001_HEPG2_96H:CSNK1E:1.5|CGS001_HT29_96H:CSNK1E:1|CGS001_MCF7_96H:CSNK1E:2|CGS001_MCF7_144H:CSNK1E:2|CGS001_PC3_96H:CSNK1E:2|CGS001_PC3_144H:CSNK1E:2|CGS001_VCAP_120H:CSNK1E:5|CGS001_HCC515_96H:CSNK1E:2
BRD-K92317137	BRD-K92317137	BRD-K92317137	trt_cp	24 h|6 h	1 nM|1 µM|10 nM|10 µM|3 µM|500 nM	92.3182	88.7615	85.1254	-666	-666	94.6341	90.0024	85.589	84.8205	78.838	76.8685	75.2747	61.8578	39.3084	9	0	9	42	78.8|85.6|94.6|84.8|75.3|76.9|39.3|90|61.9	1.18|1.2|1.38|1.22|1.07|1.19|0.81|1.34|1.07	A375|A549|HA1E|HCC515|HEPG2|HT29|MCF7|PC3|VCAP	3|8|2|4	3|8|2|4|1|6	CPC006_A375_6H:BRD-K92317137-001-04-0:10|CPC006_A549_24H:BRD-K92317137-001-04-0:10|CPC006_A549_6H:BRD-K92317137-001-04-0:10|CPC006_HA1E_6H:BRD-K92317137-001-04-0:10|CPC006_HCC515_24H:BRD-K92317137-001-04-0:10|CPC006_HCC515_6H:BRD-K92317137-001-04-0:10|CPC006_HEPG2_6H:BRD-K92317137-001-04-0:10|CPC006_HT29_24H:BRD-K92317137-001-04-0:10|CPC006_HT29_6H:BRD-K92317137-001-04-0:10|CPC006_MCF7_24H:BRD-K9…
CGS001-9641	CGS001-9641	IKBKE	trt_sh.cgs	120 h|144 h|96 h	1 µL|1.5 µL|2 µL|5 µL	93.8513	88.7373	68.903	1	1	97.5031	90.1996	87.7314	79.5152	58.4686	0	0	-41.0446	-59.3767	5	2	9	11	0|87.7|-59.4|58.5|0|79.5|90.2|-41|97.5	0|1.09|-0.77|0.98|0|1.17|1.22|-0.53|1.35	A375|A549|HA1E|HCC515|HEPG2|HT29|MCF7|PC3|VCAP	9|7|2|6	9|7|2|6|4|1	CGS001_A375_96H:IKBKE:1|CGS001_A549_96H:IKBKE:1|CGS001_HA1E_96H:IKBKE:1.5|CGS001_HCC515_96H:IKBKE:2|CGS001_HEPG2_96H:IKBKE:1.5|CGS001_HT29_96H:IKBKE:1|CGS001_MCF7_96H:IKBKE:2|CGS001_MCF7_144H:IKBKE:2|CGS001_PC3_96H:IKBKE:2|CGS001_PC3_144H:IKBKE:2|CGS001_VCAP_120H:IKBKE:5
BRD-U29336476	BRD-U29336476	XMD-16144	trt_cp	24 h|6 h	10 µM	90.7377	88.7073	86.565	-666	-666	92.4613	89.0142	87.6289	85.725	83.4163	81.1444	0	0	0	6	0	9	13	0|89|0|87.6|0|81.1|83.4|92.5|85.7	0|1.24|0|1.25|0|1.19|1.24|1.35|1.26	A375|A549|HA1E|HCC515|HEPG2|MCF7|PC3|VCAP|HT29	8|2|4|9	8|2|4|9|7|6	CPC014_A375_6H:BRD-U29336476-000-01-3:10|CPC014_A549_24H:BRD-U29336476-000-01-3:10|CPC014_A549_6H:BRD-U29336476-000-01-3:10|CPC014_HA1E_6H:BRD-U29336476-000-01-3:10|CPC014_HCC515_6H:BRD-U29336476-000-01-3:10|CPC014_HEPG2_6H:BRD-U29336476-000-01-3:10|CPC014_MCF7_24H:BRD-U29336476-000-01-3:10|CPC014_MCF7_6H:BRD-U29336476-000-01-3:10|CPC014_PC3_6H:BRD-U29336476-000-01-3:10|CPC014_VCAP_24H:BRD-U29336…
BRD-K98490050	BRD-K98490050	amsacrine	trt_cp	24 h|6 h	10 µM	91.5161	88.6814	86.8551	-666	-666	94.9634	88.0689	87.7733	83.9199	83.5315	82.8739	52.6652	2.69058	0	8	0	9	19	83.9|88.1|0|95|2.7|87.8|52.7|83.5|82.9	1.23|1.24|0|1.39|0.64|1.3|1|1.23|1.17	A375|HA1E|HCC515|HEPG2|HT29|MCF7|PC3|VCAP|A549	4|2|6|1	4|2|6|1|8|9	CPC004_A375_6H:BRD-K98490050-001-01-8:10|CPC004_HA1E_24H:BRD-K98490050-001-01-8:10|CPC004_HA1E_6H:BRD-K98490050-001-01-8:10|CPC004_HCC515_24H:BRD-K98490050-001-01-8:10|CPC004_HCC515_6H:BRD-K98490050-001-01-8:10|CPC004_HEPG2_6H:BRD-K98490050-001-01-8:10|CPC004_HT29_6H:BRD-K98490050-001-01-8:10|CPC004_MCF7_6H:BRD-K98490050-001-01-8:10|CPC004_PC3_6H:BRD-K98490050-001-01-8:10|CPC004_VCAP_24H:BRD-K984…
CGS001-9112	CGS001-9112	MTA1	trt_sh.cgs	120 h|144 h|96 h	1 µL|1.5 µL|2 µL|5 µL	95.1915	88.6683	65.5937	1	1	97.8437	92.5394	82.3894	81.9008	38.8889	0	0	0	0	5	0	9	11	0|92.5|0|97.8|0|81.9|82.4|38.9|0	0|1.17|0|1.28|0|1.13|1.17|0.86|0	A375|A549|HCC515|HEPG2|HT29|MCF7|PC3|VCAP|HA1E	4|2|7|6	4|2|7|6|8|1	CGS001_A375_96H:MTA1:1|CGS001_A549_96H:MTA1:1|CGS001_HCC515_96H:MTA1:2|CGS001_HEPG2_96H:MTA1:1.5|CGS001_HT29_96H:MTA1:1|CGS001_MCF7_96H:MTA1:2|CGS001_MCF7_144H:MTA1:2|CGS001_PC3_96H:MTA1:2|CGS001_PC3_144H:MTA1:2|CGS001_VCAP_120H:MTA1:5|CGS001_HA1E_96H:MTA1:1.5
BRD-A30437061	BRD-A30437061	camptothecin	trt_cp	24 h|6 h	10 µM	92.0007	88.6456	83.7859	-666	-666	95.572	88.4294	87.7711	82.8102	81.0635	67.0694	56.3107	0	0	7	0	9	13	95.6|87.8|67.1|81.1|88.4|0|82.8|0|56.3	1.39|1.26|1.11|1.21|1.23|0|1.23|0|1.01	HA1E|HCC515|PC3|VCAP|A549|HEPG2|HT29|MCF7|A375	1|5|2|7	1|5|2|7|4|3	CPC002_HA1E_24H:BRD-A30437061-001-02-7:10|CPC002_HA1E_6H:BRD-A30437061-001-02-7:10|CPC002_HCC515_24H:BRD-A30437061-001-02-7:10|CPC002_HCC515_6H:BRD-A30437061-001-02-7:10|CPC002_PC3_24H:BRD-A30437061-001-02-7:10|CPC002_PC3_6H:BRD-A30437061-001-02-7:10|CPC002_VCAP_6H:BRD-A30437061-001-02-7:10|CPC016_A549_24H:BRD-A30437061-001-02-7:10|CPC016_A549_6H:BRD-A30437061-001-02-7:10|CPC016_HEPG2_6H:BRD-A304…
CGS001-1362	CGS001-1362	CPD	trt_sh.cgs	120 h|96 h	1 µL|1.5 µL|2 µL|5 µL	94.2288	88.6232	72.9892	1	1	95.6894	92.7682	87.7927	78.2424	53.5422	29.9001	0	0	-666	6	0	8	8	53.5|95.7|0|0|78.2|92.8|87.8|29.9	0.86|1.22|0|0|1.16|1.25|1.22|0.76	A375|A549|HA1E|HCC515|HT29|MCF7|PC3|VCAP	2|6|7|5	2|6|7|5|1|8	CGS001_A375_96H:CPD:1|CGS001_A549_96H:CPD:1|CGS001_HA1E_96H:CPD:1.5|CGS001_HCC515_96H:CPD:2|CGS001_HT29_96H:CPD:1|CGS001_MCF7_96H:CPD:2|CGS001_PC3_96H:CPD:2|CGS001_VCAP_120H:CPD:5
CGS001-3119	CGS001-3119	HLA-DQB1	trt_sh.cgs	120 h|96 h	1 µL|1.5 µL|2 µL|5 µL	93.0248	88.5698	72.4297	0	0	97.2727	88.7769	84.199	84.0304	80.2992	0	0	-60.6469	-666	5	1	8	8	80.3|0|84.2|-60.6|97.3|88.8|84|0	1.11|0|1.07|-0.86|1.38|1.2|1.18|0	A375|A549|HA1E|HEPG2|HT29|MCF7|PC3|VCAP	5|6|3|7	5|6|3|7|1|2	CGS001_A375_96H:HLA-DQB1:1|CGS001_A549_96H:HLA-DQB1:1|CGS001_HA1E_96H:HLA-DQB1:1.5|CGS001_HEPG2_96H:HLA-DQB1:1.5|CGS001_HT29_96H:HLA-DQB1:1|CGS001_MCF7_96H:HLA-DQB1:2|CGS001_PC3_96H:HLA-DQB1:2|CGS001_VCAP_120H:HLA-DQB1:5
CGS001-5434	CGS001-5434	POLR2E	trt_sh.cgs	120 h|96 h	1 µL|1.5 µL|2 µL|5 µL	94.2876	88.5609	72.7368	1	1	95.1515	93.4236	82.9588	82.7096	82.1774	0	0	-666	-666	5	0	7	7	93.4|0|0|95.2|82.2|82.7|83	1.18|0|0|1.34|1.13|1.17|1.18	A549|HA1E|HCC515|HT29|MCF7|PC3|VCAP	4|1|7|6	4|1|7|6|5|2	CGS001_A549_96H:POLR2E:1|CGS001_HA1E_96H:POLR2E:1.5|CGS001_HCC515_96H:POLR2E:2|CGS001_HT29_96H:POLR2E:1|CGS001_MCF7_96H:POLR2E:2|CGS001_PC3_96H:POLR2E:2|CGS001_VCAP_120H:POLR2E:5
CGS001-6469	CGS001-6469	SHH	trt_sh.cgs	120 h|144 h|96 h	1 µL|1.5 µL|2 µL|5 µL	94.8482	88.5388	75.7751	0	0	99.6879	90.0085	89.9371	74.5216	53.2519	47.2436	0	0	-56.9091	6	1	9	11	90|0|74.5|0|89.9|-56.9|47.2|53.3|99.7	1.21|0|0.95|0|1.01|-0.75|0.76|0.9|1.45	A375|A549|HA1E|HCC515|HEPG2|HT29|MCF7|PC3|VCAP	9|1|5|3	9|1|5|3|8|7	CGS001_A375_96H:SHH:1|CGS001_A549_96H:SHH:1|CGS001_HA1E_96H:SHH:1.5|CGS001_HCC515_96H:SHH:2|CGS001_HEPG2_96H:SHH:1.5|CGS001_HT29_96H:SHH:1|CGS001_MCF7_96H:SHH:2|CGS001_MCF7_144H:SHH:2|CGS001_PC3_96H:SHH:2|CGS001_PC3_144H:SHH:2|CGS001_VCAP_120H:SHH:5
CGS001-337867	CGS001-337867	UBAC2	trt_sh.cgs	120 h|96 h	1 µL|1.5 µL|2 µL|5 µL	93.317	88.5097	83.6071	1	1	99.8419	86.7921	83.7524	83.6523	79.2153	68.3884	59.5506	44.819	0	8	0	9	9	68.4|83.8|83.7|44.8|79.2|0|99.8|86.8|59.6	1.01|1.05|1.07|0.86|0.57|0|1.52|1.21|1.01	A375|A549|HA1E|HCC515|HEPG2|HT29|MCF7|PC3|VCAP	7|8|2|3	7|8|2|3|5|1	CGS001_A375_96H:UBAC2:1|CGS001_A549_96H:UBAC2:1|CGS001_HA1E_96H:UBAC2:1.5|CGS001_HCC515_96H:UBAC2:2|CGS001_HEPG2_96H:UBAC2:1.5|CGS001_HT29_96H:UBAC2:1|CGS001_MCF7_96H:UBAC2:2|CGS001_PC3_96H:UBAC2:2|CGS001_VCAP_120H:UBAC2:5
CGS001-4602	CGS001-4602	MYB	trt_sh.cgs	120 h|144 h|96 h	1 µL|1.5 µL|2 µL|5 µL	91.3221	88.4464	83.2452	0	1	93.6508	88.9934	86.9091	84.2324	76.03	69.6555	44.5069	0	0	7	0	9	10	0|0|93.7|86.9|84.2|89|44.5|69.7|76	0|0|1.11|1.23|1.15|1.23|0.9|0.88|1.1	A375|A549|HEPG2|HT29|MCF7|PC3|VCAP|HA1E|HCC515	3|6|4|5	3|6|4|5|9|8	CGS001_A375_96H:MYB:1|CGS001_A549_96H:MYB:1|CGS001_HEPG2_96H:MYB:1.5|CGS001_HT29_96H:MYB:1|CGS001_MCF7_144H:MYB:2|CGS001_PC3_96H:MYB:2|CGS001_VCAP_120H:MYB:5|CGS001_HA1E_96H:MYB:1.5|CGS001_MCF7_96H:MYB:2|CGS001_HCC515_96H:MYB:2
BRD-K36198571	BRD-K36198571	WAY-170523	trt_cp	24 h|6 h	10 µM	92.3306	88.3048	83.2158	-666	-666	95.2364	89.4247	84.3639	84.1943	79.551	66.5246	62.3318	0	-666	7	0	8	12	84.2|95.2|84.4|66.5|79.6|0|62.3|89.4	1.19|1.39|1.25|1.1|1.19|0|1.08|1.32	HA1E|HCC515|PC3|VCAP|A375|A549|HT29|MCF7	2|8|3|1	2|8|3|1|5|4	CPC003_HA1E_24H:BRD-K36198571-001-01-2:10|CPC003_HA1E_6H:BRD-K36198571-001-01-2:10|CPC003_HCC515_24H:BRD-K36198571-001-01-2:10|CPC003_HCC515_6H:BRD-K36198571-001-01-2:10|CPC003_PC3_6H:BRD-K36198571-001-01-2:10|CPC003_VCAP_24H:BRD-K36198571-001-01-2:10|CPC015_A375_6H:BRD-K36198571-001-01-2:10|CPC015_A549_24H:BRD-K36198571-001-01-2:10|CPC015_HT29_6H:BRD-K36198571-001-01-2:10|CPC015_MCF7_6H:BRD-K361…
BRD-K60067222	BRD-K60067222	BRD-K60067222	trt_cp	24 h|6 h	10 µM	92.3234	88.2639	73.3825	-666	-666	93.0822	91.5646	84.2491	84.1598	79.915	7.32436	0	0	-95.2364	6	1	9	12	79.9|0|0|-95.2|84.2|91.6|93.1|84.2|7.3	1.19|0|0|-1.28|1.15|1.36|1.39|1.24|0.69	A375|A549|HA1E|HCC515|HEPG2|MCF7|PC3|VCAP|HT29	7|6|5|8	7|6|5|8|1|9	CPC019_A375_6H:BRD-K60067222-001-01-1:10|CPC019_A549_24H:BRD-K60067222-001-01-1:10|CPC019_HA1E_6H:BRD-K60067222-001-01-1:10|CPC019_HCC515_6H:BRD-K60067222-001-01-1:10|CPC019_HEPG2_6H:BRD-K60067222-001-01-1:10|CPC019_MCF7_24H:BRD-K60067222-001-01-1:10|CPC019_MCF7_6H:BRD-K60067222-001-01-1:10|CPC019_PC3_24H:BRD-K60067222-001-01-1:10|CPC019_PC3_6H:BRD-K60067222-001-01-1:10|CPC019_VCAP_6H:BRD-K600672…
BRD-K10207760	BRD-K10207760	lasalocid	trt_cp	24 h|6 h	10 µM	90.7239	88.2432	82.4426	-666	-666	92.6199	88.8278	86.0239	85.5011	72.6817	69.0011	38.2993	25.6068	0	8	0	9	12	92.6|69|85.5|38.3|25.6|72.7|88.8|0|86	1.33|1.08|1.27|0.92|0.79|1.08|1.21|0|1.26	HA1E|HCC515|PC3|VCAP|A375|A549|HEPG2|MCF7|HT29	1|7|9|3	1|7|9|3|6|2	CPC003_HA1E_24H:BRD-K10207760-236-03-0:10|CPC003_HCC515_24H:BRD-K10207760-236-03-0:10|CPC003_PC3_6H:BRD-K10207760-236-03-0:10|CPC003_VCAP_24H:BRD-K10207760-236-03-0:10|CPC018_A375_6H:BRD-K10207760-236-03-0:10|CPC018_A549_24H:BRD-K10207760-236-03-0:10|CPC018_A549_6H:BRD-K10207760-236-03-0:10|CPC018_HEPG2_6H:BRD-K10207760-236-03-0:10|CPC018_MCF7_24H:BRD-K10207760-236-03-0:10|CPC018_MCF7_6H:BRD-K102…
CGS001-28964	CGS001-28964	GIT1	trt_sh.cgs	120 h|96 h	1 µL|1.5 µL|2 µL|5 µL	93.9002	88.2354	69.3666	1	1	96.85	90.9504	84.3321	80.8092	63.258	0	0	-666	-666	5	0	7	7	0|96.8|80.8|0|91|63.3|84.3	0|1.24|1.03|0|1.22|0.99|1.19	A375|A549|HA1E|HEPG2|MCF7|PC3|VCAP	2|5|7|3	2|5|7|3|6|1	CGS001_A375_96H:GIT1:1|CGS001_A549_96H:GIT1:1|CGS001_HA1E_96H:GIT1:1.5|CGS001_HEPG2_96H:GIT1:1.5|CGS001_MCF7_96H:GIT1:2|CGS001_PC3_96H:GIT1:2|CGS001_VCAP_120H:GIT1:5
CGS001-64121	CGS001-64121	RRAGC	trt_sh.cgs	120 h|96 h	1 µL|1.5 µL|2 µL|5 µL	93.7796	88.2083	69.2252	1	1	94.7168	92.8423	82.6681	82.6061	62.5176	0	0	0	0	5	0	9	9	62.5|0|82.7|92.8|0|82.6|0|94.7|0	0.96|0|1.05|1.25|0|1.19|0|1.32|0	A375|A549|HA1E|HCC515|HEPG2|HT29|MCF7|PC3|VCAP	8|4|3|6	8|4|3|6|1|2	CGS001_A375_96H:RRAGC:1|CGS001_A549_96H:RRAGC:1|CGS001_HA1E_96H:RRAGC:1.5|CGS001_HCC515_96H:RRAGC:2|CGS001_HEPG2_96H:RRAGC:1.5|CGS001_HT29_96H:RRAGC:1|CGS001_MCF7_96H:RRAGC:2|CGS001_PC3_96H:RRAGC:2|CGS001_VCAP_120H:RRAGC:5
CGS001-3718	CGS001-3718	JAK3	trt_sh.cgs	120 h|144 h|96 h	1 µL|1.5 µL|2 µL|5 µL	93.4819	88.1795	71.649	0	1	96.3578	90.6061	86.1036	79.6504	77.176	0	0	0	-666	5	0	8	9	0|77.2|0|86.1|90.6|0|96.4|79.7	0|0.95|0|0.9|1.27|0|1.35|1.16	A375|A549|HA1E|HEPG2|HT29|MCF7|PC3|VCAP	7|5|4|8	7|5|4|8|2|1	CGS001_A375_96H:JAK3:1|CGS001_A549_96H:JAK3:1|CGS001_HA1E_96H:JAK3:1.5|CGS001_HEPG2_96H:JAK3:1.5|CGS001_HT29_96H:JAK3:1|CGS001_MCF7_96H:JAK3:2|CGS001_MCF7_144H:JAK3:2|CGS001_PC3_96H:JAK3:2|CGS001_VCAP_120H:JAK3:5
CGS001-5684	CGS001-5684	PSMA3	trt_sh.cgs	120 h|96 h	1 µL|1.5 µL|2 µL|5 µL	89.8979	88.111	79.3343	1	1	91.6222	88.1735	86.6047	86.0437	63.697	59.8645	0	0	0	6	0	9	9	59.9|88.2|86.6|0|86|63.7|91.6|0|0	0.94|1.1|1.1|0|0.9|1.03|1.23|0|0	A375|A549|HA1E|HCC515|HEPG2|HT29|MCF7|PC3|VCAP	7|2|3|5	7|2|3|5|6|1	CGS001_A375_96H:PSMA3:1|CGS001_A549_96H:PSMA3:1|CGS001_HA1E_96H:PSMA3:1.5|CGS001_HCC515_96H:PSMA3:2|CGS001_HEPG2_96H:PSMA3:1.5|CGS001_HT29_96H:PSMA3:1|CGS001_MCF7_96H:PSMA3:2|CGS001_PC3_96H:PSMA3:2|CGS001_VCAP_120H:PSMA3:5
BRD-K83972459	BRD-K83972459	JWE-035	trt_cp	24 h|6 h	1 µM|10 µM|100 nM|500 nM	90.6517	88.0422	84.5412	-666	-666	94.3615	86.9419	86.6966	84.1688	77.6557	77.4229	73.4317	70.2063	0	8	0	9	19	70.2|84.2|73.4|0|77.7|77.4|94.4|86.9|86.7	1.11|1.18|1.08|0|1.09|1.14|1.42|1.27|1.27	A375|A549|HA1E|HCC515|HEPG2|MCF7|PC3|VCAP|HT29	7|8|9|2	7|8|9|2|5|6	CPC014_A375_6H:BRD-K83972459-001-01-9:10|CPC014_A549_24H:BRD-K83972459-001-01-9:10|CPC014_A549_6H:BRD-K83972459-001-01-9:10|CPC014_HA1E_6H:BRD-K83972459-001-01-9:10|CPC014_HCC515_6H:BRD-K83972459-001-01-9:10|CPC014_HEPG2_6H:BRD-K83972459-001-01-9:10|CPC014_MCF7_24H:BRD-K83972459-001-01-9:10|CPC014_MCF7_6H:BRD-K83972459-001-01-9:10|CPC014_PC3_24H:BRD-K83972459-001-01-9:10|CPC014_PC3_6H:BRD-K839724…
CGS001-84515	CGS001-84515	MCM8	trt_sh.cgs	120 h|96 h	1 µL|1.5 µL|2 µL|5 µL	93.095	87.9702	64.5155	1	1	98.7993	87.3908	86.5169	79.1741	35.2121	0	0	-666	-666	5	0	7	7	0|0|86.5|35.2|79.2|98.8|87.4	0|0|1.19|0.78|1.1|1.42|1.22	A549|HA1E|HCC515|HT29|MCF7|PC3|VCAP	6|7|3|5	6|7|3|5|4|1	CGS001_A549_96H:MCM8:1|CGS001_HA1E_96H:MCM8:1.5|CGS001_HCC515_96H:MCM8:2|CGS001_HT29_96H:MCM8:1|CGS001_MCF7_96H:MCM8:2|CGS001_PC3_96H:MCM8:2|CGS001_VCAP_120H:MCM8:5
CGS001-558	CGS001-558	AXL	trt_sh.cgs	120 h|168 h|96 h	1 µL|1.5 µL|2 µL|5 µL	94.485	87.9572	66.4664	1	1	96.1577	92.8122	81.9403	80.9185	46.9697	0	0	-96.7541	-666	5	1	8	9	0|0|80.9|92.8|47|81.9|96.2|-96.8	0|0|1.03|1.09|0.9|1.13|1.34|-1.3	A375|A549|HA1E|HEPG2|HT29|MCF7|PC3|VCAP	7|4|6|3	7|4|6|3|5|1	CGS001_A375_96H:AXL:1|CGS001_A549_96H:AXL:1|CGS001_HA1E_96H:AXL:1.5|CGS001_HEPG2_96H:AXL:1.5|CGS001_HT29_96H:AXL:1|CGS001_MCF7_96H:AXL:2|CGS001_PC3_96H:AXL:2|CGS001_VCAP_120H:AXL:5|CGS001_VCAP_168H:AXL:5
CGS001-117154	CGS001-117154	DACH2	trt_sh.cgs	120 h|96 h	1 µL|1.5 µL|2 µL|5 µL	96.3038	87.9521	81.1655	0	0	98.7972	93.8104	85.1111	74.0898	71.3891	63.7953	0	0	-666	6	0	8	8	74.1|93.8|98.8|63.8|0|71.4|85.1|0	1.05|1.19|1.33|1.02|0|1.03|1.19|0	A375|A549|HA1E|HCC515|HEPG2|MCF7|PC3|VCAP	3|2|7|1	3|2|7|1|6|4	CGS001_A375_96H:DACH2:1|CGS001_A549_96H:DACH2:1|CGS001_HA1E_96H:DACH2:1.5|CGS001_HCC515_96H:DACH2:2|CGS001_HEPG2_96H:DACH2:1.5|CGS001_MCF7_96H:DACH2:2|CGS001_PC3_96H:DACH2:2|CGS001_VCAP_120H:DACH2:5
BRD-K05653692	BRD-K05653692	DL-PDMP	trt_cp	24 h|6 h	1 nM|10 nM|10 µM|100 nM|3 µM|500 nM|60 µM	91.3222	87.8934	85.8074	-666	-666	91.9924	90.6519	85.0728	83.8565	81.685	81.5855	66.031	36.414	-77.0972	8	1	9	30	85.1|36.4|90.7|81.6|81.7|83.9|-77.1|92|66	1.24|0.74|1.28|1.19|1.12|1.24|-0.84|1.37|1.1	A375|A549|HA1E|HCC515|HEPG2|HT29|MCF7|PC3|VCAP	8|3|1|6	8|3|1|6|5|4	CPC006_A375_6H:BRD-K05653692-003-04-7:64|CPC006_A549_24H:BRD-K05653692-003-04-7:64|CPC006_A549_6H:BRD-K05653692-003-04-7:64|CPC006_HA1E_24H:BRD-K05653692-003-04-7:64|CPC006_HCC515_24H:BRD-K05653692-003-04-7:64|CPC006_HEPG2_6H:BRD-K05653692-003-04-7:64|CPC006_HT29_24H:BRD-K05653692-003-04-7:64|CPC006_HT29_6H:BRD-K05653692-003-04-7:64|CPC006_MCF7_24H:BRD-K05653692-003-04-7:64|CPC006_PC3_6H:BRD-K056…
BRD-K84450674	BRD-K84450674	BRD-K84450674	trt_cp	24 h|6 h	10 µM	95.604	87.8921	63.0294	-666	-666	96.0614	95.1465	88.2492	72.1113	26.6082	0	0	-666	-666	5	0	7	12	26.6|0|0|95.1|96.1|88.2|72.1	0.57|0|0|1.4|1.44|1.31|1.14	A549|HA1E|HCC515|HEPG2|MCF7|PC3|VCAP	5|4|6|7	5|4|6|7|1|2	CPC019_A549_24H:BRD-K84450674-001-01-4:10|CPC019_HA1E_6H:BRD-K84450674-001-01-4:10|CPC019_HCC515_6H:BRD-K84450674-001-01-4:10|CPC019_HEPG2_6H:BRD-K84450674-001-01-4:10|CPC019_MCF7_24H:BRD-K84450674-001-01-4:10|CPC019_MCF7_6H:BRD-K84450674-001-01-4:10|CPC019_PC3_24H:BRD-K84450674-001-01-4:10|CPC019_VCAP_24H:BRD-K84450674-001-01-4:10|CPC019_VCAP_6H:BRD-K84450674-001-01-4:10|ERG015_VCAP_6H:BRD-K8445…
CGS001-5710	CGS001-5710	PSMD4	trt_sh.cgs	120 h|144 h|96 h	1 µL|1.5 µL|2 µL|5 µL	93.6268	87.8443	70.4821	1	1	98.6564	88.5972	85.4565	78.6672	71.5152	0	0	0	-666	5	0	8	10	88.6|0|85.5|0|71.5|98.7|78.7|0	1.19|0|1.08|0|1.1|1.4|1.13|0	A375|A549|HA1E|HEPG2|HT29|MCF7|PC3|VCAP	6|1|3|7	6|1|3|7|5|2	CGS001_A375_96H:PSMD4:1|CGS001_A549_96H:PSMD4:1|CGS001_HA1E_96H:PSMD4:1.5|CGS001_HEPG2_96H:PSMD4:1.5|CGS001_HT29_96H:PSMD4:1|CGS001_MCF7_96H:PSMD4:2|CGS001_MCF7_144H:PSMD4:2|CGS001_PC3_96H:PSMD4:2|CGS001_PC3_144H:PSMD4:2|CGS001_VCAP_120H:PSMD4:5
CGS001-84823	CGS001-84823	LMNB2	trt_sh.cgs	120 h|96 h	1 µL|1.5 µL|2 µL|5 µL	97.1459	87.8431	58.5621	1	1	97.4545	96.8373	92.8839	64.1968	0	0	0	0	0	4	0	9	10	0|0|0|64.2|0|92.9|0|96.8|97.5	0|0|0|0.96|0|1.27|0|1.32|1.38	A375|HA1E|HEPG2|MCF7|PC3|VCAP|A549|HCC515|HT29	9|8|6|4	9|8|6|4|1|2	CGS001_A375_96H:LMNB2:1|CGS001_HA1E_96H:LMNB2:1.5|CGS001_HEPG2_96H:LMNB2:1.5|CGS001_MCF7_96H:LMNB2:2|CGS001_PC3_96H:LMNB2:2|CGS001_VCAP_96H:LMNB2:5|CGS001_VCAP_120H:LMNB2:5|CGS001_A549_96H:LMNB2:1|CGS001_HCC515_96H:LMNB2:2|CGS001_HT29_96H:LMNB2:1
CGS001-139760	CGS001-139760	GPR119	trt_sh.cgs	120 h|96 h	1 µL|1.5 µL|2 µL|5 µL	94.9875	87.8426	75.3151	0	0	96.9382	93.0368	81.589	79.8064	51.3939	49.1261	0	-68.5535	-666	6	1	8	8	0|93|96.9|-68.6|51.4|79.8|81.6|49.1	0|1.18|1.27|-0.96|0.94|1.11|1.16|0.94	A375|A549|HA1E|HEPG2|HT29|MCF7|PC3|VCAP	3|2|7|6	3|2|7|6|5|8	CGS001_A375_96H:GPR119:1|CGS001_A549_96H:GPR119:1|CGS001_HA1E_96H:GPR119:1.5|CGS001_HEPG2_96H:GPR119:1.5|CGS001_HT29_96H:GPR119:1|CGS001_MCF7_96H:GPR119:2|CGS001_PC3_96H:GPR119:2|CGS001_VCAP_120H:GPR119:5
CGS001-57547	CGS001-57547	ZNF624	trt_sh.cgs	120 h|96 h	1 µL|1.5 µL|2 µL|5 µL	99.1885	87.7852	66.8871	1	1	100	98.377	82.7577	70.0059	50.1818	0	0	-84.1942	-666	5	1	8	8	-84.2|82.8|0|100|50.2|70|0|98.4	-1.09|1.04|0|1.52|0.93|1.02|0|1.38	A375|A549|HA1E|HCC515|HT29|MCF7|PC3|VCAP	4|8|2|6	4|8|2|6|5|3	CGS001_A375_96H:ZNF624:1|CGS001_A549_96H:ZNF624:1|CGS001_HA1E_96H:ZNF624:1.5|CGS001_HCC515_96H:ZNF624:2|CGS001_HT29_96H:ZNF624:1|CGS001_MCF7_96H:ZNF624:2|CGS001_PC3_96H:ZNF624:2|CGS001_VCAP_120H:ZNF624:5
CGS001-94235	CGS001-94235	GNG8	trt_sh.cgs	120 h|96 h	1 µL|1.5 µL|2 µL|5 µL	93.7178	87.6898	69.584	0	0	97.8788	89.5569	85.576	77.7474	35.7214	31.0237	0	-56.2743	-666	6	1	8	8	89.6|0|77.7|-56.3|97.9|85.6|35.7|31	1.2|0|1|-0.81|1.39|1.17|0.66|0.77	A375|A549|HA1E|HEPG2|HT29|MCF7|PC3|VCAP	5|1|6|3	5|1|6|3|7|8	CGS001_A375_96H:GNG8:1|CGS001_A549_96H:GNG8:1|CGS001_HA1E_96H:GNG8:1.5|CGS001_HEPG2_96H:GNG8:1.5|CGS001_HT29_96H:GNG8:1|CGS001_MCF7_96H:GNG8:2|CGS001_PC3_96H:GNG8:2|CGS001_VCAP_120H:GNG8:5
CGS001-7035	CGS001-7035	TFPI	trt_sh.cgs	144 h|96 h	1 µL|1.5 µL|2 µL	94.5796	87.6448	80.5861	1	1	97.087	92.0722	80.8234	80.5967	67.5981	65.3392	0	0	-666	6	0	8	10	67.6|80.8|92.1|97.1|0|0|80.6|65.3	1.01|1|1.16|1.33|0|0|1.11|1.01	A375|A549|HA1E|HCC515|HEPG2|HT29|MCF7|PC3	4|3|2|7	4|3|2|7|1|8	CGS001_A375_96H:TFPI:1|CGS001_A549_96H:TFPI:1|CGS001_HA1E_96H:TFPI:1.5|CGS001_HCC515_96H:TFPI:2|CGS001_HEPG2_96H:TFPI:1.5|CGS001_HT29_96H:TFPI:1|CGS001_MCF7_96H:TFPI:2|CGS001_MCF7_144H:TFPI:2|CGS001_PC3_96H:TFPI:2|CGS001_PC3_144H:TFPI:2
BRD-A18419789	BRD-A18419789	etoposide	trt_cp	24 h|6 h	10 µM	90.0761	87.6272	73.6467	-666	-666	90.518	89.6343	85.9513	84.4053	63.9606	27.4106	0	-666	-666	6	0	7	12	84.4|90.5|64|0|86|27.4|89.6	1.24|1.26|1.02|0|1.26|0.83|1.31	A375|A549|HA1E|HT29|MCF7|PC3|VCAP	2|7|5|1	2|7|5|1|3|6	CPC005_A375_6H:BRD-A18419789-001-01-4:10|CPC005_A549_24H:BRD-A18419789-001-01-4:10|CPC005_A549_6H:BRD-A18419789-001-01-4:10|CPC005_HA1E_24H:BRD-A18419789-001-01-4:10|CPC005_HA1E_6H:BRD-A18419789-001-01-4:10|CPC005_HT29_24H:BRD-A18419789-001-01-4:10|CPC005_HT29_6H:BRD-A18419789-001-01-4:10|CPC005_MCF7_24H:BRD-A18419789-001-01-4:10|CPC005_MCF7_6H:BRD-A18419789-001-01-4:10|CPC005_PC3_24H:BRD-A184197…
CGS001-8408	CGS001-8408	ULK1	trt_sh.cgs	120 h|96 h	1 µL|1.5 µL|2 µL|5 µL	89.1372	87.6002	48.267	1	1	89.3384	88.9359	87.5758	84.5507	0	-60.799	-666	-666	-666	4	1	6	6	88.9|0|89.3|87.6|84.6|-60.8	1.2|0|1.13|1.24|1.19|-0.56	A375|A549|HA1E|HT29|PC3|VCAP	3|1|4|5	3|1|4|5|2|6	CGS001_A375_96H:ULK1:1|CGS001_A549_96H:ULK1:1|CGS001_HA1E_96H:ULK1:1.5|CGS001_HT29_96H:ULK1:1|CGS001_PC3_96H:ULK1:2|CGS001_VCAP_120H:ULK1:5
BRD-K82837433	BRD-K82837433	BRD-K82837433	trt_cp	24 h|6 h	10 µM	91.8127	87.5038	78.783	-666	-666	92.051	91.5744	83.5422	82.8477	74.2876	48.3951	32.101	-666	-666	7	0	7	10	92.1|83.5|91.6|32.1|48.4|82.8|74.3	1.33|1.18|1.31|0.8|0.89|1.24|1.15	A375|A549|HA1E|HCC515|MCF7|PC3|VCAP	1|3|2|6	1|3|2|6|7|5	CPC012_A375_6H:BRD-K82837433-001-01-6:10|CPC012_A549_24H:BRD-K82837433-001-01-6:10|CPC012_A549_6H:BRD-K82837433-001-01-6:10|CPC012_HA1E_6H:BRD-K82837433-001-01-6:10|CPC012_HCC515_6H:BRD-K82837433-001-01-6:10|CPC012_MCF7_6H:BRD-K82837433-001-01-6:10|CPC012_PC3_24H:BRD-K82837433-001-01-6:10|CPC012_PC3_6H:BRD-K82837433-001-01-6:10|CPC012_VCAP_24H:BRD-K82837433-001-01-6:10|CPC012_MCF7_24H:BRD-K828374…
ccsbBroad304_00832	ccsbBroad304_00832	IFNB1	trt_oe	96 h	1 µL|2 µL|3 µL|4 µL	96.359	87.5031	81.251	0	0	97.1429	95.5752	82.4742	74.8201	73.6842	63.8095	58.9189	36.9439	0	8	0	9	9	36.9|73.7|63.8|0|82.5|95.6|74.8|97.1|58.9	0.81|1.02|1.1|0|1.2|1.36|1.08|1.34|0.76	A375|HA1E|HCC515|HEPG2|HT29|MCF7|PC3|VCAP|A549	8|6|5|7	8|6|5|7|2|3	OEB002_A375_96H:BRDN0000401755:-666|OEB002_HA1E_96H:BRDN0000401755:-666|OEB002_HCC515_96H:BRDN0000401755:-666|OEB002_HEPG2_96H:BRDN0000401755:-666|OEB002_HT29_96H:BRDN0000401755:-666|OEB002_MCF7_96H:BRDN0000401755:-666|OEB002_PC3_96H:BRDN0000401755:-666|OEB002_VCAP_96H:BRDN0000401755:-666|OEB002_A549_96H:BRDN0000401755:-666
BRD-A47816767	BRD-A47816767	BRD-A47816767	trt_cp	24 h|6 h	10 µM	88.9284	87.5013	78.4285	-666	-666	89.5485	88.3083	87.1359	85.0123	74.7847	45.7811	38.1913	22.1985	-666	8	0	8	14	87.1|45.8|74.8|89.5|38.2|88.3|22.2|85	1.27|0.86|1.09|1.29|0.93|1.31|0.79|1.25	A375|A549|HA1E|HCC515|HT29|MCF7|PC3|VCAP	4|6|1|8	4|6|1|8|3|2	CPC007_A375_24H:BRD-A47816767-001-11-1:10|CPC007_A375_6H:BRD-A47816767-001-11-1:10|CPC007_A549_24H:BRD-A47816767-001-11-1:10|CPC007_A549_6H:BRD-A47816767-001-11-1:10|CPC007_HA1E_24H:BRD-A47816767-001-11-1:10|CPC007_HA1E_6H:BRD-A47816767-001-11-1:10|CPC007_HCC515_6H:BRD-A47816767-001-11-1:10|CPC007_HT29_24H:BRD-A47816767-001-11-1:10|CPC007_MCF7_24H:BRD-A47816767-001-11-1:10|CPC007_MCF7_6H:BRD-A478…
CGS001-10544	CGS001-10544	PROCR	trt_sh.cgs	120 h|96 h	1 µL|1.5 µL|2 µL|5 µL	94.1979	87.4774	80.1799	1	1	94.7512	93.6447	83.0468	78.4671	73.0337	58.1357	0	0	0	6	0	9	9	0|93.6|94.8|58.1|0|0|83|78.5|73	0|1.18|1.21|0.98|0|0|1.14|1.13|1.11	A375|A549|HA1E|HCC515|HEPG2|HT29|MCF7|PC3|VCAP	3|2|7|8	3|2|7|8|9|4	CGS001_A375_96H:PROCR:1|CGS001_A549_96H:PROCR:1|CGS001_HA1E_96H:PROCR:1.5|CGS001_HCC515_96H:PROCR:2|CGS001_HEPG2_96H:PROCR:1.5|CGS001_HT29_96H:PROCR:1|CGS001_MCF7_96H:PROCR:2|CGS001_PC3_96H:PROCR:2|CGS001_VCAP_120H:PROCR:5
BRD-K31912990	BRD-K31912990	CGP-71683	trt_cp	24 h|6 h	10 µM	93.0243	87.4639	84.7464	-666	-666	96.0025	90.0462	82.3422	81.4649	80.0521	78.5703	62.2389	50.3702	39.9267	9	0	9	13	96|90|80.1|50.4|82.3|62.2|39.9|81.5|78.6	1.41|1.3|1.21|0.99|1.22|1|0.72|1.22|1.15	HA1E|HCC515|PC3|VCAP|A375|A549|HEPG2|HT29|MCF7	1|2|5|8	1|2|5|8|3|9	CPC003_HA1E_24H:BRD-K31912990-003-01-0:10|CPC003_HA1E_6H:BRD-K31912990-003-01-0:10|CPC003_HCC515_24H:BRD-K31912990-003-01-0:10|CPC003_HCC515_6H:BRD-K31912990-003-01-0:10|CPC003_PC3_24H:BRD-K31912990-003-01-0:10|CPC003_VCAP_24H:BRD-K31912990-003-01-0:10|CPC003_VCAP_6H:BRD-K31912990-003-01-0:10|CPC015_A375_6H:BRD-K31912990-003-01-0:10|CPC015_A549_24H:BRD-K31912990-003-01-0:10|CPC015_HEPG2_6H:BRD-K3…
CGS001-2015	CGS001-2015	EMR1	trt_sh.cgs	120 h|96 h	1 µL|1.5 µL|2 µL|5 µL	95.7548	87.4273	76.1838	0	0	95.9692	95.5405	85.5761	72.6236	72	35.3933	0	0	-666	6	0	8	8	95.5|85.6|0|0|72|96|72.6|35.4	1.29|1.07|0|0|1.1|1.32|1.07|0.82	A375|A549|HA1E|HEPG2|HT29|MCF7|PC3|VCAP	6|1|2|7	6|1|2|7|5|8	CGS001_A375_96H:EMR1:1|CGS001_A549_96H:EMR1:1|CGS001_HA1E_96H:EMR1:1.5|CGS001_HEPG2_96H:EMR1:1.5|CGS001_HT29_96H:EMR1:1|CGS001_MCF7_96H:EMR1:2|CGS001_PC3_96H:EMR1:2|CGS001_VCAP_120H:EMR1:5
CGS001-5695	CGS001-5695	PSMB7	trt_sh.cgs	120 h|96 h	1 µL|1.5 µL|2 µL|5 µL	92.7221	87.4209	78.4974	1	1	98.9594	86.4848	82.8129	81.4266	72.444	48.8569	24.9688	0	-666	7	0	8	8	48.9|82.8|72.4|0|86.5|81.4|99|25	0.8|1.04|0.93|0|1.23|1.12|1.44|0.68	A375|A549|HA1E|HEPG2|HT29|MCF7|PC3|VCAP	7|5|2|6	7|5|2|6|3|1	CGS001_A375_96H:PSMB7:1|CGS001_A549_96H:PSMB7:1|CGS001_HA1E_96H:PSMB7:1.5|CGS001_HEPG2_96H:PSMB7:1.5|CGS001_HT29_96H:PSMB7:1|CGS001_MCF7_96H:PSMB7:2|CGS001_PC3_96H:PSMB7:2|CGS001_VCAP_120H:PSMB7:5
CGS001-85004	CGS001-85004	RERG	trt_sh.cgs	120 h|96 h	1 µL|1.5 µL|2 µL|5 µL	98.0615	87.3898	58.2599	0	0	99.9168	96.2063	88.6392	64.7969	0	0	0	0	-666	4	0	8	8	0|64.8|0|99.9|0|96.2|0|88.6	0|0.62|0|1.5|0|1.32|0|1.23	A375|A549|HA1E|HCC515|HT29|MCF7|PC3|VCAP	4|6|8|2	4|6|8|2|1|3	CGS001_A375_96H:RERG:1|CGS001_A549_96H:RERG:1|CGS001_HA1E_96H:RERG:1.5|CGS001_HCC515_96H:RERG:2|CGS001_HT29_96H:RERG:1|CGS001_MCF7_96H:RERG:2|CGS001_PC3_96H:RERG:2|CGS001_VCAP_120H:RERG:5
CGS001-3481	CGS001-3481	IGF2	trt_sh.cgs	120 h|96 h	1 µL|1.5 µL|2 µL|5 µL	93.6469	87.2336	82.6768	0	0	97.9401	89.3536	81.4545	80.1863	77.2553	69.871	0	-666	-666	6	0	7	7	80.2|0|77.3|69.9|81.5|89.4|97.9	1.11|0|0.99|1.06|1.19|1.24|1.35	A375|A549|HA1E|HCC515|HT29|PC3|VCAP	7|6|5|1	7|6|5|1|3|4	CGS001_A375_96H:IGF2:1|CGS001_A549_96H:IGF2:1|CGS001_HA1E_96H:IGF2:1.5|CGS001_HCC515_96H:IGF2:2|CGS001_HT29_96H:IGF2:1|CGS001_PC3_96H:IGF2:2|CGS001_VCAP_120H:IGF2:5
CGS001-51586	CGS001-51586	MED15	trt_sh.cgs	120 h|96 h	1 µL|1.5 µL|2 µL|5 µL	93.8931	87.1886	81.4237	1	1	94.8398	92.9463	84.9682	76	71.6785	68.1091	60.0903	0	0	7	0	9	9	60.1|85|71.7|94.8|0|76|68.1|0|92.9	0.94|1.06|0.92|1.28|0|1.14|1|0|1.27	A375|A549|HA1E|HCC515|HEPG2|HT29|MCF7|PC3|VCAP	4|9|2|6	4|9|2|6|3|7	CGS001_A375_96H:MED15:1|CGS001_A549_96H:MED15:1|CGS001_HA1E_96H:MED15:1.5|CGS001_HCC515_96H:MED15:2|CGS001_HEPG2_96H:MED15:1.5|CGS001_HT29_96H:MED15:1|CGS001_MCF7_96H:MED15:2|CGS001_PC3_96H:MED15:2|CGS001_VCAP_120H:MED15:5
CGS001-51005	CGS001-51005	AMDHD2	trt_sh.cgs	120 h|144 h|96 h	1 µL|1.5 µL|2 µL|5 µL	96.5462	87.1603	66.6487	1	1	98.3421	94.7502	86.8823	68.6667	51.2508	0	-51.6696	-70.412	-666	5	2	8	10	94.8|98.3|0|86.9|68.7|-51.7|51.3|-70.4	1.27|1.29|0|0.92|1.07|-0.65|0.88|-0.85	A375|A549|HA1E|HEPG2|HT29|MCF7|PC3|VCAP	2|1|4|5	2|1|4|5|7|3	CGS001_A375_96H:AMDHD2:1|CGS001_A549_96H:AMDHD2:1|CGS001_HA1E_96H:AMDHD2:1.5|CGS001_HEPG2_96H:AMDHD2:1.5|CGS001_HT29_96H:AMDHD2:1|CGS001_MCF7_96H:AMDHD2:2|CGS001_MCF7_144H:AMDHD2:2|CGS001_PC3_96H:AMDHD2:2|CGS001_PC3_144H:AMDHD2:2|CGS001_VCAP_120H:AMDHD2:5
CGS001-55632	CGS001-55632	G2E3	trt_sh.cgs	120 h|96 h	1 µL|1.5 µL|2 µL|5 µL	96.5315	87.1474	67.5394	1	1	98.9065	94.1565	78.7234	76.803	56.6469	0	0	-666	-666	5	0	7	7	56.6|78.7|98.9|0|76.8|94.2|0	0.9|0.97|1.33|0|1.08|1.3|0	A375|A549|HA1E|HEPG2|MCF7|PC3|VCAP	3|6|2|5	3|6|2|5|1|4	CGS001_A375_96H:G2E3:1|CGS001_A549_96H:G2E3:1|CGS001_HA1E_96H:G2E3:1.5|CGS001_HEPG2_96H:G2E3:1.5|CGS001_MCF7_96H:G2E3:2|CGS001_PC3_96H:G2E3:2|CGS001_VCAP_120H:G2E3:5
BRD-A64290322	BRD-A64290322	cyclosporin-a	trt_cp	24 h|6 h	10 µM	91.1017	87.081	84.4017	-666	-666	93.1152	89.0882	85.0733	81.0471	79.9916	78.0947	62.3616	31.2478	12.9459	9	0	9	13	62.4|31.2|81|12.9|78.1|80|85.1|89.1|93.1	1.01|0.8|1.22|0.75|1.17|1.14|1.16|1.3|1.39	HA1E|HCC515|PC3|VCAP|A375|A549|HEPG2|HT29|MCF7	9|8|7|3	9|8|7|3|6|5	CPC002_HA1E_24H:BRD-A64290322-001-01-6:10|CPC002_HCC515_24H:BRD-A64290322-001-01-6:10|CPC002_HCC515_6H:BRD-A64290322-001-01-6:10|CPC002_PC3_24H:BRD-A64290322-001-01-6:10|CPC002_PC3_6H:BRD-A64290322-001-01-6:10|CPC002_VCAP_24H:BRD-A64290322-001-01-6:10|CPC018_A375_6H:BRD-A64290322-001-01-6:10|CPC018_A549_24H:BRD-A64290322-001-01-6:10|CPC018_A549_6H:BRD-A64290322-001-01-6:10|CPC018_HEPG2_6H:BRD-A64…
BRD-A72711497	BRD-A72711497	lasalocid	trt_cp	24 h|6 h	10 µM	88.0938	87.0351	81.0903	-666	-666	88.9797	87.2079	86.9256	85.0272	75.5461	62.855	52.9539	0	-666	7	0	8	14	75.5|86.9|87.2|89|62.9|53|85|0	1.15|1.21|1.23|1.28|1.08|0.93|1.26|0	A375|A549|HA1E|HCC515|HT29|MCF7|PC3|VCAP	4|3|2|7	4|3|2|7|1|5	CPC005_A375_24H:BRD-A72711497-236-02-0:10|CPC005_A375_6H:BRD-A72711497-236-02-0:10|CPC005_A549_24H:BRD-A72711497-236-02-0:10|CPC005_A549_6H:BRD-A72711497-236-02-0:10|CPC005_HA1E_24H:BRD-A72711497-236-02-0:10|CPC005_HA1E_6H:BRD-A72711497-236-02-0:10|CPC005_HCC515_6H:BRD-A72711497-236-02-0:10|CPC005_HT29_24H:BRD-A72711497-236-02-0:10|CPC005_HT29_6H:BRD-A72711497-236-02-0:10|CPC005_MCF7_6H:BRD-A7271…
BRD-A43155244	BRD-A43155244	BRD-A43155244	trt_cp	24 h|6 h	10 µM	90.9653	86.9901	83.2076	-666	-666	94.7109	87.2197	86.8507	79.1788	77.8195	73.466	0	0	-666	6	0	8	12	77.8|94.7|0|86.9|73.5|79.2|0|87.2	1.12|1.37|0|1.28|1.15|1.19|0|1.28	A549|HA1E|HCC515|MCF7|PC3|VCAP|A375|HT29	2|8|4|6	2|8|4|6|1|5	CPC012_A549_24H:BRD-A43155244-001-01-2:10|CPC012_A549_6H:BRD-A43155244-001-01-2:10|CPC012_HA1E_6H:BRD-A43155244-001-01-2:10|CPC012_HCC515_6H:BRD-A43155244-001-01-2:10|CPC012_MCF7_6H:BRD-A43155244-001-01-2:10|CPC012_PC3_24H:BRD-A43155244-001-01-2:10|CPC012_PC3_6H:BRD-A43155244-001-01-2:10|CPC012_VCAP_6H:BRD-A43155244-001-01-2:10|CPC012_A375_6H:BRD-A43155244-001-01-2:10|CPC012_HT29_6H:BRD-A43155244…
CGS001-10552	CGS001-10552	ARPC1A	trt_sh.cgs	120 h|96 h	1 µL|1.5 µL|2 µL|5 µL	89.8762	86.9829	57.9886	1	1	93.6954	86.057	84.9091	83.27	0	0	0	0	-666	4	0	8	8	86.1|0|0|0|84.9|0|83.3|93.7	1.16|0|0|0|1.21|0|1.17|1.28	A375|A549|HA1E|HCC515|HT29|MCF7|PC3|VCAP	8|1|5|7	8|1|5|7|2|3	CGS001_A375_96H:ARPC1A:1|CGS001_A549_96H:ARPC1A:1|CGS001_HA1E_96H:ARPC1A:1.5|CGS001_HCC515_96H:ARPC1A:2|CGS001_HT29_96H:ARPC1A:1|CGS001_MCF7_96H:ARPC1A:2|CGS001_PC3_96H:ARPC1A:2|CGS001_VCAP_120H:ARPC1A:5
BRD-A34205397	BRD-A34205397	suloctidil	trt_cp	24 h|6 h	10 µM	89.6594	86.9569	76.957	-666	-666	93.7433	85.5755	84.7903	83.7184	69.8003	44.1141	0	-666	-666	6	0	7	11	93.7|84.8|69.8|44.1|0|85.6|83.7	1.35|1.26|1.12|0.93|0|1.26|1.22	HCC515|PC3|VCAP|A375|A549|HT29|MCF7	1|6|2|7	1|6|2|7|3|4	CPC003_HCC515_24H:BRD-A34205397-001-03-7:10|CPC003_HCC515_6H:BRD-A34205397-001-03-7:10|CPC003_PC3_24H:BRD-A34205397-001-03-7:10|CPC003_PC3_6H:BRD-A34205397-001-03-7:10|CPC003_VCAP_24H:BRD-A34205397-001-03-7:10|CPC003_VCAP_6H:BRD-A34205397-001-03-7:10|CPC015_A375_6H:BRD-A34205397-001-03-7:10|CPC015_A549_24H:BRD-A34205397-001-03-7:10|CPC015_HT29_6H:BRD-A34205397-001-03-7:10|CPC015_MCF7_24H:BRD-A342…
BRD-K53903639	BRD-K53903639	CHEMBL-1222381	trt_cp	24 h|6 h	80 µM	88.8597	86.9514	80.8879	-666	-666	89.3864	88.333	88.1977	81.8887	75.0374	62.4846	62.0752	51.8315	29.3233	9	0	9	17	62.1|29.3|62.5|88.2|51.8|75|81.9|89.4|88.3	1.05|0.64|1.01|1.26|0.85|1.17|1.2|1.32|1.29	A375|A549|HA1E|HCC515|HEPG2|HT29|MCF7|PC3|VCAP	8|9|4|7	8|9|4|7|6|3	CPC006_A375_6H:BRD-K53903639-001-01-3:80|CPC006_A549_24H:BRD-K53903639-001-01-3:80|CPC006_A549_6H:BRD-K53903639-001-01-3:80|CPC006_HA1E_6H:BRD-K53903639-001-01-3:80|CPC006_HCC515_24H:BRD-K53903639-001-01-3:80|CPC006_HCC515_6H:BRD-K53903639-001-01-3:80|CPC006_HEPG2_6H:BRD-K53903639-001-01-3:80|CPC006_HT29_6H:BRD-K53903639-001-01-3:80|CPC006_MCF7_24H:BRD-K53903639-001-01-3:80|CPC006_MCF7_6H:BRD-K53…
BRD-K19724398	BRD-K19724398	BRD-K19724398	trt_cp	24 h|6 h	10 µM	91.8016	86.9507	59.711	-666	-666	94.8396	88.7636	88.2462	75.9533	10.4634	0	0	0	0	5	0	9	13	0|88.8|76|0|0|10.5|88.2|0|94.8	0|1.24|1.11|0|0|0.73|1.31|0|1.39	A375|A549|HA1E|HCC515|HEPG2|HT29|MCF7|PC3|VCAP	9|2|7|3	9|2|7|3|6|1	CPC009_A375_6H:BRD-K19724398-019-01-9:10|CPC009_A549_24H:BRD-K19724398-019-01-9:10|CPC009_A549_6H:BRD-K19724398-019-01-9:10|CPC009_HA1E_6H:BRD-K19724398-019-01-9:10|CPC009_HCC515_6H:BRD-K19724398-019-01-9:10|CPC009_HEPG2_6H:BRD-K19724398-019-01-9:10|CPC009_HT29_6H:BRD-K19724398-019-01-9:10|CPC009_MCF7_24H:BRD-K19724398-019-01-9:10|CPC009_MCF7_6H:BRD-K19724398-019-01-9:10|CPC009_PC3_24H:BRD-K19724…
BRD-K80094086	BRD-K80094086	BRD-K80094086	trt_cp	24 h|6 h	10 µM	89.7525	86.9431	65.5164	-666	-666	92.551	86.9539	86.8751	81.3925	45.326	0	0	-666	-666	5	0	7	9	87|0|45.3|0|81.4|86.9|92.6	1.27|0|0.85|0|1.19|1.29|1.35	A375|A549|HA1E|HCC515|MCF7|PC3|VCAP	7|1|6|5	7|1|6|5|3|2	CPC019_A375_6H:BRD-K80094086-001-01-6:10|CPC019_A549_24H:BRD-K80094086-001-01-6:10|CPC019_HA1E_6H:BRD-K80094086-001-01-6:10|CPC019_HCC515_6H:BRD-K80094086-001-01-6:10|CPC019_MCF7_24H:BRD-K80094086-001-01-6:10|CPC019_PC3_24H:BRD-K80094086-001-01-6:10|CPC019_VCAP_24H:BRD-K80094086-001-01-6:10|CPC019_VCAP_6H:BRD-K80094086-001-01-6:10|CPC019_PC3_6H:BRD-K80094086-001-01-6:10
CGS001-10623	CGS001-10623	POLR3C	trt_sh.cgs	120 h|96 h	1 µL|1.5 µL|2 µL|5 µL	93.4939	86.7616	70.0936	1	1	95.4773	91.5106	84.43	75.6286	73.5152	0	0	0	-666	5	0	8	8	75.6|0|91.5|0|73.5|84.4|95.5|0	0.93|0|1.24|0|1.11|1.15|1.33|0	A549|HA1E|HCC515|HEPG2|HT29|MCF7|PC3|VCAP	7|3|6|1	7|3|6|1|5|2	CGS001_A549_96H:POLR3C:1|CGS001_HA1E_96H:POLR3C:1.5|CGS001_HCC515_96H:POLR3C:2|CGS001_HEPG2_96H:POLR3C:1.5|CGS001_HT29_96H:POLR3C:1|CGS001_MCF7_96H:POLR3C:2|CGS001_PC3_96H:POLR3C:2|CGS001_VCAP_120H:POLR3C:5
BRD-K11911061	BRD-K11911061	GR-127935	trt_cp	24 h|6 h	10 µM	94.3373	86.7503	77.2623	-666	-666	97.1561	91.5186	88.9299	69.3965	64.3275	52.2451	37.1996	0	0	7	0	9	14	88.9|97.2|91.5|69.4|52.2|64.3|0|0|37.2	1.26|1.44|1.37|1.12|0.98|1.01|0|0|0.79	HA1E|HCC515|PC3|VCAP|A375|A549|HEPG2|HT29|MCF7	2|3|1|4	2|3|1|4|6|5	CPC001_HA1E_24H:BRD-K11911061-003-02-8:10|CPC001_HA1E_6H:BRD-K11911061-003-02-8:10|CPC001_HCC515_24H:BRD-K11911061-003-02-8:10|CPC001_PC3_24H:BRD-K11911061-003-02-8:10|CPC001_PC3_6H:BRD-K11911061-003-02-8:10|CPC001_VCAP_24H:BRD-K11911061-003-02-8:10|CPC001_VCAP_6H:BRD-K11911061-003-02-8:10|CPC017_A375_6H:BRD-K11911061-003-02-8:10|CPC017_A549_6H:BRD-K11911061-003-02-8:10|CPC017_HEPG2_6H:BRD-K11911…
BRD-K70161581	BRD-K70161581	BRD-K70161581	trt_cp	24 h|6 h	10 µM	90.9012	86.7473	69.6926	-666	-666	92.1116	89.6907	86.3409	78.8462	60.9552	10.2109	0	0	0	6	0	9	13	92.1|86.3|0|78.8|0|61|0|10.2|89.7	1.33|1.21|0|1.1|0|0.99|0|0.66|1.29	A375|A549|HA1E|HEPG2|HT29|MCF7|VCAP|PC3|HCC515	1|9|2|4	1|9|2|4|6|8	CPC014_A375_6H:BRD-K70161581-001-01-5:10|CPC014_A549_24H:BRD-K70161581-001-01-5:10|CPC014_A549_6H:BRD-K70161581-001-01-5:10|CPC014_HA1E_6H:BRD-K70161581-001-01-5:10|CPC014_HEPG2_6H:BRD-K70161581-001-01-5:10|CPC014_HT29_6H:BRD-K70161581-001-01-5:10|CPC014_MCF7_24H:BRD-K70161581-001-01-5:10|CPC014_MCF7_6H:BRD-K70161581-001-01-5:10|CPC014_VCAP_24H:BRD-K70161581-001-01-5:10|CPC014_VCAP_6H:BRD-K701615…
CGS001-4833	CGS001-4833	NME4	trt_sh.cgs	120 h|96 h	1 µL|1.5 µL|2 µL|5 µL	95.3233	86.7312	72.3235	1	1	97.2784	93.3683	78.5813	77.697	44.5693	42.4469	0	0	0	6	0	9	9	0|93.4|0|44.6|0|77.7|78.6|97.3|42.4	0|1.18|0|0.86|0|1.15|1.1|1.37|0.89	A375|A549|HA1E|HCC515|HEPG2|HT29|MCF7|PC3|VCAP	8|2|7|6	8|2|7|6|4|9	CGS001_A375_96H:NME4:1|CGS001_A549_96H:NME4:1|CGS001_HA1E_96H:NME4:1.5|CGS001_HCC515_96H:NME4:2|CGS001_HEPG2_96H:NME4:1.5|CGS001_HT29_96H:NME4:1|CGS001_MCF7_96H:NME4:2|CGS001_PC3_96H:NME4:2|CGS001_VCAP_120H:NME4:5
CGS001-7185	CGS001-7185	TRAF1	trt_sh.cgs	96 h	1 µL|1.5 µL|2 µL	91.2494	86.65	79.0406	0	0	91.3614	91.1375	82.6696	81.4316	64.5525	63.0909	34.4985	0	-666	7	0	8	8	91.1|0|91.4|34.5|81.4|63.1|64.6|82.7	1.22|0|1.15|0.72|0.73|1.03|0.97|1.17	A375|A549|HA1E|HCC515|HEPG2|HT29|MCF7|PC3	3|1|8|5	3|1|8|5|7|6	CGS001_A375_96H:TRAF1:1|CGS001_A549_96H:TRAF1:1|CGS001_HA1E_96H:TRAF1:1.5|CGS001_HCC515_96H:TRAF1:2|CGS001_HEPG2_96H:TRAF1:1.5|CGS001_HT29_96H:TRAF1:1|CGS001_MCF7_96H:TRAF1:2|CGS001_PC3_96H:TRAF1:2
BRD-K50836978	BRD-K50836978	purvalanol-a	trt_cp	24 h|6 h	10 µM	91.8596	86.5897	82.2291	-666	-666	95.5208	88.1983	83.511	79.1285	73.8471	73.1689	56.5806	0	-666	7	0	8	14	73.8|0|56.6|95.5|73.2|79.1|83.5|88.2	1.13|0|0.96|1.39|1.15|1.16|1.24|1.29	A375|A549|HA1E|HCC515|HT29|MCF7|PC3|VCAP	4|8|7|6	4|8|7|6|1|5	CPC005_A375_24H:BRD-K50836978-001-01-7:10|CPC005_A375_6H:BRD-K50836978-001-01-7:10|CPC005_A549_6H:BRD-K50836978-001-01-7:10|CPC005_HA1E_24H:BRD-K50836978-001-01-7:10|CPC005_HA1E_6H:BRD-K50836978-001-01-7:10|CPC005_HCC515_6H:BRD-K50836978-001-01-7:10|CPC005_HT29_24H:BRD-K50836978-001-01-7:10|CPC005_HT29_6H:BRD-K50836978-001-01-7:10|CPC005_MCF7_24H:BRD-K50836978-001-01-7:10|CPC005_MCF7_6H:BRD-K5083…
CGS001-1456	CGS001-1456	CSNK1G3	trt_sh.cgs	120 h|96 h	1 µL|1.5 µL|2 µL|5 µL	95.4898	86.5866	57.7244	1	1	97.6236	93.356	80.025	75.3417	0	0	0	-59.3841	-666	4	1	8	8	97.6|75.3|-59.4|0|0|0|93.4|80	1.26|0.97|-0.79|0|0|0|1.3|1.16	A549|HA1E|HCC515|HEPG2|HT29|MCF7|PC3|VCAP	1|7|8|2	1|7|8|2|4|5	CGS001_A549_96H:CSNK1G3:1|CGS001_HA1E_96H:CSNK1G3:1.5|CGS001_HCC515_96H:CSNK1G3:2|CGS001_HEPG2_96H:CSNK1G3:1.5|CGS001_HT29_96H:CSNK1G3:1|CGS001_MCF7_96H:CSNK1G3:2|CGS001_PC3_96H:CSNK1G3:2|CGS001_VCAP_120H:CSNK1G3:5
CGS001-9322	CGS001-9322	TRIP10	trt_sh.cgs	120 h|144 h|96 h	1 µL|1.5 µL|2 µL|5 µL	93.582	86.5831	74.4022	1	1	95.6534	91.5106	88.3479	70.8207	61.3333	38.7473	0	0	-83.35	6	1	9	10	95.7|70.8|0|88.3|0|61.3|38.7|-83.4|91.5	1.29|0.83|0|1.21|0|1.01|0.48|-1.15|1.26	A375|A549|HA1E|HCC515|HEPG2|HT29|MCF7|PC3|VCAP	1|9|4|2	1|9|4|2|6|7	CGS001_A375_96H:TRIP10:1|CGS001_A549_96H:TRIP10:1|CGS001_HA1E_96H:TRIP10:1.5|CGS001_HCC515_96H:TRIP10:2|CGS001_HEPG2_96H:TRIP10:1.5|CGS001_HT29_96H:TRIP10:1|CGS001_MCF7_144H:TRIP10:2|CGS001_PC3_96H:TRIP10:2|CGS001_PC3_144H:TRIP10:2|CGS001_VCAP_120H:TRIP10:5
CGS001-3476	CGS001-3476	IGBP1	trt_sh.cgs	120 h|96 h	1 µL|1.5 µL|2 µL|5 µL	90.8864	86.5679	57.7119	1	1	96.5044	85.2684	83.1654	81.3333	0	0	0	-63.8574	-666	4	1	8	8	0|-63.9|0|81.3|83.2|85.3|96.5|0	0|-0.95|0|1.19|1.14|1.2|1.31|0	A375|A549|HA1E|HT29|MCF7|VCAP|HCC515|PC3	7|6|5|4	7|6|5|4|1|3	CGS001_A375_96H:IGBP1:1|CGS001_A549_96H:IGBP1:1|CGS001_HA1E_96H:IGBP1:1.5|CGS001_HT29_96H:IGBP1:1|CGS001_MCF7_96H:IGBP1:2|CGS001_VCAP_120H:IGBP1:5|CGS001_HCC515_96H:IGBP1:2|CGS001_PC3_96H:IGBP1:2
CGS001-5359	CGS001-5359	PLSCR1	trt_sh.cgs	120 h|144 h|96 h	1 µL|1.5 µL|2 µL|5 µL	92.7687	86.5409	76.5239	1	1	95.8111	89.7262	84.6661	75.9602	75.3433	37.6364	0	0	-53.1985	6	1	9	11	89.7|76|-53.2|0|84.7|37.6|95.8|0|75.3	1.21|0.93|-0.52|0|0.86|0.81|1.31|0|1.13	A375|A549|HA1E|HCC515|HEPG2|HT29|MCF7|PC3|VCAP	7|1|5|2	7|1|5|2|9|6	CGS001_A375_96H:PLSCR1:1|CGS001_A549_96H:PLSCR1:1|CGS001_HA1E_96H:PLSCR1:1.5|CGS001_HCC515_96H:PLSCR1:2|CGS001_HEPG2_96H:PLSCR1:1.5|CGS001_HT29_96H:PLSCR1:1|CGS001_MCF7_96H:PLSCR1:2|CGS001_MCF7_144H:PLSCR1:2|CGS001_PC3_96H:PLSCR1:2|CGS001_PC3_144H:PLSCR1:2|CGS001_VCAP_120H:PLSCR1:5
CGS001-28960	CGS001-28960	DCPS	trt_sh.cgs	144 h|96 h	1 µL|1.5 µL|2 µL	96.3333	86.5053	57.6702	1	1	100	92.6667	88.5604	64.794	0	0	0	0	-666	4	0	8	10	0|88.6|0|64.8|0|92.7|0|100	0|1.1|0|1.02|0|1.3|0|1.51	A375|A549|HA1E|HCC515|HEPG2|HT29|MCF7|PC3	8|6|2|4	8|6|2|4|1|3	CGS001_A375_96H:DCPS:1|CGS001_A549_96H:DCPS:1|CGS001_HA1E_96H:DCPS:1.5|CGS001_HCC515_96H:DCPS:2|CGS001_HEPG2_96H:DCPS:1.5|CGS001_HT29_96H:DCPS:1|CGS001_MCF7_96H:DCPS:2|CGS001_MCF7_144H:DCPS:2|CGS001_PC3_96H:DCPS:2|CGS001_PC3_144H:DCPS:2
BRD-A52660433	BRD-A52660433	tetrindole	trt_cp	24 h|6 h	10 µM	87.7033	86.4775	77.6391	-666	-666	89.5449	85.8616	85.2966	85.207	64.8425	55.0822	23.8501	-666	-666	7	0	7	13	85.9|85.3|89.5|55.1|85.2|64.8|23.9	1.26|1.19|1.27|1.03|1.24|1.09|0.83	A375|A549|HA1E|HT29|MCF7|PC3|VCAP	3|1|2|5	3|1|2|5|6|4	CPC005_A375_24H:BRD-A52660433-066-01-3:10|CPC005_A375_6H:BRD-A52660433-066-01-3:10|CPC005_A549_24H:BRD-A52660433-066-01-3:10|CPC005_A549_6H:BRD-A52660433-066-01-3:10|CPC005_HA1E_24H:BRD-A52660433-066-01-3:10|CPC005_HA1E_6H:BRD-A52660433-066-01-3:10|CPC005_HT29_24H:BRD-A52660433-066-01-3:10|CPC005_HT29_6H:BRD-A52660433-066-01-3:10|CPC005_MCF7_24H:BRD-A52660433-066-01-3:10|CPC005_MCF7_6H:BRD-A52660…
CGS001-5747	CGS001-5747	PTK2	trt_sh.cgs	120 h|144 h|96 h	1 µL|1.5 µL|2 µL|5 µL	95.7129	86.4635	62.3448	1	1	97.6696	93.7562	84.6708	69.7576	28.2147	0	0	0	0	5	0	9	12	0|0|97.7|0|69.8|93.8|84.7|28.2|0	0|0|1.35|0|1.08|1.27|1.19|0.73|0	A549|HA1E|HCC515|HEPG2|HT29|MCF7|PC3|VCAP|A375	3|6|7|5	3|6|7|5|8|1	CGS001_A549_96H:PTK2:1|CGS001_HA1E_96H:PTK2:1.5|CGS001_HCC515_96H:PTK2:2|CGS001_HEPG2_96H:PTK2:1.5|CGS001_HT29_96H:PTK2:1|CGS001_MCF7_96H:PTK2:2|CGS001_MCF7_144H:PTK2:2|CGS001_PC3_96H:PTK2:2|CGS001_PC3_144H:PTK2:2|CGS001_VCAP_96H:PTK2:5|CGS001_VCAP_120H:PTK2:5|CGS001_A375_96H:PTK2:1
CGS001-83637	CGS001-83637	ZMIZ2	trt_sh.cgs	120 h|144 h|96 h	1 µL|1.5 µL|2 µL|5 µL	97.1406	86.4415	66.7725	1	1	99.3791	94.9022	78.0606	73.4241	54.8689	0	0	0	-666	5	0	8	10	99.4|0|0|0|78.1|94.9|73.4|54.9	1.44|0|0|0|1.15|1.29|1.08|0.98	A375|A549|HA1E|HEPG2|HT29|MCF7|PC3|VCAP	1|6|5|7	1|6|5|7|8|2	CGS001_A375_96H:ZMIZ2:1|CGS001_A549_96H:ZMIZ2:1|CGS001_HA1E_96H:ZMIZ2:1.5|CGS001_HEPG2_96H:ZMIZ2:1.5|CGS001_HT29_96H:ZMIZ2:1|CGS001_MCF7_96H:ZMIZ2:2|CGS001_MCF7_144H:ZMIZ2:2|CGS001_PC3_96H:ZMIZ2:2|CGS001_PC3_144H:ZMIZ2:2|CGS001_VCAP_120H:ZMIZ2:5
BRD-K83213911	BRD-K83213911	PF-750	trt_cp	24 h|6 h	80 µM	91.5038	86.4321	77.3064	-666	-666	94.0476	88.96	85.9492	76.7716	67.0972	51.0132	48.4127	26.7597	-75.1851	8	1	9	17	26.8|48.4|67.1|51|94|85.9|76.8|89|-75.2	0.8|0.89|1.04|0.95|1.36|1.26|1.13|1.31|-0.78	A375|A549|HA1E|HCC515|HEPG2|HT29|MCF7|PC3|VCAP	5|8|6|7	5|8|6|7|3|4	CPC006_A375_6H:BRD-K83213911-001-02-8:80|CPC006_A549_24H:BRD-K83213911-001-02-8:80|CPC006_A549_6H:BRD-K83213911-001-02-8:80|CPC006_HA1E_6H:BRD-K83213911-001-02-8:80|CPC006_HCC515_24H:BRD-K83213911-001-02-8:80|CPC006_HCC515_6H:BRD-K83213911-001-02-8:80|CPC006_HEPG2_6H:BRD-K83213911-001-02-8:80|CPC006_HT29_24H:BRD-K83213911-001-02-8:80|CPC006_HT29_6H:BRD-K83213911-001-02-8:80|CPC006_MCF7_24H:BRD-K8…
CGS001-388650	CGS001-388650	FAM69A	trt_sh.cgs	144 h|96 h	1 µL|1.5 µL|2 µL	94.5439	86.4266	76.0007	1	1	98.2522	90.8356	85.5209	71.0979	66.211	44.0865	-79.7668	-666	-666	6	1	7	8	71.1|85.5|66.2|98.3|90.8|-79.8|44.1	1.03|1.07|0.81|1.35|1.04|-1.06|0.8	A375|A549|HA1E|HCC515|HEPG2|MCF7|PC3	4|5|2|1	4|5|2|1|3|7	CGS001_A375_96H:FAM69A:1|CGS001_A549_96H:FAM69A:1|CGS001_HA1E_96H:FAM69A:1.5|CGS001_HCC515_96H:FAM69A:2|CGS001_HEPG2_96H:FAM69A:1.5|CGS001_MCF7_144H:FAM69A:2|CGS001_PC3_96H:FAM69A:2|CGS001_PC3_144H:FAM69A:2
CGS001-29916	CGS001-29916	SNX11	trt_sh.cgs	96 h	1 µL|1.5 µL|2 µL	96.3372	86.4156	57.6104	1	1	98.5323	94.142	85.697	67.2909	0	0	-68.1793	-666	-666	4	1	7	7	98.5|94.1|-68.2|67.3|0|85.7|0	1.38|1.19|-0.91|1.04|0|1.22|0	A375|A549|HA1E|HCC515|HEPG2|HT29|MCF7	1|2|6|4	1|2|6|4|5|7	CGS001_A375_96H:SNX11:1|CGS001_A549_96H:SNX11:1|CGS001_HA1E_96H:SNX11:1.5|CGS001_HCC515_96H:SNX11:2|CGS001_HEPG2_96H:SNX11:1.5|CGS001_HT29_96H:SNX11:1|CGS001_MCF7_96H:SNX11:2
BRD-A62809825	BRD-A62809825	thapsigargin	trt_cp	24 h|6 h	10 µM	91.0626	86.4138	69.5125	-666	-666	95.0549	87.0703	83.3333	80.1968	71.4199	0	0	-666	-666	5	0	7	11	71.4|83.3|0|95.1|87.1|0|80.2	1.11|1.18|0|1.39|1.27|0|1.15	A375|A549|HCC515|HEPG2|HT29|VCAP|HA1E	4|5|2|7	4|5|2|7|1|3	CPC006_A375_24H:BRD-A62809825-001-01-7:10|CPC006_A549_24H:BRD-A62809825-001-01-7:10|CPC006_A549_6H:BRD-A62809825-001-01-7:10|CPC006_HCC515_24H:BRD-A62809825-001-01-7:10|CPC006_HCC515_6H:BRD-A62809825-001-01-7:10|CPC006_HEPG2_6H:BRD-A62809825-001-01-7:10|CPC006_HT29_24H:BRD-A62809825-001-01-7:10|CPC006_HT29_6H:BRD-A62809825-001-01-7:10|CPC006_VCAP_6H:BRD-A62809825-001-01-7:10|CPC006_HA1E_24H:BRD-A…
CGS001-7090	CGS001-7090	TLE3	trt_sh.cgs	120 h|144 h|96 h	1 µL|1.5 µL|2 µL|5 µL	90.7132	86.3634	66.6261	1	1	91.8713	89.5551	85.5645	78.4628	54.303	0	0	0	-88.1529	5	1	9	9	91.9|89.6|0|0|85.6|54.3|78.5|-88.2|0	1.24|1.12|0|0|0.88|0.97|1.1|-1.21|0	A375|A549|HA1E|HCC515|HEPG2|HT29|MCF7|PC3|VCAP	1|2|5|7	1|2|5|7|6|3	CGS001_A375_96H:TLE3:1|CGS001_A549_96H:TLE3:1|CGS001_HA1E_96H:TLE3:1.5|CGS001_HCC515_96H:TLE3:2|CGS001_HEPG2_96H:TLE3:1.5|CGS001_HT29_96H:TLE3:1|CGS001_MCF7_144H:TLE3:2|CGS001_PC3_144H:TLE3:2|CGS001_VCAP_120H:TLE3:5
BRD-K60870698	BRD-K60870698	BRD-K60870698	trt_cp	24 h|6 h	10 µM	92.3859	86.3526	81.5257	-666	-666	93.6893	91.0824	82.4469	78.1916	75.7403	68.0033	17.9372	0	-666	7	0	8	15	93.7|68|91.1|0|17.9|82.4|75.7|78.2	1.36|1.04|1.29|0|0.8|1.21|1.17|1.19	A375|A549|HA1E|HCC515|HT29|MCF7|PC3|VCAP	1|3|6|8	1|3|6|8|7|2	CPC007_A375_24H:BRD-K60870698-001-08-8:10|CPC007_A375_6H:BRD-K60870698-001-08-8:10|CPC007_A549_24H:BRD-K60870698-001-08-8:10|CPC007_A549_6H:BRD-K60870698-001-08-8:10|CPC007_HA1E_24H:BRD-K60870698-001-08-8:10|CPC007_HA1E_6H:BRD-K60870698-001-08-8:10|CPC007_HCC515_6H:BRD-K60870698-001-08-8:10|CPC007_HT29_24H:BRD-K60870698-001-08-8:10|CPC007_HT29_6H:BRD-K60870698-001-08-8:10|CPC007_MCF7_24H:BRD-K608…
CGS001-637	CGS001-637	BID	trt_sh.cgs	120 h|144 h|96 h	1 µL|1.5 µL|2 µL|5 µL	95.5443	86.3443	65.7649	1	1	99.6613	91.4274	89.3697	64.9189	49.2121	0	0	0	-81.709	5	1	9	11	99.7|0|0|91.4|0|49.2|89.4|-81.7|64.9	1.51|0|0|1.24|0|0.93|1.21|-1.13|1.05	A375|A549|HA1E|HCC515|HEPG2|HT29|MCF7|PC3|VCAP	1|4|7|9	1|4|7|9|6|2	CGS001_A375_96H:BID:1|CGS001_A549_96H:BID:1|CGS001_HA1E_96H:BID:1.5|CGS001_HCC515_96H:BID:2|CGS001_HEPG2_96H:BID:1.5|CGS001_HT29_96H:BID:1|CGS001_MCF7_96H:BID:2|CGS001_MCF7_144H:BID:2|CGS001_PC3_96H:BID:2|CGS001_PC3_144H:BID:2|CGS001_VCAP_120H:BID:5
BRD-A02481876	BRD-A02481876	importazole	trt_cp	24 h|6 h	1 nM|1 µM|10 nM|10 µM|100 nM|3 µM|500 nM|60 µM	86.7597	86.3285	84.0579	-666	-666	87.0234	86.4961	85.9936	85.801	82.6341	76.3993	72.272	59.6992	56.7766	9	0	9	31	85.8|76.4|87|86|56.8|72.3|59.7|86.5|82.6	1.26|1.11|1.23|1.23|0.9|1.14|0.98|1.28|1.23	A375|A549|HA1E|HCC515|HEPG2|HT29|MCF7|PC3|VCAP	3|8|4|1	3|8|4|1|9|2	CPC006_A375_24H:BRD-A02481876-001-09-9:60|CPC006_A375_6H:BRD-A02481876-001-09-9:60|CPC006_A549_24H:BRD-A02481876-001-09-9:60|CPC006_A549_6H:BRD-A02481876-001-09-9:60|CPC006_HA1E_6H:BRD-A02481876-001-09-9:60|CPC006_HCC515_24H:BRD-A02481876-001-09-9:60|CPC006_HCC515_6H:BRD-A02481876-001-09-9:60|CPC006_HEPG2_6H:BRD-A02481876-001-09-9:60|CPC006_HT29_24H:BRD-A02481876-001-09-9:60|CPC006_HT29_6H:BRD-A0…
BRD-K37991163	BRD-K37991163	paroxetine	trt_cp	24 h|6 h	10 µM	91.1955	86.2794	81.2859	-666	-666	92.3925	89.9985	84.006	78.7208	74.1437	68.4541	27.0789	-666	-666	7	0	7	10	78.7|92.4|84|27.1|68.5|74.1|90	1.13|1.33|1.24|0.83|1.11|1.09|1.33	HA1E|HCC515|HT29|PC3|VCAP|A549|MCF7	2|7|3|1	2|7|3|1|6|5	CPC004_HA1E_24H:BRD-K37991163-003-06-8:10|CPC004_HCC515_24H:BRD-K37991163-003-06-8:10|CPC004_HCC515_6H:BRD-K37991163-003-06-8:10|CPC004_HT29_6H:BRD-K37991163-003-06-8:10|CPC004_PC3_24H:BRD-K37991163-003-06-8:10|CPC004_VCAP_24H:BRD-K37991163-003-06-8:10|CPC004_VCAP_6H:BRD-K37991163-003-06-8:10|CPC015_A549_6H:BRD-K37991163-003-06-8:10|CPC015_HT29_6H:BRD-K37991163-003-06-8:10|CPC015_MCF7_24H:BRD-K37…
BRD-K78385490	BRD-K78385490	BRD-K78385490	trt_cp	24 h|6 h	10 µM	89.5935	86.2771	80.3089	-666	-666	89.7181	89.4689	87.0988	78.8228	71.8327	64.9123	30.1772	23.991	0	8	0	9	12	78.8|64.9|71.8|0|89.5|24|87.1|89.7|30.2	1.18|1.02|1.07|0|1.23|0.84|1.28|1.33|0.87	A375|A549|HA1E|HCC515|HEPG2|HT29|MCF7|PC3|VCAP	8|5|7|1	8|5|7|1|3|2	CPC010_A375_6H:BRD-K78385490-019-02-2:10|CPC010_A549_24H:BRD-K78385490-019-02-2:10|CPC010_HA1E_6H:BRD-K78385490-019-02-2:10|CPC010_HCC515_6H:BRD-K78385490-019-02-2:10|CPC010_HEPG2_6H:BRD-K78385490-019-02-2:10|CPC010_HT29_6H:BRD-K78385490-019-02-2:10|CPC010_MCF7_24H:BRD-K78385490-019-02-2:10|CPC010_MCF7_6H:BRD-K78385490-019-02-2:10|CPC010_PC3_6H:BRD-K78385490-019-02-2:10|CPC010_PC3_24H:BRD-K783854…
BRD-K06765193	BRD-K06765193	BRD-K06765193	trt_cp	24 h|6 h	10 µM	88.1893	86.2337	77.1954	-666	-666	88.1919	88.1868	86.4932	82.0628	69.1141	49.1239	0	0	-666	6	0	8	16	69.1|0|88.2|88.2|82.1|49.1|86.5|0	1.1|0|1.25|1.2|1.22|0.89|1.27|0	A375|A549|HA1E|HEPG2|HT29|MCF7|VCAP|PC3	3|4|7|5	3|4|7|5|1|6	CPC010_A375_6H:BRD-K06765193-001-08-7:10|CPC010_A549_6H:BRD-K06765193-001-08-7:10|CPC010_HA1E_6H:BRD-K06765193-001-08-7:10|CPC010_HEPG2_6H:BRD-K06765193-001-08-7:10|CPC010_HT29_6H:BRD-K06765193-001-08-7:10|CPC010_MCF7_24H:BRD-K06765193-001-08-7:10|CPC010_MCF7_6H:BRD-K06765193-001-08-7:10|CPC010_VCAP_6H:BRD-K06765193-001-08-7:10|CPC013_A375_6H:BRD-K06765193-001-05-3:10|CPC013_HA1E_6H:BRD-K06765193…
BRD-K68065987	BRD-K68065987	MK-2206	trt_cp	24 h|6 h	1 µM|10 µM|500 nM	92.3133	86.1839	80.3644	-666	-666	94.2451	90.3814	88.8266	71.2824	70.5097	66.9414	66.6667	51.7952	46.4945	9	0	9	21	70.5|66.7|46.5|51.8|66.9|94.2|71.3|90.4|88.8	1.11|1.03|0.87|0.96|0.99|1.39|1.08|1.34|1.3	A375|A549|HA1E|HCC515|HEPG2|HT29|MCF7|PC3|VCAP	6|8|9|7	6|8|9|7|1|5	CPC006_A375_24H:BRD-K68065987-300-03-4:10|CPC006_A375_6H:BRD-K68065987-300-03-4:10|CPC006_A549_24H:BRD-K68065987-300-03-4:10|CPC006_A549_6H:BRD-K68065987-300-03-4:10|CPC006_HA1E_24H:BRD-K68065987-300-03-4:10|CPC006_HCC515_24H:BRD-K68065987-300-03-4:10|CPC006_HEPG2_6H:BRD-K68065987-300-03-4:10|CPC006_HT29_24H:BRD-K68065987-300-03-4:10|CPC006_HT29_6H:BRD-K68065987-300-03-4:10|CPC006_MCF7_24H:BRD-K6…
CGS001-4122	CGS001-4122	MAN2A2	trt_sh.cgs	120 h|144 h|96 h	1 µL|1.5 µL|2 µL|5 µL	96.6149	86.1422	73.8174	1	1	97.1249	96.105	77.0366	74.3023	69.9126	28.4228	0	0	-60.5455	6	1	9	10	96.1|74.3|77|28.4|97.1|-60.5|0|0|69.9	1.3|0.9|0.99|0.57|1.24|-0.81|0|0|1.08	A375|A549|HA1E|HCC515|HEPG2|HT29|MCF7|PC3|VCAP	5|1|3|2	5|1|3|2|9|4	CGS001_A375_96H:MAN2A2:1|CGS001_A549_96H:MAN2A2:1|CGS001_HA1E_96H:MAN2A2:1.5|CGS001_HCC515_96H:MAN2A2:2|CGS001_HEPG2_96H:MAN2A2:1.5|CGS001_HT29_96H:MAN2A2:1|CGS001_MCF7_96H:MAN2A2:2|CGS001_MCF7_144H:MAN2A2:2|CGS001_PC3_144H:MAN2A2:2|CGS001_VCAP_120H:MAN2A2:5
BRD-A48237631	BRD-A48237631	mitomycin-c	trt_cp	24 h|6 h	10 µM	88.1661	86.1394	83.5438	-666	-666	89.652	86.6801	84.3797	83.8456	78.5994	78.1058	68.3961	66.0401	34.7087	9	0	9	19	34.7|78.1|78.6|89.7|86.7|68.4|83.8|66|84.4	0.87|1.12|1.16|1.23|1.3|1.11|1.24|1.03|1.24	A375|HA1E|HCC515|HEPG2|MCF7|PC3|VCAP|A549|HT29	4|5|9|7	4|5|9|7|3|2	CPC004_A375_6H:BRD-A48237631-001-03-0:10|CPC004_HA1E_24H:BRD-A48237631-001-03-0:10|CPC004_HA1E_6H:BRD-A48237631-001-03-0:10|CPC004_HCC515_24H:BRD-A48237631-001-03-0:10|CPC004_HCC515_6H:BRD-A48237631-001-03-0:10|CPC004_HEPG2_6H:BRD-A48237631-001-03-0:10|CPC004_MCF7_6H:BRD-A48237631-001-03-0:10|CPC004_PC3_24H:BRD-A48237631-001-03-0:10|CPC004_PC3_6H:BRD-A48237631-001-03-0:10|CPC004_VCAP_24H:BRD-A482…
CGS001-23466	CGS001-23466	CBX6	trt_sh.cgs	120 h|96 h	1 µL|1.5 µL|2 µL|5 µL	95.9125	86.1384	62.024	1	1	97.1583	94.6667	86.7141	66.0146	27.5905	0	0	0	-666	5	0	8	8	0|0|86.7|0|94.7|66|97.2|27.6	0|0|1.1|0|1.33|0.98|1.37|0.72	A375|A549|HA1E|HEPG2|HT29|MCF7|PC3|VCAP	7|5|3|6	7|5|3|6|8|1	CGS001_A375_96H:CBX6:1|CGS001_A549_96H:CBX6:1|CGS001_HA1E_96H:CBX6:1.5|CGS001_HEPG2_96H:CBX6:1.5|CGS001_HT29_96H:CBX6:1|CGS001_MCF7_96H:CBX6:2|CGS001_PC3_96H:CBX6:2|CGS001_VCAP_120H:CBX6:5
CGS001-23670	CGS001-23670	TMEM2	trt_sh.cgs	120 h|144 h|96 h	1 µL|1.5 µL|2 µL|5 µL	95.0394	86.1325	66.0151	1	1	98.1936	91.8851	86.5455	67.906	51.5606	0	0	0	0	5	0	9	10	98.2|0|67.9|51.6|0|86.5|0|0|91.9	1.36|0|0.86|0.93|0|1.23|0|0|1.26	A375|A549|HA1E|HCC515|HEPG2|HT29|MCF7|PC3|VCAP	1|9|6|3	1|9|6|3|4|2	CGS001_A375_96H:TMEM2:1|CGS001_A549_96H:TMEM2:1|CGS001_HA1E_96H:TMEM2:1.5|CGS001_HCC515_96H:TMEM2:2|CGS001_HEPG2_96H:TMEM2:1.5|CGS001_HT29_96H:TMEM2:1|CGS001_MCF7_144H:TMEM2:2|CGS001_PC3_96H:TMEM2:2|CGS001_PC3_144H:TMEM2:2|CGS001_VCAP_120H:TMEM2:5
CGS001-998	CGS001-998	CDC42	trt_sh.cgs	120 h|96 h	1 µL|1.5 µL|2 µL|5 µL	95.8076	86.0794	75.7041	1	1	95.8177	95.7975	88.2288	64.4734	62.5741	47.3333	0	0	-666	6	0	8	9	62.6|88.2|0|0|47.3|64.5|95.8|95.8	0.96|1.1|0|0|0.91|0.97|1.33|1.31	A375|A549|HA1E|HEPG2|HT29|MCF7|PC3|VCAP	8|7|2|6	8|7|2|6|1|5	CGS001_A375_96H:CDC42:1|CGS001_A549_96H:CDC42:1|CGS001_HA1E_96H:CDC42:1.5|CGS001_HEPG2_96H:CDC42:1.5|CGS001_HT29_96H:CDC42:1|CGS001_MCF7_96H:CDC42:2|CGS001_PC3_96H:CDC42:2|CGS001_PC3_120H:CDC42:2|CGS001_VCAP_120H:CDC42:5
CGS001-8613	CGS001-8613	PPAP2B	trt_sh.cgs	120 h|96 h	1 µL|1.5 µL|2 µL|5 µL	96.091	86.0451	57.3634	1	1	99.563	92.6189	81.0286	70.9697	0	0	0	0	0	4	0	9	9	0|0|92.6|0|0|71|0|81|99.6	0|0|1.17|0|0|1.09|0|1.15|1.44	A375|A549|HA1E|HCC515|HEPG2|HT29|MCF7|PC3|VCAP	9|3|8|6	9|3|8|6|1|2	CGS001_A375_96H:PPAP2B:1|CGS001_A549_96H:PPAP2B:1|CGS001_HA1E_96H:PPAP2B:1.5|CGS001_HCC515_96H:PPAP2B:2|CGS001_HEPG2_96H:PPAP2B:1.5|CGS001_HT29_96H:PPAP2B:1|CGS001_MCF7_96H:PPAP2B:2|CGS001_PC3_96H:PPAP2B:2|CGS001_VCAP_120H:PPAP2B:5
CGS001-84290	CGS001-84290	CAPNS2	trt_sh.cgs	120 h|96 h	1 µL|1.5 µL|2 µL|5 µL	90.1267	86.0277	82.8326	0	0	91.595	88.6584	83.9182	79.9394	78.0899	74.795	0	-666	-666	6	0	7	7	83.9|74.8|0|79.9|88.7|91.6|78.1	1.05|0.96|0|1.17|1.2|1.28|1.15	A549|HA1E|HEPG2|HT29|MCF7|PC3|VCAP	6|5|1|4	6|5|1|4|7|2	CGS001_A549_96H:CAPNS2:1|CGS001_HA1E_96H:CAPNS2:1.5|CGS001_HEPG2_96H:CAPNS2:1.5|CGS001_HT29_96H:CAPNS2:1|CGS001_MCF7_96H:CAPNS2:2|CGS001_PC3_96H:CAPNS2:2|CGS001_VCAP_120H:CAPNS2:5
CGS001-10450	CGS001-10450	PPIE	trt_sh.cgs	120 h|144 h|96 h	1 µL|1.5 µL|2 µL|5 µL	92.4986	85.949	78.2292	1	1	95.4841	89.5131	79.4677	79.3313	69.2156	56.3636	47.2326	0	0	7	0	9	11	95.5|79.3|0|47.2|0|56.4|69.2|79.5|89.5	1.29|0.98|0|0.89|0|0.98|1.01|1.14|1.24	A375|A549|HA1E|HCC515|HEPG2|HT29|MCF7|PC3|VCAP	1|9|8|2	1|9|8|2|7|6	CGS001_A375_96H:PPIE:1|CGS001_A549_96H:PPIE:1|CGS001_HA1E_96H:PPIE:1.5|CGS001_HCC515_96H:PPIE:2|CGS001_HEPG2_96H:PPIE:1.5|CGS001_HT29_96H:PPIE:1|CGS001_MCF7_96H:PPIE:2|CGS001_MCF7_144H:PPIE:2|CGS001_PC3_96H:PPIE:2|CGS001_PC3_144H:PPIE:2|CGS001_VCAP_120H:PPIE:5
CGS001-64407	CGS001-64407	RGS18	trt_sh.cgs	120 h|96 h	1 µL|1.5 µL|2 µL|5 µL	91.1407	85.8913	73.1044	0	0	93.0303	89.2511	82.5366	78.7472	55.2357	39.8252	0	0	0	6	0	9	9	55.2|82.5|0|39.8|0|93|89.3|78.7|0	0.89|1.03|0|0.81|0|1.3|1.21|1.13|0	A375|A549|HA1E|HCC515|HEPG2|HT29|MCF7|PC3|VCAP	6|7|2|8	6|7|2|8|1|4	CGS001_A375_96H:RGS18:1|CGS001_A549_96H:RGS18:1|CGS001_HA1E_96H:RGS18:1.5|CGS001_HCC515_96H:RGS18:2|CGS001_HEPG2_96H:RGS18:1.5|CGS001_HT29_96H:RGS18:1|CGS001_MCF7_96H:RGS18:2|CGS001_PC3_96H:RGS18:2|CGS001_VCAP_120H:RGS18:5
BRD-K38477985	BRD-K38477985	malonoben	trt_cp	24 h|6 h	10 µM|3 µM	93.9582	85.8859	76.6945	-666	-666	95.8795	92.037	83.3215	72.3058	66.3677	50.2559	45.261	32.6901	0	8	0	9	19	95.9|92|83.3|32.7|0|72.3|45.3|66.4|50.3	1.41|1.32|1.24|0.89|0|1.08|0.78|1.11|0.9	HA1E|HCC515|PC3|VCAP|A375|A549|HEPG2|HT29|MCF7	1|2|3|6	1|2|3|6|8|9	CPC003_HA1E_24H:BRD-K38477985-001-01-8:10|CPC003_HA1E_6H:BRD-K38477985-001-01-8:10|CPC003_HCC515_24H:BRD-K38477985-001-01-8:10|CPC003_HCC515_6H:BRD-K38477985-001-01-8:10|CPC003_PC3_24H:BRD-K38477985-001-01-8:10|CPC003_PC3_6H:BRD-K38477985-001-01-8:10|CPC003_VCAP_24H:BRD-K38477985-001-01-8:10|CPC003_VCAP_6H:BRD-K38477985-001-01-8:10|CPC016_A375_6H:BRD-K38477985-001-01-8:10|CPC016_A549_24H:BRD-K384…
BRD-K61662457	BRD-K61662457	CAY-10594	trt_cp	24 h|6 h	20 µM	92.6947	85.8485	81.4073	-666	-666	95.3297	90.0598	79.4069	78.5978	77.826	67.2236	65.8963	50.4248	-666	8	0	8	13	50.4|79.4|78.6|67.2|95.3|90.1|77.8|65.9	0.97|1.14|1.13|1.07|1.41|1.32|1.14|1.1	A375|A549|HA1E|HCC515|HEPG2|HT29|MCF7|VCAP	5|6|2|3	5|6|2|3|7|4	CPC006_A375_24H:BRD-K61662457-001-02-2:20|CPC006_A549_24H:BRD-K61662457-001-02-2:20|CPC006_A549_6H:BRD-K61662457-001-02-2:20|CPC006_HA1E_24H:BRD-K61662457-001-02-2:20|CPC006_HCC515_6H:BRD-K61662457-001-02-2:20|CPC006_HEPG2_6H:BRD-K61662457-001-02-2:20|CPC006_HT29_24H:BRD-K61662457-001-02-2:20|CPC006_HT29_6H:BRD-K61662457-001-02-2:20|CPC006_MCF7_24H:BRD-K61662457-001-02-2:20|CPC006_VCAP_24H:BRD-K6…
BRD-A52530684	BRD-A52530684	doxorubicin	trt_cp	24 h|6 h	0.04 µM|0.12 µM|0.37 µM|1.11 µM|10 µM|3.33 µM	88.336	85.7873	79.5559	-666	-666	88.6226	88.0495	83.8253	82.652	78.2164	55.9699	49.9253	9.19213	-666	8	0	8	63	88.6|83.8|82.7|88|49.9|56|9.2|78.2	1.28|1.19|1.2|1.2|1|0.95|0.64|1.13	A375|HA1E|HCC515|HEPG2|HT29|MCF7|PC3|A549	1|4|2|3	1|4|2|3|8|6	CPC004_A375_6H:BRD-A52530684-001-01-1:10|CPC004_HA1E_6H:BRD-A52530684-001-01-1:10|CPC004_HCC515_24H:BRD-A52530684-001-01-1:10|CPC004_HCC515_6H:BRD-A52530684-001-01-1:10|CPC004_HEPG2_6H:BRD-A52530684-001-01-1:10|CPC004_HT29_6H:BRD-A52530684-001-01-1:10|CPC004_MCF7_6H:BRD-A52530684-001-01-1:10|CPC004_PC3_24H:BRD-A52530684-001-01-1:10|CPC004_PC3_6H:BRD-A52530684-001-01-1:10|CPC018_A549_24H:BRD-A5253…
BRD-A71390734	BRD-A71390734	idarubicin	trt_cp	24 h|6 h	1 nM|1 µM|10 nM|10 µM|100 nM|3 µM|500 nM	90.9686	85.7747	79.5893	-666	-666	93.1319	88.8053	83.1277	78.034	70.5381	63.8991	37.149	-77.0553	-80.6681	7	2	9	48	78|88.8|63.9|37.1|93.1|-77.1|70.5|-80.7|83.1	1.17|1.24|1.02|0.85|1.33|-0.88|1.07|-0.93|1.23	A375|A549|HA1E|HCC515|HEPG2|HT29|MCF7|PC3|VCAP	5|2|9|1	5|2|9|1|7|3	CPC006_A375_24H:BRD-A71390734-001-01-7:0.08|CPC006_A375_6H:BRD-A71390734-001-01-7:0.08|CPC006_A549_24H:BRD-A71390734-001-01-7:0.08|CPC006_HA1E_24H:BRD-A71390734-001-01-7:0.08|CPC006_HA1E_6H:BRD-A71390734-001-01-7:0.08|CPC006_HCC515_24H:BRD-A71390734-001-01-7:0.08|CPC006_HEPG2_6H:BRD-A71390734-001-01-7:0.08|CPC006_HT29_6H:BRD-A71390734-001-01-7:0.08|CPC006_MCF7_24H:BRD-A71390734-001-01-7:0.08|CPC0…
BRD-K55116708	BRD-K55116708	BRD-K55116708	trt_cp	24 h|6 h	10 µM	91.6225	85.7418	80.5423	-666	-666	96.4646	86.7804	81.6917	78.0306	74.5421	65.7442	48.3709	32.6456	-666	8	0	8	11	32.6|48.4|65.7|78|74.5|96.5|86.8|81.7	0.85|0.89|1.03|1.16|1.06|1.44|1.29|1.22	A375|A549|HA1E|HCC515|HEPG2|MCF7|PC3|VCAP	6|7|8|4	6|7|8|4|5|3	CPC019_A375_6H:BRD-K55116708-001-01-6:10|CPC019_A549_24H:BRD-K55116708-001-01-6:10|CPC019_HA1E_6H:BRD-K55116708-001-01-6:10|CPC019_HCC515_6H:BRD-K55116708-001-01-6:10|CPC019_HEPG2_6H:BRD-K55116708-001-01-6:10|CPC019_MCF7_24H:BRD-K55116708-001-01-6:10|CPC019_MCF7_6H:BRD-K55116708-001-01-6:10|CPC019_PC3_6H:BRD-K55116708-001-01-6:10|CPC019_VCAP_6H:BRD-K55116708-001-01-6:10|CPC019_PC3_24H:BRD-K551167…
BRD-K12502280	BRD-K12502280	TG-101348	trt_cp	24 h|6 h	1 µM|10 µM|3 µM	89.4035	85.7382	80.8961	-666	-666	91.4292	87.3779	84.9776	79.1682	78.3464	64.0777	45.071	37.3924	0	8	0	9	22	64.1|45.1|37.4|79.2|0|85|87.4|78.3|91.4	1.07|0.86|0.76|1.17|0|1.25|1.29|1.19|1.33	A375|A549|HA1E|HCC515|HEPG2|HT29|MCF7|PC3|VCAP	9|7|6|4	9|7|6|4|8|1	CPC006_A375_6H:BRD-K12502280-001-01-5:11.1|CPC006_A549_24H:BRD-K12502280-001-01-5:11.1|CPC006_A549_6H:BRD-K12502280-001-01-5:11.1|CPC006_HA1E_6H:BRD-K12502280-001-01-5:11.1|CPC006_HCC515_24H:BRD-K12502280-001-01-5:11.1|CPC006_HEPG2_6H:BRD-K12502280-001-01-5:11.1|CPC006_HT29_24H:BRD-K12502280-001-01-5:11.1|CPC006_HT29_6H:BRD-K12502280-001-01-5:11.1|CPC006_MCF7_24H:BRD-K12502280-001-01-5:11.1|CPC00…
CGS001-5654	CGS001-5654	HTRA1	trt_sh.cgs	120 h|144 h|96 h	1 µL|1.5 µL|2 µL|5 µL	87.898	85.6756	64.7989	1	1	90.5361	85.2598	83.9103	82.9962	46.0909	0	0	0	-666	5	0	8	10	46.1|0|83|90.5|0|85.3|83.9|0	0.77|0|1.06|1.03|0|1.16|1.18|0	A375|A549|HA1E|HEPG2|HT29|MCF7|PC3|VCAP	4|6|7|3	4|6|7|3|1|2	CGS001_A375_96H:HTRA1:1|CGS001_A549_96H:HTRA1:1|CGS001_HA1E_96H:HTRA1:1.5|CGS001_HEPG2_96H:HTRA1:1.5|CGS001_HT29_96H:HTRA1:1|CGS001_MCF7_96H:HTRA1:2|CGS001_MCF7_144H:HTRA1:2|CGS001_PC3_96H:HTRA1:2|CGS001_PC3_144H:HTRA1:2|CGS001_VCAP_120H:HTRA1:5
CGS001-5329	CGS001-5329	PLAUR	trt_sh.cgs	144 h|96 h	1 µL|1.5 µL|2 µL	90.5049	85.6607	67.8546	1	1	92.5096	88.5003	85.8877	75.7454	64.4848	0	-666	-666	-666	5	0	6	8	85.9|92.5|0|64.5|88.5|75.7	1.16|1.17|0|1.04|1.2|1.1	A375|HA1E|HEPG2|HT29|MCF7|PC3	2|5|1|6	2|5|1|6|4|3	CGS001_A375_96H:PLAUR:1|CGS001_HA1E_96H:PLAUR:1.5|CGS001_HEPG2_96H:PLAUR:1.5|CGS001_HT29_96H:PLAUR:1|CGS001_MCF7_96H:PLAUR:2|CGS001_MCF7_144H:PLAUR:2|CGS001_PC3_96H:PLAUR:2|CGS001_PC3_144H:PLAUR:2
BRD-K09549677	BRD-K09549677	mibefradil	trt_cp	24 h|6 h	1 µM|10 µM|500 nM	94.2618	85.6539	81.6219	-666	-666	98.5069	90.0167	78.9053	75.1868	75.182	71.9336	52.0019	0	-54.2013	7	1	9	13	78.9|98.5|52|75.2|90|0|75.2|71.9|-54.2	1.13|1.49|1|1.14|1.26|0|1.17|1.08|-0.5	HA1E|HCC515|PC3|A375|A549|HEPG2|HT29|MCF7|VCAP	2|5|1|7	2|5|1|7|4|8	CPC001_HA1E_6H:BRD-K09549677-300-01-8:10|CPC001_HCC515_24H:BRD-K09549677-300-01-8:10|CPC001_PC3_24H:BRD-K09549677-300-01-8:10|CPC017_A375_6H:BRD-K09549677-300-01-8:10|CPC017_A549_24H:BRD-K09549677-300-01-8:10|CPC017_HEPG2_6H:BRD-K09549677-300-01-8:10|CPC017_HT29_6H:BRD-K09549677-300-01-8:10|CPC017_MCF7_24H:BRD-K09549677-300-01-8:10|CPC017_MCF7_6H:BRD-K09549677-300-01-8:10|ERG011_VCAP_24H:BRD-K095…
CGS001-10094	CGS001-10094	ARPC3	trt_sh.cgs	120 h|96 h	1 µL|1.5 µL|2 µL|5 µL	91.9341	85.6097	70.2562	1	1	97.6289	86.2393	84.5463	74.0244	54.432	24.6667	0	0	-666	6	0	8	8	0|86.2|0|84.5|24.7|97.6|74|54.4	0|1.08|0|0.85|0.6|1.36|1.09|0.98	A375|A549|HA1E|HEPG2|HT29|MCF7|PC3|VCAP	6|2|4|7	6|2|4|7|8|5	CGS001_A375_96H:ARPC3:1|CGS001_A549_96H:ARPC3:1|CGS001_HA1E_96H:ARPC3:1.5|CGS001_HEPG2_96H:ARPC3:1.5|CGS001_HT29_96H:ARPC3:1|CGS001_MCF7_96H:ARPC3:2|CGS001_PC3_96H:ARPC3:2|CGS001_VCAP_120H:ARPC3:5
CGS001-230	CGS001-230	ALDOC	trt_sh.cgs	120 h|144 h|96 h	1 µL|1.5 µL|2 µL|5 µL	94.3638	85.5851	57.0567	1	1	99.7742	88.9534	77.6734	75.9394	0	0	-55.0562	-75.2324	-84.9563	4	3	9	11	99.8|77.7|-75.2|-55.1|0|75.9|0|89|-85	1.53|0.96|-0.99|-0.7|0|1.14|0|1.23|-1.07	A375|A549|HA1E|HCC515|HEPG2|HT29|MCF7|PC3|VCAP	1|8|2|6	1|8|2|6|5|7	CGS001_A375_96H:ALDOC:1|CGS001_A549_96H:ALDOC:1|CGS001_HA1E_96H:ALDOC:1.5|CGS001_HCC515_96H:ALDOC:2|CGS001_HEPG2_96H:ALDOC:1.5|CGS001_HT29_96H:ALDOC:1|CGS001_MCF7_96H:ALDOC:2|CGS001_MCF7_144H:ALDOC:2|CGS001_PC3_96H:ALDOC:2|CGS001_PC3_144H:ALDOC:2|CGS001_VCAP_120H:ALDOC:5
CGS001-29079	CGS001-29079	MED4	trt_sh.cgs	120 h|96 h	1 µL|1.5 µL|2 µL|5 µL	92.9002	85.5299	67.4362	1	1	95.6926	90.1078	82.7273	73.5921	62.4975	0	0	-666	-666	5	0	7	7	90.1|73.6|0|82.7|95.7|62.5|0	1.13|0.94|0|1.2|1.31|0.99|0	A549|HA1E|HEPG2|HT29|MCF7|PC3|VCAP	5|1|4|2	5|1|4|2|6|3	CGS001_A549_96H:MED4:1|CGS001_HA1E_96H:MED4:1.5|CGS001_HEPG2_96H:MED4:1.5|CGS001_HT29_96H:MED4:1|CGS001_MCF7_96H:MED4:2|CGS001_PC3_96H:MED4:2|CGS001_VCAP_120H:MED4:5
BRD-K15409150	BRD-K15409150	penfluridol	trt_cp	24 h|6 h	10 µM|30 µM	89.7241	85.5272	80.0916	-666	-666	91.326	88.1222	85.9164	76.7444	73.1106	65.33	40.9587	0	0	7	0	9	16	85.9|91.3|73.1|76.7|88.1|41|65.3|0|0	1.22|1.31|1.15|1.2|1.3|0.91|1.02|0|0	HA1E|HCC515|PC3|VCAP|MCF7|A375|A549|HEPG2|HT29	2|5|1|4	2|5|1|4|3|7	CPC003_HA1E_24H:BRD-K15409150-001-01-7:10|CPC003_HA1E_6H:BRD-K15409150-001-01-7:10|CPC003_HCC515_24H:BRD-K15409150-001-01-7:10|CPC003_HCC515_6H:BRD-K15409150-001-01-7:10|CPC003_PC3_24H:BRD-K15409150-001-01-7:10|CPC003_PC3_6H:BRD-K15409150-001-01-7:10|CPC003_VCAP_24H:BRD-K15409150-001-01-7:10|CPC003_VCAP_6H:BRD-K15409150-001-01-7:10|CPC006_MCF7_6H:BRD-K15409150-001-02-5:30|CPC006_PC3_6H:BRD-K15409…
CGS001-83999	CGS001-83999	KREMEN1	trt_sh.cgs	120 h|96 h	1 µL|1.5 µL|2 µL|5 µL	92.4376	85.526	68.5353	1	1	94.8627	90.0125	80.2427	76.9862	69.1075	0	0	0	-666	5	0	8	8	80.2|69.1|0|0|0|94.9|77|90	1.11|0.8|0|0|0|1.29|1.11|1.24	A375|A549|HCC515|HEPG2|HT29|MCF7|PC3|VCAP	6|8|1|7	6|8|1|7|2|3	CGS001_A375_96H:KREMEN1:1|CGS001_A549_96H:KREMEN1:1|CGS001_HCC515_96H:KREMEN1:2|CGS001_HEPG2_96H:KREMEN1:1.5|CGS001_HT29_96H:KREMEN1:1|CGS001_MCF7_96H:KREMEN1:2|CGS001_PC3_96H:KREMEN1:2|CGS001_VCAP_120H:KREMEN1:5
CGS001-10664	CGS001-10664	CTCF	trt_sh.cgs	120 h|144 h|96 h	1 µL|1.5 µL|2 µL|5 µL	93.2171	85.5133	79.6446	1	1	98.7581	87.6762	78.7765	76.8425	73.7042	62.1099	0	0	0	6	0	9	11	98.8|87.7|0|78.8|0|0|76.8|73.7|62.1	1.39|1.09|0|1.12|0|0|1.08|1.09|1.03	A375|A549|HA1E|HCC515|HEPG2|HT29|MCF7|PC3|VCAP	1|2|4|7	1|2|4|7|8|9	CGS001_A375_96H:CTCF:1|CGS001_A549_96H:CTCF:1|CGS001_HA1E_96H:CTCF:1.5|CGS001_HCC515_96H:CTCF:2|CGS001_HEPG2_96H:CTCF:1.5|CGS001_HT29_96H:CTCF:1|CGS001_MCF7_96H:CTCF:2|CGS001_MCF7_144H:CTCF:2|CGS001_PC3_96H:CTCF:2|CGS001_PC3_144H:CTCF:2|CGS001_VCAP_120H:CTCF:5
CGS001-5427	CGS001-5427	POLE2	trt_sh.cgs	120 h|144 h|96 h	1 µL|1.5 µL|2 µL|5 µL	91.9975	85.497	63.9373	1	1	96.5224	87.4725	82.6051	75.3881	41.6355	0	0	0	0	5	0	9	11	75.4|0|0|82.6|0|0|96.5|87.5|41.6	1.06|0|0|1.15|0|0|1.34|1.21|0.88	A375|A549|HA1E|HCC515|HEPG2|HT29|MCF7|PC3|VCAP	7|8|4|1	7|8|4|1|9|2	CGS001_A375_96H:POLE2:1|CGS001_A549_96H:POLE2:1|CGS001_HA1E_96H:POLE2:1.5|CGS001_HCC515_96H:POLE2:2|CGS001_HEPG2_96H:POLE2:1.5|CGS001_HT29_96H:POLE2:1|CGS001_MCF7_96H:POLE2:2|CGS001_MCF7_144H:POLE2:2|CGS001_PC3_96H:POLE2:2|CGS001_PC3_144H:POLE2:2|CGS001_VCAP_120H:POLE2:5
BRD-K61829047	BRD-K61829047	7b-cis	trt_cp	24 h|6 h	10 µM	90.4338	85.4747	83.3823	-666	-666	98.0092	82.8584	80.8733	80.1578	79.2975	79.0975	70.0545	51.2949	0	8	0	9	17	80.2|51.3|98|0|79.3|79.1|70.1|82.9|80.9	1.19|0.91|1.47|0|1.2|1.16|1.13|1.23|1.16	A375|A549|HCC515|HEPG2|HT29|MCF7|PC3|VCAP|HA1E	3|8|9|1	3|8|9|1|5|6	CPC006_A375_24H:BRD-K61829047-001-01-6:10|CPC006_A375_6H:BRD-K61829047-001-01-6:10|CPC006_A549_24H:BRD-K61829047-001-01-6:10|CPC006_A549_6H:BRD-K61829047-001-01-6:10|CPC006_HCC515_24H:BRD-K61829047-001-01-6:10|CPC006_HCC515_6H:BRD-K61829047-001-01-6:10|CPC006_HEPG2_6H:BRD-K61829047-001-01-6:10|CPC006_HT29_24H:BRD-K61829047-001-01-6:10|CPC006_HT29_6H:BRD-K61829047-001-01-6:10|CPC006_MCF7_24H:BRD-K…
CGS001-5927	CGS001-5927	KDM5A	trt_sh.cgs	120 h|144 h|96 h	1 µL|1.5 µL|2 µL|5 µL	94.4255	85.4501	56.9668	1	1	97.0362	91.8148	78.4848	74.4647	0	0	0	0	0	4	0	9	11	91.8|0|0|0|0|78.5|97|74.5|0	1.23|0|0|0|0|1.16|1.35|1.09|0	A375|A549|HA1E|HCC515|HEPG2|HT29|MCF7|PC3|VCAP	7|1|6|8	7|1|6|8|2|3	CGS001_A375_96H:KDM5A:1|CGS001_A549_96H:KDM5A:1|CGS001_HA1E_96H:KDM5A:1.5|CGS001_HCC515_96H:KDM5A:2|CGS001_HEPG2_96H:KDM5A:1.5|CGS001_HT29_96H:KDM5A:1|CGS001_MCF7_96H:KDM5A:2|CGS001_MCF7_144H:KDM5A:2|CGS001_PC3_96H:KDM5A:2|CGS001_PC3_144H:KDM5A:2|CGS001_VCAP_120H:KDM5A:5
CGS001-9318	CGS001-9318	COPS2	trt_sh.cgs	120 h|96 h	1 µL|1.5 µL|2 µL|5 µL	93.3467	85.4485	63.8529	1	1	96.9176	89.7758	89.201	65.8995	41.3233	0	0	-74.6061	-666	5	1	8	8	0|89.8|41.3|0|-74.6|96.9|65.9|89.2	0|1.13|0.83|0|-1|1.34|1.01|1.23	A549|HA1E|HCC515|HEPG2|HT29|MCF7|PC3|VCAP	6|2|8|7	6|2|8|7|3|1	CGS001_A549_96H:COPS2:1|CGS001_HA1E_96H:COPS2:1.5|CGS001_HCC515_96H:COPS2:2|CGS001_HEPG2_96H:COPS2:1.5|CGS001_HT29_96H:COPS2:1|CGS001_MCF7_96H:COPS2:2|CGS001_PC3_96H:COPS2:2|CGS001_VCAP_120H:COPS2:5
CGS001-593	CGS001-593	BCKDHA	trt_sh.cgs	120 h|144 h|96 h	1 µL|1.5 µL|2 µL|5 µL	98.1647	85.3936	56.929	1	1	99.3596	96.9697	91.1875	54.0574	0	0	0	0	-52.3096	4	1	9	11	0|0|0|-52.3|0|97|91.2|99.4|54.1	0|0|0|-0.57|0|1.37|1.23|1.46|0.98	A375|A549|HA1E|HCC515|HEPG2|HT29|MCF7|PC3|VCAP	8|6|7|9	8|6|7|9|1|2	CGS001_A375_96H:BCKDHA:1|CGS001_A549_96H:BCKDHA:1|CGS001_HA1E_96H:BCKDHA:1.5|CGS001_HCC515_96H:BCKDHA:2|CGS001_HEPG2_96H:BCKDHA:1.5|CGS001_HT29_96H:BCKDHA:1|CGS001_MCF7_96H:BCKDHA:2|CGS001_MCF7_144H:BCKDHA:2|CGS001_PC3_96H:BCKDHA:2|CGS001_PC3_144H:BCKDHA:2|CGS001_VCAP_120H:BCKDHA:5
BRD-K01436366	BRD-K01436366	XMD-1150	trt_cp	24 h|6 h	1 µM|10 µM|20 µM|3 µM|5 µM	88.6443	85.3903	82.1158	-666	-666	90.293	86.9955	83.584	80.6888	79.7178	71.4157	64.5108	56.5534	35.8692	9	0	9	23	56.6|83.6|80.7|35.9|90.3|79.7|64.5|71.4|87	1.01|1.18|1.15|0.84|1.25|1.17|1.09|1.13|1.27	A375|A549|HA1E|HCC515|HEPG2|MCF7|PC3|VCAP|HT29	5|9|2|3	5|9|2|3|6|8	CPC014_A375_6H:BRD-K01436366-001-02-4:10|CPC014_A549_24H:BRD-K01436366-001-02-4:10|CPC014_A549_6H:BRD-K01436366-001-02-4:10|CPC014_HA1E_6H:BRD-K01436366-001-02-4:10|CPC014_HCC515_6H:BRD-K01436366-001-02-4:10|CPC014_HEPG2_6H:BRD-K01436366-001-02-4:10|CPC014_MCF7_24H:BRD-K01436366-001-02-4:10|CPC014_MCF7_6H:BRD-K01436366-001-02-4:10|CPC014_PC3_24H:BRD-K01436366-001-02-4:10|CPC014_PC3_6H:BRD-K014363…
BRD-K58288048	BRD-K58288048	BRD-K58288048	trt_cp	24 h|6 h	10 µM	89.0915	85.33	80.7777	-666	-666	93.4874	84.6956	84.5238	78.6132	72.3132	71.0332	24.0291	0	-666	7	0	8	12	24|78.6|71|84.5|93.5|84.7|72.3|0	0.78|1.13|1.06|1.15|1.39|1.26|1.14|0	A375|A549|HA1E|HEPG2|MCF7|PC3|VCAP|HT29	5|6|4|2	5|6|4|2|7|3	CPC019_A375_6H:BRD-K58288048-001-01-9:10|CPC019_A549_24H:BRD-K58288048-001-01-9:10|CPC019_A549_6H:BRD-K58288048-001-01-9:10|CPC019_HA1E_6H:BRD-K58288048-001-01-9:10|CPC019_HEPG2_6H:BRD-K58288048-001-01-9:10|CPC019_MCF7_24H:BRD-K58288048-001-01-9:10|CPC019_MCF7_6H:BRD-K58288048-001-01-9:10|CPC019_PC3_24H:BRD-K58288048-001-01-9:10|CPC019_PC3_6H:BRD-K58288048-001-01-9:10|CPC019_VCAP_24H:BRD-K5828804…
CGS001-572	CGS001-572	BAD	trt_sh.cgs	120 h|144 h|96 h	1 µL|1.5 µL|2 µL|5 µL	94.9879	85.3085	56.8724	1	1	98.1818	91.794	89.7004	61.558	0	0	0	0	-66.1232	4	1	9	11	-66.1|0|0|91.8|98.2|0|0|89.7|61.6	-0.96|0|0|1.06|1.4|0|0|1.24|0.95	A549|HA1E|HCC515|HEPG2|HT29|MCF7|PC3|VCAP|A375	5|4|8|9	5|4|8|9|2|3	CGS001_A549_96H:BAD:1|CGS001_HA1E_96H:BAD:1.5|CGS001_HCC515_96H:BAD:2|CGS001_HEPG2_96H:BAD:1.5|CGS001_HT29_96H:BAD:1|CGS001_MCF7_144H:BAD:2|CGS001_PC3_144H:BAD:2|CGS001_VCAP_120H:BAD:5|CGS001_PC3_96H:BAD:2|CGS001_A375_96H:BAD:1|CGS001_MCF7_96H:BAD:2
CGS001-2324	CGS001-2324	FLT4	trt_sh.cgs	120 h|96 h	1 µL|1.5 µL|2 µL|5 µL	95.5366	85.2593	65.5697	0	0	98.3973	92.6758	90.7879	59.176	52.381	0	0	0	-666	5	0	8	8	0|98.4|0|92.7|90.8|52.4|0|59.2	0|1.29|0|1.25|1.27|0.83|0|1.01	A375|A549|HA1E|HCC515|HT29|MCF7|PC3|VCAP	2|4|5|8	2|4|5|8|6|1	CGS001_A375_96H:FLT4:1|CGS001_A549_96H:FLT4:1|CGS001_HA1E_96H:FLT4:1.5|CGS001_HCC515_96H:FLT4:2|CGS001_HT29_96H:FLT4:1|CGS001_MCF7_96H:FLT4:2|CGS001_PC3_96H:FLT4:2|CGS001_VCAP_120H:FLT4:5
CGS001-4637	CGS001-4637	MYL6	trt_sh.cgs	120 h|96 h	1 µL|1.5 µL|2 µL|5 µL	93.8466	85.2383	68.6426	1	1	97.6364	90.0569	77.4449	75.8151	70.9025	0	0	0	0	5	0	9	9	0|0|0|77.4|90.1|97.6|75.8|70.9|0	0|0|0|1.11|1.01|1.39|1.07|1.06|0	A375|A549|HA1E|HCC515|HEPG2|HT29|MCF7|PC3|VCAP	6|5|4|7	6|5|4|7|8|1	CGS001_A375_96H:MYL6:1|CGS001_A549_96H:MYL6:1|CGS001_HA1E_96H:MYL6:1.5|CGS001_HCC515_96H:MYL6:2|CGS001_HEPG2_96H:MYL6:1.5|CGS001_HT29_96H:MYL6:1|CGS001_MCF7_96H:MYL6:2|CGS001_PC3_96H:MYL6:2|CGS001_VCAP_120H:MYL6:5
BRD-A82371568	BRD-A82371568	clofarabine	trt_cp	24 h|6 h	10 µM	87.1554	85.22	81.5674	-666	-666	87.349	86.9619	85.983	80.5861	80.519	68.0054	57.5188	45.5157	-666	8	0	8	12	87|80.5|87.3|68|86|57.5|80.6|45.5	1.23|1.18|1.29|1.11|1.26|0.97|1.18|0.97	HA1E|HCC515|PC3|VCAP|A375|A549|MCF7|HT29	3|1|5|7	3|1|5|7|2|4	CPC001_HA1E_6H:BRD-A82371568-001-01-5:10|CPC001_HCC515_24H:BRD-A82371568-001-01-5:10|CPC001_HCC515_6H:BRD-A82371568-001-01-5:10|CPC001_PC3_24H:BRD-A82371568-001-01-5:10|CPC001_PC3_6H:BRD-A82371568-001-01-5:10|CPC001_VCAP_24H:BRD-A82371568-001-01-5:10|CPC001_VCAP_6H:BRD-A82371568-001-01-5:10|CPC016_A375_6H:BRD-A82371568-001-01-5:10|CPC016_A549_24H:BRD-A82371568-001-01-5:10|CPC016_MCF7_24H:BRD-A823…
BRD-K86472598	BRD-K86472598	MD-II-051	trt_cp	24 h|6 h	10 µM	87.9928	85.2039	81.8197	-666	-666	89.2697	86.7159	85.6307	79.1992	75.1402	74.9626	68.8589	44.5995	-666	8	0	8	12	44.6|85.6|86.7|68.9|75|89.3|79.2|75.1	0.93|1.2|1.23|1.08|1.17|1.32|1.2|1.16	A375|A549|HA1E|HCC515|HT29|MCF7|PC3|VCAP	6|3|2|7	6|3|2|7|8|5	CPC012_A375_6H:BRD-K86472598-001-02-7:10|CPC012_A549_24H:BRD-K86472598-001-02-7:10|CPC012_A549_6H:BRD-K86472598-001-02-7:10|CPC012_HA1E_6H:BRD-K86472598-001-02-7:10|CPC012_HCC515_6H:BRD-K86472598-001-02-7:10|CPC012_HT29_6H:BRD-K86472598-001-02-7:10|CPC012_MCF7_24H:BRD-K86472598-001-02-7:10|CPC012_PC3_24H:BRD-K86472598-001-02-7:10|CPC012_PC3_6H:BRD-K86472598-001-02-7:10|CPC012_VCAP_24H:BRD-K864725…
CGS001-213	CGS001-213	ALB	trt_sh.cgs	120 h|96 h	1 µL|1.5 µL|2 µL|5 µL	89.9789	85.1971	61.8958	0	0	94.8605	85.0974	84.588	76.2424	30.5868	0	0	0	0	5	0	9	9	85.1|94.9|0|30.6|0|76.2|84.6|0|0	1.16|1.21|0|0.62|0|1.14|1.16|0|0	A375|A549|HA1E|HCC515|HEPG2|HT29|MCF7|PC3|VCAP	2|1|7|6	2|1|7|6|4|3	CGS001_A375_96H:ALB:1|CGS001_A549_96H:ALB:1|CGS001_HA1E_96H:ALB:1.5|CGS001_HCC515_96H:ALB:2|CGS001_HEPG2_96H:ALB:1.5|CGS001_HT29_96H:ALB:1|CGS001_MCF7_96H:ALB:2|CGS001_PC3_96H:ALB:2|CGS001_VCAP_120H:ALB:5
CGS001-84890	CGS001-84890	ADO	trt_sh.cgs	120 h|144 h|96 h	1 µL|1.5 µL|2 µL|5 µL	92.229	85.1576	63.3884	1	1	98.9091	85.549	78.4436	77.7287	39.7004	0	0	0	-666	5	0	8	9	85.5|77.7|0|78.4|0|98.9|0|39.7	1.16|0.96|0|1.12|0|1.43|0|0.86	A375|A549|HA1E|HCC515|HEPG2|HT29|MCF7|VCAP	6|1|4|2	6|1|4|2|8|3	CGS001_A375_96H:ADO:1|CGS001_A549_96H:ADO:1|CGS001_HA1E_96H:ADO:1.5|CGS001_HCC515_96H:ADO:2|CGS001_HEPG2_96H:ADO:1.5|CGS001_HT29_96H:ADO:1|CGS001_MCF7_96H:ADO:2|CGS001_MCF7_144H:ADO:2|CGS001_VCAP_120H:ADO:5
ccsbBroad304_06542	ccsbBroad304_06542	LTBR	trt_oe	96 h	1 µL|2 µL|3 µL|4 µL	90.7853	85.1538	67.6332	1	1	96.1905	85.3801	83.5052	75.5396	65.1838	0	0	0	0	5	0	9	9	65.2|0|85.4|96.2|0|0|75.5|0|83.5	1.03|0|1.11|1.37|0|0|1.08|0|1.2	A375|A549|HA1E|HCC515|HEPG2|MCF7|PC3|VCAP|HT29	4|3|9|7	4|3|9|7|1|2	OEB004_A375_96H:BRDN0000407915:-666|OEB004_A549_96H:BRDN0000407915:-666|OEB004_HA1E_96H:BRDN0000407915:-666|OEB004_HCC515_96H:BRDN0000407915:-666|OEB004_HEPG2_96H:BRDN0000407915:-666|OEB004_MCF7_96H:BRDN0000407915:-666|OEB004_PC3_96H:BRDN0000407915:-666|OEB004_VCAP_96H:BRDN0000407915:-666|OEB004_HT29_96H:BRDN0000407915:-666
BRD-K97309399	BRD-K97309399	thiothixene	trt_cp	24 h|6 h	10 µM	87.8162	85.1513	79.5094	-666	-666	88.0555	87.5769	86.6505	78.3222	72.8488	63.6024	30.3956	0	0	7	0	9	11	88.1|0|86.7|72.8|0|63.6|78.3|87.6|30.4	1.26|0|1.26|1.08|0|1.09|1.15|1.24|0.85	HCC515|VCAP|A375|A549|HEPG2|HT29|MCF7|HA1E|PC3	1|8|3|7	1|8|3|7|4|6	CPC003_HCC515_24H:BRD-K97309399-001-05-2:10|CPC003_HCC515_6H:BRD-K97309399-001-05-2:10|CPC003_VCAP_24H:BRD-K97309399-001-05-2:10|CPC015_A375_6H:BRD-K97309399-001-05-2:10|CPC015_A549_24H:BRD-K97309399-001-05-2:10|CPC015_HEPG2_6H:BRD-K97309399-001-05-2:10|CPC015_HT29_6H:BRD-K97309399-001-05-2:10|CPC015_MCF7_6H:BRD-K97309399-001-05-2:10|CPC003_HA1E_24H:BRD-K97309399-001-05-2:10|CPC003_PC3_24H:BRD-K9…
CGS001-3992	CGS001-3992	FADS1	trt_sh.cgs	120 h|96 h	1 µL|1.5 µL|2 µL|5 µL	90.1287	85.1287	80.7929	1	1	90.6506	89.6068	80.7485	79.5089	75.697	68.5455	0	0	-92.4469	6	1	9	9	79.5|0|90.7|75.7|0|68.5|89.6|80.7|-92.4	1.1|0|1.14|1.09|0|1.07|1.21|1.15|-1.2	A375|A549|HA1E|HCC515|HEPG2|HT29|MCF7|PC3|VCAP	3|7|8|1	3|7|8|1|4|6	CGS001_A375_96H:FADS1:1|CGS001_A549_96H:FADS1:1|CGS001_HA1E_96H:FADS1:1.5|CGS001_HCC515_96H:FADS1:2|CGS001_HEPG2_96H:FADS1:1.5|CGS001_HT29_96H:FADS1:1|CGS001_MCF7_96H:FADS1:2|CGS001_PC3_96H:FADS1:2|CGS001_VCAP_120H:FADS1:5
CGS001-1650	CGS001-1650	DDOST	trt_sh.cgs	120 h|144 h|96 h	1 µL|1.5 µL|2 µL|5 µL	93.2976	85.0595	56.7063	1	1	94.382	92.2132	88.6979	64.945	0	0	-54.8529	-666	-666	4	1	7	8	64.9|0|0|92.2|88.7|-54.9|94.4	0.98|0|0|1.08|1.2|-0.83|1.3	A375|A549|HA1E|HEPG2|MCF7|PC3|VCAP	7|4|5|1	7|4|5|1|2|3	CGS001_A375_96H:DDOST:1|CGS001_A549_96H:DDOST:1|CGS001_HA1E_96H:DDOST:1.5|CGS001_HEPG2_96H:DDOST:1.5|CGS001_MCF7_96H:DDOST:2|CGS001_MCF7_144H:DDOST:2|CGS001_PC3_144H:DDOST:2|CGS001_VCAP_120H:DDOST:5
CGS001-83933	CGS001-83933	HDAC10	trt_sh.cgs	120 h|96 h	1 µL|1.5 µL|2 µL|5 µL	89.1808	85.0532	67.8922	0	0	91.0334	87.3283	86.7367	75.1144	67.1403	0	0	0	0	5	0	9	10	0|86.7|91|75.1|0|0|0|67.1|87.3	0|1.08|1.15|1.09|0|0|0|1.02|1.22	A375|A549|HA1E|HCC515|HEPG2|HT29|MCF7|PC3|VCAP	3|9|2|4	3|9|2|4|8|1	CGS001_A375_96H:HDAC10:1|CGS001_A549_96H:HDAC10:1|CGS001_HA1E_96H:HDAC10:1.5|CGS001_HCC515_96H:HDAC10:2|CGS001_HEPG2_96H:HDAC10:1.5|CGS001_HT29_96H:HDAC10:1|CGS001_MCF7_96H:HDAC10:2|CGS001_PC3_96H:HDAC10:2|CGS001_PC3_120H:HDAC10:2|CGS001_VCAP_120H:HDAC10:5
BRD-A36630025	BRD-A36630025	SN-38	trt_cp	24 h|6 h	1 nM|1 µM|10 nM|10 µM|100 nM|3 µM|500 nM	88.3785	85.0228	81.5828	-666	-666	90.7134	86.0437	83.6474	79.6868	75.9928	73.4127	71.8236	68.2066	0	8	0	9	39	86|73.4|90.7|83.6|0|71.8|79.7|68.2|76	1.26|1.09|1.28|1.21|0|1.14|1.17|1.11|1.16	A375|A549|HA1E|HCC515|HEPG2|HT29|MCF7|PC3|VCAP	3|1|4|7	3|1|4|7|9|2	CPC006_A375_24H:BRD-A36630025-001-02-6:0.35|CPC006_A375_6H:BRD-A36630025-001-02-6:0.35|CPC006_A549_24H:BRD-A36630025-001-02-6:0.35|CPC006_A549_6H:BRD-A36630025-001-02-6:0.35|CPC006_HA1E_24H:BRD-A36630025-001-02-6:0.35|CPC006_HA1E_6H:BRD-A36630025-001-02-6:0.35|CPC006_HCC515_24H:BRD-A36630025-001-02-6:0.35|CPC006_HCC515_6H:BRD-A36630025-001-02-6:0.35|CPC006_HEPG2_6H:BRD-A36630025-001-02-6:0.35|CPC…
CGS001-7251	CGS001-7251	TSG101	trt_sh.cgs	120 h|96 h	1 µL|1.5 µL|2 µL|5 µL	94.3109	85.0174	67.1964	1	1	96.6667	91.9552	86.7615	64.6864	63.1086	0	0	0	-666	5	0	8	8	0|64.7|0|0|96.7|86.8|92|63.1	0|0.62|0|0|1.37|1.18|1.28|1.04	A375|A549|HA1E|HCC515|HT29|MCF7|PC3|VCAP	5|7|6|2	5|7|6|2|8|1	CGS001_A375_96H:TSG101:1|CGS001_A549_96H:TSG101:1|CGS001_HA1E_96H:TSG101:1.5|CGS001_HCC515_96H:TSG101:2|CGS001_HT29_96H:TSG101:1|CGS001_MCF7_96H:TSG101:2|CGS001_PC3_96H:TSG101:2|CGS001_VCAP_120H:TSG101:5
CGS001-9491	CGS001-9491	PSMF1	trt_sh.cgs	120 h|96 h	1 µL|1.5 µL|2 µL|5 µL	90.9036	85.0044	63.2454	1	1	91.573	90.2341	83.9367	74.2739	39.4545	0	0	-55.4957	-61.7824	5	2	9	9	0|0|-61.8|83.9|-55.5|39.5|74.3|90.2|91.6	0|0|-0.81|1.16|-0.8|0.84|1.06|1.25|1.26	A375|A549|HA1E|HCC515|HEPG2|HT29|MCF7|PC3|VCAP	9|8|4|7	9|8|4|7|6|1	CGS001_A375_96H:PSMF1:1|CGS001_A549_96H:PSMF1:1|CGS001_HA1E_96H:PSMF1:1.5|CGS001_HCC515_96H:PSMF1:2|CGS001_HEPG2_96H:PSMF1:1.5|CGS001_HT29_96H:PSMF1:1|CGS001_MCF7_96H:PSMF1:2|CGS001_PC3_96H:PSMF1:2|CGS001_VCAP_120H:PSMF1:5
CGS001-226	CGS001-226	ALDOA	trt_sh.cgs	120 h|96 h	1 µL|1.5 µL|2 µL|5 µL	93.1488	84.9952	56.6635	1	1	97.9846	88.313	85.0191	68.6642	0	0	0	-666	-666	4	0	7	7	0|85|0|0|98|88.3|68.7	0|1.08|0|0|1.37|1.23|1.07	A549|HA1E|HCC515|HT29|MCF7|PC3|VCAP	5|6|2|7	5|6|2|7|1|3	CGS001_A549_96H:ALDOA:1|CGS001_HA1E_96H:ALDOA:1.5|CGS001_HCC515_96H:ALDOA:2|CGS001_HT29_96H:ALDOA:1|CGS001_MCF7_96H:ALDOA:2|CGS001_PC3_96H:ALDOA:2|CGS001_VCAP_120H:ALDOA:5
CGS001-7016	CGS001-7016	TESK1	trt_sh.cgs	120 h|144 h|96 h	1 µL|1.5 µL|2 µL|5 µL	96.1206	84.9784	56.6523	1	1	97.9988	94.2424	93.282	54.3903	0	0	0	0	-56.807	4	1	9	11	0|0|-56.8|54.4|0|94.2|93.3|98|0	0|0|-0.73|0.95|0|1.32|1.26|1.38|0	A375|A549|HA1E|HCC515|HEPG2|HT29|MCF7|PC3|VCAP	8|6|7|4	8|6|7|4|1|2	CGS001_A375_96H:TESK1:1|CGS001_A549_96H:TESK1:1|CGS001_HA1E_96H:TESK1:1.5|CGS001_HCC515_96H:TESK1:2|CGS001_HEPG2_96H:TESK1:1.5|CGS001_HT29_96H:TESK1:1|CGS001_MCF7_96H:TESK1:2|CGS001_MCF7_144H:TESK1:2|CGS001_PC3_96H:TESK1:2|CGS001_PC3_144H:TESK1:2|CGS001_VCAP_120H:TESK1:5
CGS001-641	CGS001-641	BLM	trt_sh.cgs	120 h|144 h|96 h	1 µL|1.5 µL|2 µL|5 µL	94.8779	84.9197	56.6131	1	1	98.2522	91.5037	84.7108	65.2121	0	0	0	0	-666	4	0	8	10	0|0|0|0|65.2|91.5|84.7|98.3	0|0|0|0|1.05|1.23|1.19|1.37	A375|A549|HA1E|HEPG2|HT29|MCF7|PC3|VCAP	8|6|7|5	8|6|7|5|1|2	CGS001_A375_96H:BLM:1|CGS001_A549_96H:BLM:1|CGS001_HA1E_96H:BLM:1.5|CGS001_HEPG2_96H:BLM:1.5|CGS001_HT29_96H:BLM:1|CGS001_MCF7_96H:BLM:2|CGS001_MCF7_144H:BLM:2|CGS001_PC3_96H:BLM:2|CGS001_PC3_144H:BLM:2|CGS001_VCAP_120H:BLM:5
CGS001-3458	CGS001-3458	IFNG	trt_sh.cgs	120 h|96 h	1 µL|1.5 µL|2 µL|5 µL	92.8756	84.9096	75.3778	0	0	93.6577	92.0934	78.1818	75.7054	62.379	50.2497	0	0	-666	6	0	8	8	0|0|93.7|92.1|78.2|62.4|75.7|50.2	0|0|1.2|1.07|1.16|0.95|1.1|0.94	A375|A549|HA1E|HEPG2|HT29|MCF7|PC3|VCAP	3|4|5|7	3|4|5|7|6|8	CGS001_A375_96H:IFNG:1|CGS001_A549_96H:IFNG:1|CGS001_HA1E_96H:IFNG:1.5|CGS001_HEPG2_96H:IFNG:1.5|CGS001_HT29_96H:IFNG:1|CGS001_MCF7_96H:IFNG:2|CGS001_PC3_96H:IFNG:2|CGS001_VCAP_120H:IFNG:5
BRD-K86027709	BRD-K86027709	BRD-K86027709	trt_cp	24 h|6 h	10 µM	96.0262	84.8661	66.2394	-666	-666	96.8987	95.1537	75.7326	71.6792	57.972	0	0	0	-666	5	0	8	10	0|71.7|0|75.7|96.9|58|95.2|0	0|1.07|0|1.07|1.45|1.04|1.4|0	A375|A549|HA1E|HEPG2|MCF7|PC3|VCAP|HT29	5|7|4|2	5|7|4|2|6|1	CPC019_A375_6H:BRD-K86027709-001-01-7:10|CPC019_A549_24H:BRD-K86027709-001-01-7:10|CPC019_HA1E_6H:BRD-K86027709-001-01-7:10|CPC019_HEPG2_6H:BRD-K86027709-001-01-7:10|CPC019_MCF7_24H:BRD-K86027709-001-01-7:10|CPC019_MCF7_6H:BRD-K86027709-001-01-7:10|CPC019_PC3_6H:BRD-K86027709-001-01-7:10|CPC019_VCAP_6H:BRD-K86027709-001-01-7:10|CPC019_HT29_6H:BRD-K86027709-001-01-7:10|CPC019_VCAP_24H:BRD-K8602770…
BRD-K20755323	BRD-K20755323	SA-792728	trt_cp	24 h|6 h	1 nM|1 µM|10 nM|10 µM|100 nM|3 µM|40 µM|500 nM	93.3282	84.8361	79.8373	-666	-666	95.2645	91.3919	77.2329	75.4551	73.4803	66.1992	50.1358	40.284	0	8	0	9	43	95.3|66.2|75.5|50.1|73.5|91.4|40.3|0|77.2	1.39|1.1|1.15|0.9|1.12|1.28|0.94|0|1.2	HA1E|VCAP|A375|A549|HCC515|HEPG2|HT29|MCF7|PC3	1|6|9|3	1|6|9|3|5|2	CPC002_HA1E_24H:BRD-K20755323-001-01-8:10|CPC002_HA1E_6H:BRD-K20755323-001-01-8:10|CPC002_VCAP_24H:BRD-K20755323-001-01-8:10|CPC006_A375_6H:BRD-K20755323-001-02-6:40|CPC006_A549_24H:BRD-K20755323-001-02-6:40|CPC006_A549_6H:BRD-K20755323-001-02-6:40|CPC006_HA1E_24H:BRD-K20755323-001-02-6:40|CPC006_HCC515_24H:BRD-K20755323-001-02-6:40|CPC006_HCC515_6H:BRD-K20755323-001-02-6:40|CPC006_HEPG2_6H:BRD-K…
CGS001-5351	CGS001-5351	PLOD1	trt_sh.cgs	120 h|96 h	1 µL|1.5 µL|2 µL|5 µL	94.5806	84.7775	63.5058	1	1	96.2743	92.8868	77.4032	72.5455	41.9252	0	-89.8867	-666	-666	5	1	7	7	96.3|-89.9|0|72.5|92.9|41.9|77.4	1.31|-1.2|0|1.11|1.26|0.77|1.15	A375|A549|HEPG2|HT29|MCF7|PC3|VCAP	1|5|7|4	1|5|7|4|6|3	CGS001_A375_96H:PLOD1:1|CGS001_A549_96H:PLOD1:1|CGS001_HEPG2_96H:PLOD1:1.5|CGS001_HT29_96H:PLOD1:1|CGS001_MCF7_96H:PLOD1:2|CGS001_PC3_96H:PLOD1:2|CGS001_VCAP_120H:PLOD1:5
ccsbBroad304_02048	ccsbBroad304_02048	BCL10	trt_oe	96 h	1 µL|2 µL|3 µL|4 µL	93.3333	84.7419	79.4222	1	1	100	86.6667	82.3009	70	69.7297	67.8363	0	0	-666	6	0	8	8	0|69.7|67.8|86.7|0|100|82.3|70	0|0.92|0.97|1.23|0|1.51|1.13|1.08	A375|A549|HA1E|HCC515|HEPG2|HT29|MCF7|VCAP	6|4|7|8	6|4|7|8|2|3	OEB006_A375_96H:BRDN0000410889:-666|OEB006_A549_96H:BRDN0000410889:-666|OEB006_HA1E_96H:BRDN0000410889:-666|OEB006_HCC515_96H:BRDN0000410889:-666|OEB006_HEPG2_96H:BRDN0000410889:-666|OEB006_HT29_96H:BRDN0000410889:-666|OEB006_MCF7_96H:BRDN0000410889:-666|OEB006_VCAP_96H:BRDN0000410889:-666
CGS001-355	CGS001-355	FAS	trt_sh.cgs	120 h|144 h|96 h	1 µL|1.5 µL|2 µL|5 µL	95.5758	84.7378	56.4919	1	1	100	91.1515	81.0997	66.7	0	0	0	0	-74.5943	4	1	9	11	0|81.1|0|0|91.2|100|66.7|-74.6|0	0|1|0|0|1.28|1.59|1.02|-0.93|0	A375|A549|HA1E|HCC515|HT29|MCF7|PC3|VCAP|HEPG2	6|5|2|7	6|5|2|7|1|3	CGS001_A375_96H:FAS:1|CGS001_A549_96H:FAS:1|CGS001_HA1E_96H:FAS:1.5|CGS001_HCC515_96H:FAS:2|CGS001_HT29_96H:FAS:1|CGS001_MCF7_96H:FAS:2|CGS001_MCF7_144H:FAS:2|CGS001_PC3_96H:FAS:2|CGS001_PC3_144H:FAS:2|CGS001_VCAP_120H:FAS:5|CGS001_HEPG2_96H:FAS:1.5
BRD-K82594686	BRD-K82594686	BRD-K82594686	trt_cp	24 h|6 h	10 µM	87.5184	84.6852	71.344	-666	-666	91.0994	83.9375	82.2816	81.4225	63.6771	25.6458	-666	-666	-666	6	0	6	8	25.6|63.7|91.1|83.9|81.4|82.3	0.52|1.09|1.35|1.25|1.22|1.21	HA1E|HT29|MCF7|PC3|VCAP|A375	3|4|6|5	3|4|6|5|2|1	CPC019_HA1E_6H:BRD-K82594686-001-01-7:10|CPC019_HT29_6H:BRD-K82594686-001-01-7:10|CPC019_MCF7_6H:BRD-K82594686-001-01-7:10|CPC019_PC3_24H:BRD-K82594686-001-01-7:10|CPC019_VCAP_24H:BRD-K82594686-001-01-7:10|CPC019_VCAP_6H:BRD-K82594686-001-01-7:10|CPC019_PC3_6H:BRD-K82594686-001-01-7:10|CPC019_A375_6H:BRD-K82594686-001-01-7:10
BRD-A15079084	BRD-A15079084	phorbol-12-myristate-13-acetate	trt_cp	24 h|6 h	1 nM|1 µM|10 nM|10 µM|100 nM|3 µM|500 nM	97.6548	84.6347	76.2524	-666	-666	98.647	96.6626	80.3768	62.8524	60.5381	58.4378	42.2856	40.4762	0	8	0	9	53	96.7|58.4|98.6|80.4|60.5|42.3|62.9|0|40.5	1.42|0.97|1.49|1.18|1.07|0.83|1.07|0|0.73	A375|A549|HA1E|HCC515|HT29|MCF7|PC3|VCAP|HEPG2	3|1|4|7	3|1|4|7|5|2	CPC006_A375_24H:BRD-A15079084-001-02-9:10|CPC006_A375_6H:BRD-A15079084-001-02-9:10|CPC006_A549_24H:BRD-A15079084-001-02-9:10|CPC006_HA1E_24H:BRD-A15079084-001-02-9:10|CPC006_HCC515_24H:BRD-A15079084-001-02-9:10|CPC006_HT29_24H:BRD-A15079084-001-02-9:10|CPC006_HT29_6H:BRD-A15079084-001-02-9:10|CPC006_MCF7_24H:BRD-A15079084-001-02-9:10|CPC006_PC3_24H:BRD-A15079084-001-02-9:10|CPC006_PC3_6H:BRD-A150…
BRD-K84203638	BRD-K84203638	BRD-K84203638	trt_cp	24 h|6 h	10 µM	86.2551	84.6036	78.5332	-666	-666	87.8924	84.6177	82.9706	82.9336	80.2653	52.5198	36.6513	25.731	-666	8	0	8	30	84.6|25.7|82.9|36.7|87.9|52.5|80.3|83	1.24|0.46|1.2|0.84|1.32|0.93|1.23|1.23	A375|A549|HA1E|HCC515|HT29|MCF7|PC3|VCAP	5|1|8|3	5|1|8|3|7|6	CPC007_A375_24H:BRD-K84203638-019-03-0:10|CPC007_A375_6H:BRD-K84203638-001-05-3:10|CPC007_A375_6H:BRD-K84203638-019-03-0:10|CPC007_A549_24H:BRD-K84203638-001-05-3:10|CPC007_A549_24H:BRD-K84203638-019-03-0:10|CPC007_A549_6H:BRD-K84203638-001-05-3:10|CPC007_A549_6H:BRD-K84203638-019-03-0:10|CPC007_HA1E_24H:BRD-K84203638-001-05-3:10|CPC007_HA1E_24H:BRD-K84203638-019-03-0:10|CPC007_HA1E_6H:BRD-K84203…
CGS001-167465	CGS001-167465	ZNF366	trt_sh.cgs	120 h|96 h	1 µL|1.5 µL|2 µL|5 µL	96.0877	84.559	79.7289	0	0	100	92.1755	74.3576	71.703	70.5368	69.6005	68.219	0	-666	7	0	8	8	68.2|74.4|70.5|0|100|92.2|71.7|69.6	1.01|0.95|1.06|0|1.65|1.25|1.07|1.08	A375|HA1E|HCC515|HEPG2|HT29|MCF7|PC3|VCAP	5|6|2|7	5|6|2|7|3|8	CGS001_A375_96H:ZNF366:1|CGS001_HA1E_96H:ZNF366:1.5|CGS001_HCC515_96H:ZNF366:2|CGS001_HEPG2_96H:ZNF366:1.5|CGS001_HT29_96H:ZNF366:1|CGS001_MCF7_96H:ZNF366:2|CGS001_PC3_96H:ZNF366:2|CGS001_VCAP_120H:ZNF366:5
BRD-K91263825	BRD-K91263825	nortriptyline	trt_cp	24 h|6 h	10 µM	88.4769	84.5439	56.3626	-666	-666	89.1144	87.8394	83.3333	77.8884	0	0	-666	-666	-666	4	0	6	9	89.1|77.9|0|87.8|0|83.3	1.26|1.16|0|1.28|0|1.23	HA1E|HCC515|PC3|VCAP|HEPG2|HT29	1|4|6|2	1|4|6|2|3|5	CPC002_HA1E_24H:BRD-K91263825-001-03-6:10|CPC002_HA1E_6H:BRD-K91263825-001-03-6:10|CPC002_HCC515_24H:BRD-K91263825-001-03-6:10|CPC002_HCC515_6H:BRD-K91263825-001-03-6:10|CPC002_PC3_24H:BRD-K91263825-001-03-6:10|CPC002_VCAP_24H:BRD-K91263825-001-03-6:10|CPC018_HEPG2_6H:BRD-K91263825-001-03-6:10|CPC002_VCAP_6H:BRD-K91263825-001-03-6:10|CPC018_HT29_6H:BRD-K91263825-001-03-6:10
BRD-K23984367	BRD-K23984367	sorafenib	trt_cp	24 h|6 h	10 µM|3 µM	96.4246	84.5339	70.1997	-666	-666	98.4625	94.3867	86.0134	59.2732	44.8472	38.2154	18.1614	0	-90.6593	7	1	9	15	86|59.3|98.5|38.2|-90.7|94.4|44.8|0|18.2	1.26|0.98|1.48|0.85|-1.13|1.41|0.96|0|0.8	A375|A549|HA1E|HCC515|HEPG2|MCF7|PC3|VCAP|HT29	3|6|1|2	3|6|1|2|7|4	CPC013_A375_6H:BRD-K23984367-075-05-3:10|CPC013_A549_24H:BRD-K23984367-075-05-3:10|CPC013_A549_6H:BRD-K23984367-075-05-3:10|CPC013_HA1E_6H:BRD-K23984367-075-05-3:10|CPC013_HCC515_6H:BRD-K23984367-075-05-3:10|CPC013_HEPG2_6H:BRD-K23984367-075-05-3:10|CPC013_MCF7_24H:BRD-K23984367-075-05-3:10|CPC013_MCF7_6H:BRD-K23984367-075-05-3:10|CPC013_PC3_24H:BRD-K23984367-075-05-3:10|CPC013_PC3_6H:BRD-K239843…
CGS001-84365	CGS001-84365	MKI67IP	trt_sh.cgs	120 h|96 h	1 µL|1.5 µL|2 µL|5 µL	91.9495	84.5275	56.3517	1	1	92.7052	91.1939	87.4532	66.7578	0	0	0	0	-60.6164	4	1	9	9	91.2|92.7|66.8|0|0|0|0|-60.6|87.5	1.22|1.17|0.83|0|0|0|0|-0.89|1.22	A375|A549|HA1E|HCC515|HEPG2|HT29|MCF7|PC3|VCAP	2|1|9|3	2|1|9|3|4|5	CGS001_A375_96H:MKI67IP:1|CGS001_A549_96H:MKI67IP:1|CGS001_HA1E_96H:MKI67IP:1.5|CGS001_HCC515_96H:MKI67IP:2|CGS001_HEPG2_96H:MKI67IP:1.5|CGS001_HT29_96H:MKI67IP:1|CGS001_MCF7_96H:MKI67IP:2|CGS001_PC3_96H:MKI67IP:2|CGS001_VCAP_120H:MKI67IP:5
BRD-K91663486	BRD-K91663486	BRD-K91663486	trt_cp	24 h	10 µM|5 µM	92.4739	84.5258	-666	-666	-666	94.0957	90.8521	81.1893	71.966	43.278	-666	-666	-666	-666	5	0	5	8	90.9|94.1|81.2|43.3|72	1.26|1.39|1.22|0.84|1.12	A549|HT29|PC3|MCF7|A375	2|1|3|5	-666	DOS046_A549_24H:BRD-K91663486-001-01-1:5|DOS046_HT29_24H:BRD-K91663486-001-01-1:5|DOS046_PC3_24H:BRD-K91663486-001-01-1:5|DOSBIO002_MCF7_24H:BRD-K91663486:10.0833|DOSBIO002_PC3_24H:BRD-K91663486:10.0833|DOSBIO002_HT29_24H:BRD-K91663486:10.0833|DOSBIO002_A549_24H:BRD-K91663486:10.0833|DOSBIO002_A375_24H:BRD-K91663486:10.0833
CGS001-64116	CGS001-64116	SLC39A8	trt_sh.cgs	144 h|96 h	1 µL|1.5 µL|2 µL	93.7828	84.471	56.314	1	1	98.9725	88.5932	88.3543	61.9642	0	0	0	-80.0539	-666	4	1	8	9	0|0|88.4|62|-80.1|0|99|88.6	0|0|1.11|1.01|-1.08|0|1.41|1.23	A375|A549|HA1E|HCC515|HEPG2|HT29|MCF7|PC3	7|8|3|4	7|8|3|4|1|2	CGS001_A375_96H:SLC39A8:1|CGS001_A549_96H:SLC39A8:1|CGS001_HA1E_96H:SLC39A8:1.5|CGS001_HCC515_96H:SLC39A8:2|CGS001_HEPG2_96H:SLC39A8:1.5|CGS001_HT29_96H:SLC39A8:1|CGS001_MCF7_96H:SLC39A8:2|CGS001_MCF7_144H:SLC39A8:2|CGS001_PC3_96H:SLC39A8:2
CGS001-51684	CGS001-51684	SUFU	trt_sh.cgs	120 h|144 h|96 h	1 µL|1.5 µL|2 µL|5 µL	94.9397	84.4556	66.4552	1	1	99.5653	90.3142	74.4694	73.4733	60.9091	0	0	0	-666	5	0	8	10	0|73.5|0|0|60.9|99.6|90.3|74.5	0|0.89|0|0|1.01|1.48|1.26|1.12	A375|A549|HA1E|HEPG2|HT29|MCF7|PC3|VCAP	6|7|8|2	6|7|8|2|5|1	CGS001_A375_96H:SUFU:1|CGS001_A549_96H:SUFU:1|CGS001_HA1E_96H:SUFU:1.5|CGS001_HEPG2_96H:SUFU:1.5|CGS001_HT29_96H:SUFU:1|CGS001_MCF7_96H:SUFU:2|CGS001_MCF7_144H:SUFU:2|CGS001_PC3_96H:SUFU:2|CGS001_PC3_144H:SUFU:2|CGS001_VCAP_120H:SUFU:5
CGS001-83463	CGS001-83463	MXD3	trt_sh.cgs	120 h|96 h	1 µL|1.5 µL|2 µL|5 µL	99.3291	84.4388	56.2925	1	1	99.4072	99.2509	89.2182	49.8788	0	0	0	-75.1313	-666	4	1	8	8	89.2|-75.1|0|99.3|49.9|99.4|0|0	1.2|-1.04|0|1.4|0.93|1.46|0|0	A375|A549|HA1E|HCC515|HT29|MCF7|PC3|VCAP	6|4|1|5	6|4|1|5|3|7	CGS001_A375_96H:MXD3:1|CGS001_A549_96H:MXD3:1|CGS001_HA1E_96H:MXD3:1.5|CGS001_HCC515_96H:MXD3:2|CGS001_HT29_96H:MXD3:1|CGS001_MCF7_96H:MXD3:2|CGS001_PC3_96H:MXD3:2|CGS001_VCAP_120H:MXD3:5
CGS001-7554	CGS001-7554	ZNF8	trt_sh.cgs	120 h|96 h	1 µL|1.5 µL|2 µL|5 µL	95.9676	84.4335	62.8363	1	1	97.4026	94.5325	92.5487	53.2503	39.2836	0	0	0	-666	5	0	8	8	92.5|97.4|94.5|0|0|53.3|39.3|0	1.24|1.26|1.21|0|0|0.84|0.73|0	A375|A549|HA1E|HCC515|HEPG2|MCF7|PC3|VCAP	2|3|1|6	2|3|1|6|7|4	CGS001_A375_96H:ZNF8:1|CGS001_A549_96H:ZNF8:1|CGS001_HA1E_96H:ZNF8:1.5|CGS001_HCC515_96H:ZNF8:2|CGS001_HEPG2_96H:ZNF8:1.5|CGS001_MCF7_96H:ZNF8:2|CGS001_PC3_96H:ZNF8:2|CGS001_VCAP_120H:ZNF8:5
CGS001-3077	CGS001-3077	HFE	trt_sh.cgs	144 h|96 h	1 µL|1.5 µL|2 µL	95.5766	84.4289	56.286	1	1	96.3644	94.7889	85.9077	60.6548	0	0	0	-87.0995	-666	4	1	8	9	60.7|85.9|0|-87.1|94.8|0|96.4|0	0.94|1.07|0|-1.13|1.15|0|1.33|0	A375|A549|HA1E|HCC515|HEPG2|HT29|MCF7|PC3	7|5|2|1	7|5|2|1|3|6	CGS001_A375_96H:HFE:1|CGS001_A549_96H:HFE:1|CGS001_HA1E_96H:HFE:1.5|CGS001_HCC515_96H:HFE:2|CGS001_HEPG2_96H:HFE:1.5|CGS001_HT29_96H:HFE:1|CGS001_MCF7_96H:HFE:2|CGS001_MCF7_144H:HFE:2|CGS001_PC3_144H:HFE:2
CGS001-11019	CGS001-11019	LIAS	trt_sh.cgs	120 h|96 h	1 µL|1.5 µL|2 µL|5 µL	92.5841	84.4277	56.2851	1	1	96.8953	88.273	76.6542	75.8885	0	0	0	-666	-666	4	0	7	7	96.9|75.9|0|0|0|88.3|76.7	1.32|0.98|0|0|0|1.23|1.14	A375|HA1E|HCC515|HEPG2|MCF7|PC3|VCAP	1|6|7|2	1|6|7|2|3|4	CGS001_A375_96H:LIAS:1|CGS001_HA1E_96H:LIAS:1.5|CGS001_HCC515_96H:LIAS:2|CGS001_HEPG2_96H:LIAS:1.5|CGS001_MCF7_96H:LIAS:2|CGS001_PC3_96H:LIAS:2|CGS001_VCAP_120H:LIAS:5
CGS001-2052	CGS001-2052	EPHX1	trt_sh.cgs	144 h|96 h	1 µL|1.5 µL|2 µL	95.3491	84.4041	59.9664	1	1	99.6173	91.081	77.3864	69.5317	22.1818	0	-666	-666	-666	5	0	6	8	91.1|99.6|0|22.2|69.5|77.4	1.22|1.37|0|0.51|1.01|1.12	A375|HA1E|HEPG2|HT29|MCF7|PC3	2|1|6|5	2|1|6|5|4|3	CGS001_A375_96H:EPHX1:1|CGS001_HA1E_96H:EPHX1:1.5|CGS001_HEPG2_96H:EPHX1:1.5|CGS001_HT29_96H:EPHX1:1|CGS001_MCF7_96H:EPHX1:2|CGS001_MCF7_144H:EPHX1:2|CGS001_PC3_96H:EPHX1:2|CGS001_PC3_144H:EPHX1:2
CGS001-27125	CGS001-27125	AFF4	trt_sh.cgs	120 h|96 h	1 µL|1.5 µL|2 µL|5 µL	92.7347	84.3877	64.9629	1	1	96.2973	89.1721	77.8568	74.2245	52.2264	0	0	-63.1027	-666	5	1	8	8	0|96.3|77.9|52.2|-63.1|89.2|74.2|0	0|1.23|1|0.94|-0.9|1.21|1.09|0	A375|A549|HA1E|HCC515|HEPG2|MCF7|PC3|VCAP	2|6|3|7	2|6|3|7|4|1	CGS001_A375_96H:AFF4:1|CGS001_A549_96H:AFF4:1|CGS001_HA1E_96H:AFF4:1.5|CGS001_HCC515_96H:AFF4:2|CGS001_HEPG2_96H:AFF4:1.5|CGS001_MCF7_96H:AFF4:2|CGS001_PC3_96H:AFF4:2|CGS001_VCAP_120H:AFF4:5
CGS001-5361	CGS001-5361	PLXNA1	trt_sh.cgs	120 h|96 h	1 µL|1.5 µL|2 µL|5 µL	90.989	84.3782	56.2521	1	1	92.4242	89.5537	82.3346	73.2002	0	0	0	0	-98.7842	4	1	9	9	-98.8|0|73.2|0|92.4|0|89.6|0|82.3	-1.4|0|1.08|0|1.3|0|1.24|0|1.18	A549|HA1E|HCC515|HEPG2|HT29|MCF7|PC3|A375|VCAP	5|7|9|3	5|7|9|3|2|4	CGS001_A549_96H:PLXNA1:1|CGS001_HA1E_96H:PLXNA1:1.5|CGS001_HCC515_96H:PLXNA1:2|CGS001_HEPG2_96H:PLXNA1:1.5|CGS001_HT29_96H:PLXNA1:1|CGS001_MCF7_96H:PLXNA1:2|CGS001_PC3_96H:PLXNA1:2|CGS001_A375_96H:PLXNA1:1|CGS001_VCAP_120H:PLXNA1:5
CGS001-26054	CGS001-26054	SENP6	trt_sh.cgs	120 h|144 h|96 h	1 µL|1.5 µL|2 µL|5 µL	92.5481	84.3749	64.2781	1	1	95.3333	89.7628	79.9249	72.4786	48.1689	0	0	0	-58.7753	5	1	9	11	0|72.5|-58.8|0|0|95.3|79.9|48.2|89.8	0|0.87|-0.76|0|0|1.34|1.11|0.85|1.24	A375|A549|HA1E|HCC515|HEPG2|HT29|MCF7|PC3|VCAP	6|9|7|2	6|9|7|2|8|1	CGS001_A375_96H:SENP6:1|CGS001_A549_96H:SENP6:1|CGS001_HA1E_96H:SENP6:1.5|CGS001_HCC515_96H:SENP6:2|CGS001_HEPG2_96H:SENP6:1.5|CGS001_HT29_96H:SENP6:1|CGS001_MCF7_96H:SENP6:2|CGS001_MCF7_144H:SENP6:2|CGS001_PC3_96H:SENP6:2|CGS001_PC3_144H:SENP6:2|CGS001_VCAP_120H:SENP6:5
BRD-K17075857	BRD-K17075857	chloroxine	trt_cp	24 h|6 h	10 µM	89.4047	84.3714	70.1635	-666	-666	93.4466	85.3629	80.0512	78.6248	56.5588	26.9367	0	-666	-666	6	0	7	12	93.4|85.4|56.6|78.6|80.1|26.9|0	1.36|1.21|0.99|1.2|1.23|0.83|0	A375|HA1E|HCC515|HT29|MCF7|PC3|VCAP	1|2|5|4	1|2|5|4|3|6	CPC004_A375_6H:BRD-K17075857-001-06-9:10|CPC004_HA1E_24H:BRD-K17075857-001-06-9:10|CPC004_HA1E_6H:BRD-K17075857-001-06-9:10|CPC004_HCC515_24H:BRD-K17075857-001-06-9:10|CPC004_HT29_6H:BRD-K17075857-001-06-9:10|CPC004_MCF7_6H:BRD-K17075857-001-06-9:10|CPC004_PC3_24H:BRD-K17075857-001-06-9:10|CPC004_VCAP_24H:BRD-K17075857-001-06-9:10|CPC016_MCF7_24H:BRD-K17075857-001-06-9:10|CPC016_MCF7_6H:BRD-K1707…
CGS001-7984	CGS001-7984	ARHGEF5	trt_sh.cgs	120 h|144 h|96 h	1 µL|1.5 µL|2 µL|5 µL	95.098	84.352	73.7662	1	1	98.802	91.3939	86.829	60.3829	53.5986	51.5906	0	0	0	6	0	9	11	53.6|0|0|60.4|98.8|91.4|51.6|0|86.8	0.87|0|0|0.99|1.33|1.28|0.82|0|1.21	A375|A549|HA1E|HCC515|HEPG2|HT29|MCF7|PC3|VCAP	5|6|9|4	5|6|9|4|1|7	CGS001_A375_96H:ARHGEF5:1|CGS001_A549_96H:ARHGEF5:1|CGS001_HA1E_96H:ARHGEF5:1.5|CGS001_HCC515_96H:ARHGEF5:2|CGS001_HEPG2_96H:ARHGEF5:1.5|CGS001_HT29_96H:ARHGEF5:1|CGS001_MCF7_96H:ARHGEF5:2|CGS001_MCF7_144H:ARHGEF5:2|CGS001_PC3_96H:ARHGEF5:2|CGS001_PC3_144H:ARHGEF5:2|CGS001_VCAP_120H:ARHGEF5:5
CGS001-10023	CGS001-10023	FRAT1	trt_sh.cgs	120 h|96 h	1 µL|1.5 µL|2 µL|5 µL	93.0981	84.3507	70.3705	1	1	95.3147	90.8815	89.7212	61.4856	57.1231	27.697	0	0	-666	6	0	8	8	95.3|90.9|89.7|0|27.7|57.1|0|61.5	1.28|1.14|1.13|0|0.68|0.89|0|1.02	A375|A549|HA1E|HEPG2|HT29|MCF7|PC3|VCAP	1|2|3|8	1|2|3|8|6|5	CGS001_A375_96H:FRAT1:1|CGS001_A549_96H:FRAT1:1|CGS001_HA1E_96H:FRAT1:1.5|CGS001_HEPG2_96H:FRAT1:1.5|CGS001_HT29_96H:FRAT1:1|CGS001_MCF7_96H:FRAT1:2|CGS001_PC3_96H:FRAT1:2|CGS001_VCAP_120H:FRAT1:5
BRD-K21680192	BRD-K21680192	mitoxantrone	trt_cp	24 h|6 h	1 nM|1 µM|10 nM|10 µM|100 nM|3 µM|5 µM|500 nM	93.8576	84.3465	76.0055	-666	-666	95.1923	92.523	81.4433	68.2276	67.0358	51.611	48.7996	42.1712	0	8	0	9	69	68.2|51.6|67|92.5|0|81.4|42.2|95.2|48.8	1.05|1|1.09|1.29|0|1.19|0.94|1.41|0.98	MCF7|PC3|A375|A549|HA1E|HCC515|HT29|HEPG2|VCAP	8|4|6|1	8|4|6|1|3|2	ASG001_MCF7_24H:BRD-K21680192-300-08-6:0.4|ASG001_MCF7_6H:BRD-K21680192-300-08-6:10|ASG001_MCF7_6H:BRD-K21680192-300-08-6:2|ASG001_MCF7_6H:BRD-K21680192-300-08-6:0.4|ASG001_PC3_24H:BRD-K21680192-300-08-6:10|ASG001_PC3_24H:BRD-K21680192-300-08-6:2|ASG001_PC3_24H:BRD-K21680192-300-08-6:0.4|ASG001_PC3_6H:BRD-K21680192-300-08-6:10|ASG001_PC3_6H:BRD-K21680192-300-08-6:2|ASG001_PC3_6H:BRD-K21680192-300…
CGS001-4976	CGS001-4976	OPA1	trt_sh.cgs	120 h|96 h	1 µL|1.5 µL|2 µL|5 µL	93.2755	84.3022	65.6627	1	1	95.6364	90.9146	83.034	67.6238	56.7674	0	0	0	-666	5	0	8	8	83|0|67.6|0|95.6|56.8|90.9|0	1.04|0|1.04|0|1.35|0.89|1.27|0	A549|HA1E|HCC515|HEPG2|HT29|MCF7|PC3|VCAP	5|7|1|3	5|7|1|3|6|2	CGS001_A549_96H:OPA1:1|CGS001_HA1E_96H:OPA1:1.5|CGS001_HCC515_96H:OPA1:2|CGS001_HEPG2_96H:OPA1:1.5|CGS001_HT29_96H:OPA1:1|CGS001_MCF7_96H:OPA1:2|CGS001_PC3_96H:OPA1:2|CGS001_VCAP_120H:OPA1:5
BRD-K92428153	BRD-K92428153	mycophenolate-mofetil	trt_cp	24 h|6 h	10 µM	93.6326	84.283	70.1074	-666	-666	97.5826	89.6825	86.5406	63.3262	46.784	36.7287	1.42003	-89.8524	-666	7	1	8	11	-89.9|97.6|63.3|36.7|46.8|89.7|1.4|86.5	-1.13|1.45|1.08|0.91|0.95|1.25|0.61|1.27	HA1E|HCC515|PC3|VCAP|A375|A549|HT29|MCF7	2|6|8|3	2|6|8|3|5|4	CPC003_HA1E_6H:BRD-K92428153-001-01-0:10|CPC003_HCC515_24H:BRD-K92428153-001-01-0:10|CPC003_HCC515_6H:BRD-K92428153-001-01-0:10|CPC003_PC3_24H:BRD-K92428153-001-01-0:10|CPC003_VCAP_24H:BRD-K92428153-001-01-0:10|CPC015_A375_6H:BRD-K92428153-001-01-0:10|CPC015_A549_24H:BRD-K92428153-001-01-0:10|CPC015_A549_6H:BRD-K92428153-001-01-0:10|CPC015_HT29_6H:BRD-K92428153-001-01-0:10|CPC015_MCF7_6H:BRD-K924…
CGS001-51231	CGS001-51231	VRK3	trt_sh.cgs	120 h|144 h|96 h	1 µL|1.5 µL|2 µL|5 µL	88.7956	84.2665	56.1776	1	1	96.3178	81.2734	81.0909	78.3837	0	0	0	0	0	4	0	9	11	0|0|0|78.4|96.3|0|81.1|81.3|0	0|0|0|1.1|1.35|0|1.18|1.14|0	A375|A549|HEPG2|MCF7|PC3|VCAP|HT29|HCC515|HA1E	5|8|7|4	5|8|7|4|1|2	CGS001_A375_96H:VRK3:1|CGS001_A549_96H:VRK3:1|CGS001_HEPG2_96H:VRK3:1.5|CGS001_MCF7_96H:VRK3:2|CGS001_MCF7_144H:VRK3:2|CGS001_PC3_144H:VRK3:2|CGS001_VCAP_120H:VRK3:5|CGS001_HT29_96H:VRK3:1|CGS001_HCC515_96H:VRK3:2|CGS001_PC3_96H:VRK3:2|CGS001_HA1E_96H:VRK3:1.5
CGS001-9929	CGS001-9929	JOSD1	trt_sh.cgs	120 h|144 h|96 h	1 µL|1.5 µL|2 µL|5 µL	87.4879	84.2572	66.0029	1	1	92.3636	82.6121	82.5007	79.5524	58.9888	0	0	0	-666	5	0	8	9	82.5|79.6|0|0|92.4|82.6|0|59	1.13|0.99|0|0|1.3|1.14|0|1.01	A375|A549|HA1E|HEPG2|HT29|MCF7|PC3|VCAP	5|6|1|2	5|6|1|2|8|3	CGS001_A375_96H:JOSD1:1|CGS001_A549_96H:JOSD1:1|CGS001_HA1E_96H:JOSD1:1.5|CGS001_HEPG2_96H:JOSD1:1.5|CGS001_HT29_96H:JOSD1:1|CGS001_MCF7_144H:JOSD1:2|CGS001_PC3_96H:JOSD1:2|CGS001_PC3_144H:JOSD1:2|CGS001_VCAP_120H:JOSD1:5
CGS001-2683	CGS001-2683	B4GALT1	trt_sh.cgs	144 h|96 h	1 µL|1.5 µL|2 µL	99.2615	84.2349	62.4303	1	1	99.9605	98.5624	97.2368	41.1798	37.6426	0	0	-666	-666	5	0	7	9	41.2|97.2|0|98.6|0|100|37.6	0.66|1.25|0|1.32|0|1.57|0.7	A375|A549|HA1E|HEPG2|HT29|MCF7|PC3	6|4|2|1	6|4|2|1|7|3	CGS001_A375_96H:B4GALT1:1|CGS001_A549_96H:B4GALT1:1|CGS001_HA1E_96H:B4GALT1:1.5|CGS001_HEPG2_96H:B4GALT1:1.5|CGS001_HT29_96H:B4GALT1:1|CGS001_MCF7_96H:B4GALT1:2|CGS001_MCF7_144H:B4GALT1:2|CGS001_PC3_96H:B4GALT1:2|CGS001_PC3_144H:B4GALT1:2
BRD-K67439147	BRD-K67439147	SIB-1893	trt_cp	24 h|6 h	10 µM|3 µM	93.9095	84.2228	56.4999	-666	-666	95.4212	92.3977	80.4801	68.592	2.10851	0	-66.2977	-68.0057	-666	5	2	8	19	-66.3|-68|95.4|0|68.6|2.1|80.5|92.4	-0.65|-0.78|1.41|0|1.06|0.46|1.21|1.29	HA1E|HCC515|HEPG2|HT29|MCF7|PC3|VCAP|A549	3|8|7|5	3|8|7|5|6|4	CPC004_HA1E_24H:BRD-K67439147-001-01-7:10|CPC004_HA1E_6H:BRD-K67439147-001-01-7:10|CPC004_HCC515_24H:BRD-K67439147-001-01-7:10|CPC004_HEPG2_6H:BRD-K67439147-001-01-7:10|CPC004_HT29_6H:BRD-K67439147-001-01-7:10|CPC004_MCF7_6H:BRD-K67439147-001-01-7:10|CPC004_PC3_24H:BRD-K67439147-001-01-7:10|CPC004_VCAP_24H:BRD-K67439147-001-01-7:10|CPC004_VCAP_6H:BRD-K67439147-001-01-7:10|CPC018_A549_24H:BRD-K674…
CGS001-1212	CGS001-1212	CLTB	trt_sh.cgs	120 h|144 h|96 h	1 µL|1.5 µL|2 µL|5 µL	93.2982	84.2113	77.9979	1	1	97.977	88.6193	76.882	73.3666	71.0303	60.1124	46.648	0	0	7	0	9	11	0|0|98|73.4|88.6|71|76.9|46.6|60.1	0|0|1.3|1.08|0.98|1.09|1.08|0.83|1.01	A375|A549|HA1E|HCC515|HEPG2|HT29|MCF7|PC3|VCAP	3|5|7|4	3|5|7|4|6|9	CGS001_A375_96H:CLTB:1|CGS001_A549_96H:CLTB:1|CGS001_HA1E_96H:CLTB:1.5|CGS001_HCC515_96H:CLTB:2|CGS001_HEPG2_96H:CLTB:1.5|CGS001_HT29_96H:CLTB:1|CGS001_MCF7_96H:CLTB:2|CGS001_MCF7_144H:CLTB:2|CGS001_PC3_96H:CLTB:2|CGS001_PC3_144H:CLTB:2|CGS001_VCAP_120H:CLTB:5
CGS001-7295	CGS001-7295	TXN	trt_sh.cgs	120 h|96 h	1 µL|1.5 µL|2 µL|5 µL	92.2337	84.1947	60.1456	1	1	92.8309	91.6364	83.9256	68.3857	24.0949	0	0	-91.4945	-666	5	1	8	8	92.8|83.9|0|-91.5|91.6|68.4|0|24.1	1.25|1.07|0|-1.21|1.28|1|0|0.67	A375|HA1E|HCC515|HEPG2|HT29|MCF7|PC3|VCAP	1|5|2|6	1|5|2|6|8|3	CGS001_A375_96H:TXN:1|CGS001_HA1E_96H:TXN:1.5|CGS001_HCC515_96H:TXN:2|CGS001_HEPG2_96H:TXN:1.5|CGS001_HT29_96H:TXN:1|CGS001_MCF7_96H:TXN:2|CGS001_PC3_96H:TXN:2|CGS001_VCAP_120H:TXN:5
BRD-K03829970	BRD-K03829970	BRD-K03829970	trt_cp	24 h|6 h	10 µM	91.1162	84.1315	78.9377	-666	-666	91.1172	91.1151	81.3615	72.9323	70.0492	67.051	38.7842	10.6876	0	8	0	9	13	67.1|72.9|70|38.8|91.1|10.7|81.4|0|91.1	1.09|1.08|1.05|0.86|1.28|0.73|1.19|0|1.33	A375|A549|HA1E|HCC515|HEPG2|HT29|MCF7|PC3|VCAP	5|9|7|2	5|9|7|2|3|1	CPC009_A375_6H:BRD-K03829970-019-01-0:10|CPC009_A549_24H:BRD-K03829970-019-01-0:10|CPC009_A549_6H:BRD-K03829970-019-01-0:10|CPC009_HA1E_6H:BRD-K03829970-019-01-0:10|CPC009_HCC515_6H:BRD-K03829970-019-01-0:10|CPC009_HEPG2_6H:BRD-K03829970-019-01-0:10|CPC009_HT29_6H:BRD-K03829970-019-01-0:10|CPC009_MCF7_24H:BRD-K03829970-019-01-0:10|CPC009_MCF7_6H:BRD-K03829970-019-01-0:10|CPC009_PC3_24H:BRD-K03829…
CGS001-4914	CGS001-4914	NTRK1	trt_sh.cgs	120 h|144 h|96 h	1 µL|1.5 µL|2 µL|5 µL	85.3003	84.1281	65.7772	0	0	85.8315	84.769	83.7616	82.1503	58.1506	0	0	0	-74.1989	5	1	9	11	0|0|83.8|-74.2|82.2|0|58.2|85.8|84.8	0|0|1.07|-0.98|0.75|0|0.9|1.2|1.2	A375|A549|HA1E|HCC515|HEPG2|HT29|MCF7|PC3|VCAP	8|9|3|5	8|9|3|5|7|1	CGS001_A375_96H:NTRK1:1|CGS001_A549_96H:NTRK1:1|CGS001_HA1E_96H:NTRK1:1.5|CGS001_HCC515_96H:NTRK1:2|CGS001_HEPG2_96H:NTRK1:1.5|CGS001_HT29_96H:NTRK1:1|CGS001_MCF7_96H:NTRK1:2|CGS001_MCF7_144H:NTRK1:2|CGS001_PC3_96H:NTRK1:2|CGS001_PC3_144H:NTRK1:2|CGS001_VCAP_120H:NTRK1:5
BRD-K77908580	BRD-K77908580	entinostat	trt_cp	24 h|6 h	0.04 µM|0.12 µM|0.37 µM|1.11 µM|10 µM|3.33 µM	88.7015	84.125	81.7021	-666	-666	91.7124	85.6906	79.9151	79.182	78.775	74.9373	64.6114	54.8457	9.18948	9	0	9	74	79.9|74.9|79.2|9.2|91.7|64.6|54.8|85.7|78.8	1.19|1.1|1.15|0.31|1.3|1.1|0.94|1.27|1.2	A375|A549|HA1E|HCC515|HEPG2|HT29|MCF7|PC3|VCAP	5|8|1|3	5|8|1|3|9|2	CPC013_A375_6H:BRD-K77908580-001-04-7:10|CPC013_A549_24H:BRD-K77908580-001-04-7:10|CPC013_A549_6H:BRD-K77908580-001-04-7:10|CPC013_HA1E_6H:BRD-K77908580-001-04-7:10|CPC013_HCC515_6H:BRD-K77908580-001-04-7:10|CPC013_HEPG2_6H:BRD-K77908580-001-04-7:10|CPC013_HT29_6H:BRD-K77908580-001-04-7:10|CPC013_MCF7_24H:BRD-K77908580-001-04-7:10|CPC013_MCF7_6H:BRD-K77908580-001-04-7:10|CPC013_PC3_24H:BRD-K77908…
CGS001-27201	CGS001-27201	GPR78	trt_sh.cgs	120 h|96 h	1 µL|1.5 µL|2 µL|5 µL	96.602	84.1171	74.0605	0	0	97.1263	96.0776	74.1989	69.0658	58.2691	49.6255	30.303	0	0	7	0	9	9	69.1|97.1|0|74.2|0|30.3|58.3|96.1|49.6	1.02|1.25|0|1.08|0|0.72|0.91|1.34|0.94	A375|A549|HA1E|HCC515|HEPG2|HT29|MCF7|PC3|VCAP	2|8|4|1	2|8|4|1|7|9	CGS001_A375_96H:GPR78:1|CGS001_A549_96H:GPR78:1|CGS001_HA1E_96H:GPR78:1.5|CGS001_HCC515_96H:GPR78:2|CGS001_HEPG2_96H:GPR78:1.5|CGS001_HT29_96H:GPR78:1|CGS001_MCF7_96H:GPR78:2|CGS001_PC3_96H:GPR78:2|CGS001_VCAP_120H:GPR78:5
CGS001-10915	CGS001-10915	TCERG1	trt_sh.cgs	120 h|144 h|96 h	1 µL|1.5 µL|2 µL|5 µL	93.8834	84.0801	64.7509	1	1	93.9762	93.7906	83.4545	65.0991	52.1848	0	0	0	-666	5	0	8	9	93.8|94|0|0|83.5|0|65.1|52.2	1.26|1.19|0|0|1.2|0|1.01|0.96	A375|A549|HA1E|HEPG2|HT29|MCF7|PC3|VCAP	2|1|5|7	2|1|5|7|8|3	CGS001_A375_96H:TCERG1:1|CGS001_A549_96H:TCERG1:1|CGS001_HA1E_96H:TCERG1:1.5|CGS001_HEPG2_96H:TCERG1:1.5|CGS001_HT29_96H:TCERG1:1|CGS001_MCF7_144H:TCERG1:2|CGS001_PC3_96H:TCERG1:2|CGS001_PC3_144H:TCERG1:2|CGS001_VCAP_120H:TCERG1:5
CGS001-2114	CGS001-2114	ETS2	trt_sh.cgs	120 h|144 h|96 h	1 µL|1.5 µL|2 µL|5 µL	96.2689	84.0517	64.5447	1	1	98.2612	94.2766	75.501	68.168	51.0612	0	0	0	-57.6364	5	1	9	11	75.5|68.2|0|51.1|0|-57.6|98.3|94.3|0	1.06|0.76|0|0.93|0|-0.76|1.39|1.3|0	A375|A549|HA1E|HCC515|HEPG2|HT29|MCF7|PC3|VCAP	7|8|1|2	7|8|1|2|4|3	CGS001_A375_96H:ETS2:1|CGS001_A549_96H:ETS2:1|CGS001_HA1E_96H:ETS2:1.5|CGS001_HCC515_96H:ETS2:2|CGS001_HEPG2_96H:ETS2:1.5|CGS001_HT29_96H:ETS2:1|CGS001_MCF7_96H:ETS2:2|CGS001_MCF7_144H:ETS2:2|CGS001_PC3_96H:ETS2:2|CGS001_PC3_144H:ETS2:2|CGS001_VCAP_120H:ETS2:5
BRD-K53423944	BRD-K53423944	BRD-K53423944	trt_cp	24 h|6 h	10 µM	84.9312	83.9595	78.3559	-666	-666	85.8649	83.9975	83.7912	82.1843	68.9223	65.3752	51.6442	-81.7277	-666	7	1	8	12	68.9|65.4|83.8|84|82.2|85.9|-81.7|51.6	1.05|1.03|1.15|1.23|1.23|1.26|-1|1.01	A549|HA1E|HEPG2|MCF7|PC3|VCAP|HCC515|HT29	6|4|3|5	6|4|3|5|1|2	CPC010_A549_24H:BRD-K53423944-001-06-1:10|CPC010_A549_6H:BRD-K53423944-001-06-1:10|CPC010_HA1E_6H:BRD-K53423944-001-06-1:10|CPC010_HEPG2_6H:BRD-K53423944-001-06-1:10|CPC010_MCF7_24H:BRD-K53423944-001-06-1:10|CPC010_MCF7_6H:BRD-K53423944-001-06-1:10|CPC010_PC3_24H:BRD-K53423944-001-06-1:10|CPC010_PC3_6H:BRD-K53423944-001-06-1:10|CPC010_VCAP_24H:BRD-K53423944-001-06-1:10|CPC010_VCAP_6H:BRD-K5342394…
CGS001-6915	CGS001-6915	TBXA2R	trt_sh.cgs	120 h|144 h|96 h	1 µL|1.5 µL|2 µL|5 µL	91.5908	83.9412	74.0294	0	0	91.9268	91.2549	78.3636	74.2197	63.5645	44.8469	0	-50.0414	-95.4841	6	2	9	11	-95.5|-50|0|91.9|91.3|78.4|63.6|44.8|74.2	-1.28|-0.78|0|1.24|1.05|1.16|0.96|0.81|1.12	A375|A549|HA1E|HCC515|HEPG2|HT29|MCF7|PC3|VCAP	4|5|6|9	4|5|6|9|7|8	CGS001_A375_96H:TBXA2R:1|CGS001_A549_96H:TBXA2R:1|CGS001_HA1E_96H:TBXA2R:1.5|CGS001_HCC515_96H:TBXA2R:2|CGS001_HEPG2_96H:TBXA2R:1.5|CGS001_HT29_96H:TBXA2R:1|CGS001_MCF7_96H:TBXA2R:2|CGS001_MCF7_144H:TBXA2R:2|CGS001_PC3_96H:TBXA2R:2|CGS001_PC3_144H:TBXA2R:2|CGS001_VCAP_120H:TBXA2R:5
ccsbBroad304_00587	ccsbBroad304_00587	FOSL2	trt_oe	96 h	1 µL|2 µL|3 µL|4 µL	97.5935	83.879	55.9193	1	1	99.2806	95.9064	90.3288	50	0	0	0	-666	-666	4	0	7	7	90.3|95.9|0|0|0|99.3|50	1.25|1.26|0|0|0|1.47|1.01	A375|HA1E|HCC515|HEPG2|MCF7|PC3|VCAP	6|2|1|7	6|2|1|7|3|4	OEB006_A375_96H:BRDN0000411103:-666|OEB006_HA1E_96H:BRDN0000411103:-666|OEB006_HCC515_96H:BRDN0000411103:-666|OEB006_HEPG2_96H:BRDN0000411103:-666|OEB006_MCF7_96H:BRDN0000411103:-666|OEB006_PC3_96H:BRDN0000411103:-666|OEB006_VCAP_96H:BRDN0000411103:-666
CGS001-302	CGS001-302	ANXA2	trt_sh.cgs	120 h|96 h	1 µL|1.5 µL|2 µL|5 µL	90.5791	83.871	77.2956	1	1	91.7104	89.4478	86.2234	68.1024	68.03	60.2597	28.839	-50.8505	-666	7	1	8	8	60.3|91.7|89.4|28.8|86.2|68|-50.9|68.1	0.94|1.16|1.13|0.59|0.9|1|-0.78|1.07	A375|A549|HA1E|HCC515|HEPG2|MCF7|PC3|VCAP	2|3|5|8	2|3|5|8|6|1	CGS001_A375_96H:ANXA2:1|CGS001_A549_96H:ANXA2:1|CGS001_HA1E_96H:ANXA2:1.5|CGS001_HCC515_96H:ANXA2:2|CGS001_HEPG2_96H:ANXA2:1.5|CGS001_MCF7_96H:ANXA2:2|CGS001_PC3_96H:ANXA2:2|CGS001_VCAP_120H:ANXA2:5
CGS001-94234	CGS001-94234	FOXQ1	trt_sh.cgs	120 h|96 h	1 µL|1.5 µL|2 µL|5 µL	94.0627	83.8119	67.1785	1	1	95.8071	92.3183	80.3171	66.805	37.7627	30.0606	0	0	-77.3616	6	1	9	9	0|92.3|80.3|-77.4|95.8|30.1|66.8|37.8|0	0|1.17|1.03|-1.02|1.19|0.71|0.99|0.71|0	A375|A549|HA1E|HCC515|HEPG2|HT29|MCF7|PC3|VCAP	5|2|3|7	5|2|3|7|8|6	CGS001_A375_96H:FOXQ1:1|CGS001_A549_96H:FOXQ1:1|CGS001_HA1E_96H:FOXQ1:1.5|CGS001_HCC515_96H:FOXQ1:2|CGS001_HEPG2_96H:FOXQ1:1.5|CGS001_HT29_96H:FOXQ1:1|CGS001_MCF7_96H:FOXQ1:2|CGS001_PC3_96H:FOXQ1:2|CGS001_VCAP_120H:FOXQ1:5
BRD-K80622725	BRD-K80622725	STK-397047	trt_cp	24 h|6 h	10 µM	90.8326	83.7873	68.1502	-666	-666	93.3252	88.3399	84.127	69.3573	37.3434	36.4084	29.0105	24.4224	-74.6337	8	1	9	11	93.3|37.3|36.4|88.3|-74.6|69.4|84.1|29|24.4	1.35|0.78|0.75|1.26|-0.79|1.13|1.25|0.87|0.6	A375|A549|HA1E|HCC515|HEPG2|HT29|PC3|VCAP|MCF7	1|4|7|6	1|4|7|6|2|3	CPC014_A375_6H:BRD-K80622725-001-10-2:10|CPC014_A549_6H:BRD-K80622725-001-10-2:10|CPC014_HA1E_6H:BRD-K80622725-001-10-2:10|CPC014_HCC515_6H:BRD-K80622725-001-10-2:10|CPC014_HEPG2_6H:BRD-K80622725-001-10-2:10|CPC014_HT29_6H:BRD-K80622725-001-10-2:10|CPC014_PC3_6H:BRD-K80622725-001-10-2:10|CPC014_VCAP_24H:BRD-K80622725-001-10-2:10|CPC014_MCF7_6H:BRD-K80622725-001-10-2:10|CPC014_PC3_24H:BRD-K8062272…
CGS001-25842	CGS001-25842	ASF1A	trt_sh.cgs	120 h|96 h	1 µL|1.5 µL|2 µL|5 µL	98.039	83.7463	72.1438	1	1	99.836	96.2421	78.267	60.6402	49.0637	48.814	0	-78.7186	-666	6	1	8	8	-78.7|96.2|99.8|49.1|0|60.6|78.3|48.8	-1.04|1.23|1.42|0.91|0|0.93|1.13|0.94	A375|A549|HA1E|HCC515|HEPG2|MCF7|PC3|VCAP	3|2|7|6	3|2|7|6|4|8	CGS001_A375_96H:ASF1A:1|CGS001_A549_96H:ASF1A:1|CGS001_HA1E_96H:ASF1A:1.5|CGS001_HCC515_96H:ASF1A:2|CGS001_HEPG2_96H:ASF1A:1.5|CGS001_MCF7_96H:ASF1A:2|CGS001_PC3_96H:ASF1A:2|CGS001_VCAP_120H:ASF1A:5
BRD-K72703948	BRD-K72703948	ZM-447439	trt_cp	24 h|6 h	0.04 µM|0.12 µM|0.37 µM|1.11 µM|10 µM|3.33 µM	86.383	83.735	78.5882	-666	-666	88.4712	84.2949	83.7896	78.3842	68.4466	68.1427	5.88131	3.13901	-666	8	0	8	23	83.8|3.1|5.9|68.4|88.5|68.1|84.3|78.4	1.21|0.5|0.47|1.1|1.23|1.04|1.24|1.15	HCC515|HT29|PC3|A375|A549|HA1E|HEPG2|MCF7	5|7|1|8	5|7|1|8|4|6	CPC013_HCC515_6H:BRD-K72703948-001-03-6:10|CPC013_HT29_6H:BRD-K72703948-001-03-6:10|CPC013_PC3_24H:BRD-K72703948-001-03-6:10|CPC014_A375_6H:BRD-K72703948-001-04-4:10|CPC014_A549_6H:BRD-K72703948-001-04-4:10|CPC014_HT29_6H:BRD-K72703948-001-04-4:10|PCLB002_A375_24H:BRD-K72703948:10|PCLB002_A375_24H:BRD-K72703948:0.04|PCLB002_A549_24H:BRD-K72703948:10|PCLB002_HA1E_24H:BRD-K72703948:10|PCLB002_HCC51…
CGS001-31	CGS001-31	ACACA	trt_sh.cgs	120 h|96 h	1 µL|1.5 µL|2 µL|5 µL	86.57	83.7076	74.2302	1	1	89.994	83.1461	82.3314	79.3591	63.9394	46.6113	0	0	0	6	0	9	9	82.3|0|0|79.4|0|63.9|46.6|90|83.1	1.12|0|0|1.12|0|1.03|0.74|1.25|1.18	A375|A549|HA1E|HCC515|HEPG2|HT29|MCF7|PC3|VCAP	8|9|1|4	8|9|1|4|6|7	CGS001_A375_96H:ACACA:1|CGS001_A549_96H:ACACA:1|CGS001_HA1E_96H:ACACA:1.5|CGS001_HCC515_96H:ACACA:2|CGS001_HEPG2_96H:ACACA:1.5|CGS001_HT29_96H:ACACA:1|CGS001_MCF7_96H:ACACA:2|CGS001_PC3_96H:ACACA:2|CGS001_VCAP_120H:ACACA:5
CGS001-222611	CGS001-222611	GPR111	trt_sh.cgs	120 h|96 h	1 µL|1.5 µL|2 µL|5 µL	87.4165	83.6981	65.93	0	0	88.0809	86.7521	84.928	75.0312	60.7879	0	0	0	0	5	0	9	9	84.9|0|88.1|75|0|60.8|0|86.8|0	1.15|0|1.11|1.09|0|1.01|0|1.21|0	A375|A549|HA1E|HCC515|HEPG2|HT29|MCF7|PC3|VCAP	3|8|1|4	3|8|1|4|6|2	CGS001_A375_96H:GPR111:1|CGS001_A549_96H:GPR111:1|CGS001_HA1E_96H:GPR111:1.5|CGS001_HCC515_96H:GPR111:2|CGS001_HEPG2_96H:GPR111:1.5|CGS001_HT29_96H:GPR111:1|CGS001_MCF7_96H:GPR111:2|CGS001_PC3_96H:GPR111:2|CGS001_VCAP_120H:GPR111:5
CGS001-3383	CGS001-3383	ICAM1	trt_sh.cgs	120 h|96 h	1 µL|1.5 µL|2 µL|5 µL	92.1875	83.6841	62.5309	1	1	93.2203	91.1547	77.6945	72.6667	40.4494	0	0	0	0	5	0	9	9	0|0|93.2|77.7|0|72.7|0|91.2|40.4	0|0|1.19|1.11|0|1.11|0|1.27|0.87	A375|A549|HA1E|HCC515|HEPG2|HT29|MCF7|PC3|VCAP	3|8|4|6	3|8|4|6|9|1	CGS001_A375_96H:ICAM1:1|CGS001_A549_96H:ICAM1:1|CGS001_HA1E_96H:ICAM1:1.5|CGS001_HCC515_96H:ICAM1:2|CGS001_HEPG2_96H:ICAM1:1.5|CGS001_HT29_96H:ICAM1:1|CGS001_MCF7_96H:ICAM1:2|CGS001_PC3_96H:ICAM1:2|CGS001_VCAP_120H:ICAM1:5
BRD-K05153001	BRD-K05153001	BRD-K05153001	trt_cp	24 h|6 h	10 µM	88.0043	83.6788	70.7262	-666	-666	90.8374	85.1713	81.7343	76.9723	54.9236	34.7186	0	-73.4679	-666	6	1	8	13	90.8|85.2|81.7|54.9|-73.5|34.7|77|0	1.31|1.19|1.16|0.98|-0.77|0.76|1.18|0	A375|A549|HA1E|HCC515|HT29|MCF7|PC3|VCAP	1|2|3|7	1|2|3|7|4|6	CPC007_A375_24H:BRD-K05153001-001-05-5:10|CPC007_A375_6H:BRD-K05153001-001-05-5:10|CPC007_A549_24H:BRD-K05153001-001-05-5:10|CPC007_A549_6H:BRD-K05153001-001-05-5:10|CPC007_HA1E_24H:BRD-K05153001-001-05-5:10|CPC007_HA1E_6H:BRD-K05153001-001-05-5:10|CPC007_HCC515_6H:BRD-K05153001-001-05-5:10|CPC007_HT29_24H:BRD-K05153001-001-05-5:10|CPC007_MCF7_24H:BRD-K05153001-001-05-5:10|CPC007_MCF7_6H:BRD-K051…
CGS001-83737	CGS001-83737	ITCH	trt_sh.cgs	120 h|96 h	1 µL|1.5 µL|2 µL|5 µL	90.9065	83.6521	64.1216	1	1	97.8447	83.9684	82.2102	70.585	50.1212	0	0	0	-666	5	0	8	8	84|97.8|70.6|82.2|50.1|0|0|0	1.15|1.27|0.9|0.75|0.93|0|0|0	A375|A549|HA1E|HEPG2|HT29|MCF7|PC3|VCAP	2|1|4|3	2|1|4|3|5|6	CGS001_A375_96H:ITCH:1|CGS001_A549_96H:ITCH:1|CGS001_HA1E_96H:ITCH:1.5|CGS001_HEPG2_96H:ITCH:1.5|CGS001_HT29_96H:ITCH:1|CGS001_MCF7_96H:ITCH:2|CGS001_PC3_96H:ITCH:2|CGS001_VCAP_120H:ITCH:5
BRD-K25737009	BRD-K25737009	CD-1530	trt_cp	24 h|6 h	1 µM|10 µM|3 µM|40 µM|500 nM	89.5714	83.6267	58.8212	-666	-666	89.7618	89.3811	79.6712	75.693	18.4205	0	0	-22.3484	-666	5	1	8	20	89.4|0|89.8|0|79.7|-22.3|75.7|18.4	1.29|0|1.29|0|1.2|-0.28|1.17|0.79	A375|A549|HCC515|HEPG2|HT29|MCF7|PC3|VCAP	3|1|5|7	3|1|5|7|8|2	CPC006_A375_6H:BRD-K25737009-001-02-0:40|CPC006_A549_6H:BRD-K25737009-001-02-0:40|CPC006_HCC515_24H:BRD-K25737009-001-02-0:40|CPC006_HCC515_6H:BRD-K25737009-001-02-0:40|CPC006_HEPG2_6H:BRD-K25737009-001-02-0:40|CPC006_HT29_24H:BRD-K25737009-001-02-0:40|CPC006_HT29_6H:BRD-K25737009-001-02-0:40|CPC006_MCF7_24H:BRD-K25737009-001-02-0:40|CPC006_PC3_24H:BRD-K25737009-001-02-0:40|CPC006_PC3_6H:BRD-K257…
BRD-K68007270	BRD-K68007270	BRD-K68007270	trt_cp	24 h|6 h	10 µM	88.4683	83.6243	77.2334	-666	-666	95.4412	81.4954	80.1943	77.3665	64.9267	63.9761	44.7611	0	0	7	0	9	13	77.4|81.5|0|0|64.9|64|95.4|80.2|44.8	1.16|1.16|0|0|0.97|1.09|1.42|1.23|0.96	A375|A549|HA1E|HCC515|HEPG2|HT29|MCF7|PC3|VCAP	7|2|8|1	7|2|8|1|5|6	CPC019_A375_6H:BRD-K68007270-001-01-0:10|CPC019_A549_24H:BRD-K68007270-001-01-0:10|CPC019_HA1E_6H:BRD-K68007270-001-01-0:10|CPC019_HCC515_6H:BRD-K68007270-001-01-0:10|CPC019_HEPG2_6H:BRD-K68007270-001-01-0:10|CPC019_HT29_6H:BRD-K68007270-001-01-0:10|CPC019_MCF7_24H:BRD-K68007270-001-01-0:10|CPC019_MCF7_6H:BRD-K68007270-001-01-0:10|CPC019_PC3_24H:BRD-K68007270-001-01-0:10|CPC019_PC3_6H:BRD-K680072…
CGS001-3084	CGS001-3084	NRG1	trt_sh.cgs	120 h|96 h	1 µL|1.5 µL|2 µL|5 µL	89.3648	83.6164	64.7049	0	0	94.2572	84.4724	80.2708	75.4653	53.7641	0	0	-84.9656	-666	5	1	8	9	0|80.3|84.5|0|-85|53.8|75.5|94.3	0|0.99|1.07|0|-1.13|0.85|1.1|1.29	A375|A549|HA1E|HCC515|HEPG2|MCF7|PC3|VCAP	8|3|2|7	8|3|2|7|6|1	CGS001_A375_96H:NRG1:1|CGS001_A549_96H:NRG1:1|CGS001_HA1E_96H:NRG1:1.5|CGS001_HCC515_96H:NRG1:2|CGS001_HEPG2_96H:NRG1:1.5|CGS001_MCF7_96H:NRG1:2|CGS001_PC3_96H:NRG1:2|CGS001_PC3_120H:NRG1:2|CGS001_VCAP_120H:NRG1:5
CGS001-64376	CGS001-64376	IKZF5	trt_sh.cgs	120 h|96 h	1 µL|1.5 µL|2 µL|5 µL	89.5293	83.6129	62.1714	1	1	89.7253	89.3333	82.6894	72.7036	38.5768	0	0	-666	-666	5	0	7	7	0|0|82.7|89.3|89.7|72.7|38.6	0|0|0.8|1.26|1.21|1.08|0.85	A375|HA1E|HEPG2|HT29|MCF7|PC3|VCAP	5|4|3|6	5|4|3|6|7|1	CGS001_A375_96H:IKZF5:1|CGS001_HA1E_96H:IKZF5:1.5|CGS001_HEPG2_96H:IKZF5:1.5|CGS001_HT29_96H:IKZF5:1|CGS001_MCF7_96H:IKZF5:2|CGS001_PC3_96H:IKZF5:2|CGS001_VCAP_120H:IKZF5:5
CGS001-246778	CGS001-246778	IL27	trt_sh.cgs	120 h|144 h|96 h	1 µL|1.5 µL|2 µL|5 µL	91.4516	83.594	65.0926	0	0	93.7706	89.1326	82.3094	69.1635	56.1798	0	0	-67.8364	-96.7541	5	2	9	11	0|-67.8|69.2|-96.8|93.8|0|89.1|82.3|56.2	0|-0.98|0.87|-1.31|1.12|0|1.2|1.16|0.99	A375|A549|HA1E|HCC515|HEPG2|HT29|MCF7|PC3|VCAP	5|7|8|3	5|7|8|3|9|1	CGS001_A375_96H:IL27:1|CGS001_A549_96H:IL27:1|CGS001_HA1E_96H:IL27:1.5|CGS001_HCC515_96H:IL27:2|CGS001_HEPG2_96H:IL27:1.5|CGS001_HT29_96H:IL27:1|CGS001_MCF7_96H:IL27:2|CGS001_MCF7_144H:IL27:2|CGS001_PC3_96H:IL27:2|CGS001_PC3_144H:IL27:2|CGS001_VCAP_120H:IL27:5
BRD-A20697603	BRD-A20697603	thiostrepton	trt_cp	24 h|6 h	1 µM|10 µM|3 µM	90.5081	83.5673	72.4204	-666	-666	91.7788	89.2374	78.1095	75.1434	66.2621	33.9915	0	0	-666	6	0	8	22	66.3|0|89.2|75.1|78.1|34|0|91.8	1.08|0|1.27|1.12|1.19|0.89|0|1.34	A375|A549|HA1E|MCF7|PC3|VCAP|HEPG2|HT29	8|3|5|4	8|3|5|4|1|6	CPC012_A375_6H:BRD-A20697603-001-05-6:10|CPC012_A549_6H:BRD-A20697603-001-05-6:10|CPC012_HA1E_6H:BRD-A20697603-001-05-6:10|CPC012_MCF7_6H:BRD-A20697603-001-05-6:10|CPC012_PC3_6H:BRD-A20697603-001-05-6:10|CPC012_VCAP_24H:BRD-A20697603-001-05-6:10|CPC014_A375_6H:BRD-A20697603-001-06-4:10|CPC014_A549_6H:BRD-A20697603-001-06-4:10|CPC014_HA1E_6H:BRD-A20697603-001-06-4:10|CPC014_HEPG2_6H:BRD-A20697603-…
BRD-K44432556	BRD-K44432556	VU-0418946-1	trt_cp	24 h|6 h	10 µM	87.7906	83.5625	75.8788	-666	-666	88.7704	86.8108	84.2233	74.4456	72.6271	48.3958	46.6117	41.5546	0	8	0	9	21	84.2|86.8|72.6|46.6|41.6|74.4|88.8|48.4|0	1.25|1.24|1.11|0.81|0.95|1.11|1.31|0.98|0	A375|A549|HCC515|HEPG2|HT29|MCF7|PC3|VCAP|HA1E	7|2|1|6	7|2|1|6|3|8	CPC008_A375_24H:BRD-K44432556-001-03-0:10|CPC008_A375_6H:BRD-K44432556-001-03-0:10|CPC008_A549_6H:BRD-K44432556-001-03-0:10|CPC008_HCC515_6H:BRD-K44432556-001-03-0:10|CPC008_HEPG2_6H:BRD-K44432556-001-03-0:10|CPC008_HT29_6H:BRD-K44432556-001-03-0:10|CPC008_MCF7_24H:BRD-K44432556-001-03-0:10|CPC008_PC3_24H:BRD-K44432556-001-03-0:10|CPC008_VCAP_24H:BRD-K44432556-001-03-0:10|CPC012_A375_6H:BRD-K4443…
BRD-K13646352	BRD-K13646352	midostaurin	trt_cp	24 h|6 h	10 µM	87.3525	83.5504	77.1857	-666	-666	89.0547	85.6502	81.3011	78.1955	68.0503	60.8621	11.9539	0	0	7	0	9	15	0|81.3|89.1|68.1|12|78.2|0|60.9|85.7	0|1.18|1.31|1.11|0.61|1.12|0|0.99|1.26	HA1E|HCC515|PC3|VCAP|A375|A549|HEPG2|MCF7|HT29	3|9|2|6	3|9|2|6|4|8	CPC002_HA1E_24H:BRD-K13646352-001-01-2:10|CPC002_HA1E_6H:BRD-K13646352-001-01-2:10|CPC002_HCC515_24H:BRD-K13646352-001-01-2:10|CPC002_HCC515_6H:BRD-K13646352-001-01-2:10|CPC002_PC3_24H:BRD-K13646352-001-01-2:10|CPC002_PC3_6H:BRD-K13646352-001-01-2:10|CPC002_VCAP_24H:BRD-K13646352-001-01-2:10|CPC002_VCAP_6H:BRD-K13646352-001-01-2:10|CPC017_A375_6H:BRD-K13646352-001-01-2:10|CPC017_A549_24H:BRD-K136…
BRD-K13049116	BRD-K13049116	BMS-754807	trt_cp	24 h|6 h	10 µM	87.2467	83.5404	79.2386	-666	-666	90.1884	84.3049	81.0359	78.6323	76.4037	64.8665	36.9048	23.2219	0	8	0	9	17	64.9|81|0|90.2|36.9|84.3|78.6|76.4|23.2	1.07|1.15|0|1.3|0.68|1.24|1.15|1.17|0.82	A375|A549|HA1E|HCC515|HEPG2|HT29|MCF7|PC3|VCAP	4|6|2|7	4|6|2|7|8|1	CPC006_A375_24H:BRD-K13049116-001-01-6:10|CPC006_A375_6H:BRD-K13049116-001-01-6:10|CPC006_A549_24H:BRD-K13049116-001-01-6:10|CPC006_A549_6H:BRD-K13049116-001-01-6:10|CPC006_HA1E_24H:BRD-K13049116-001-01-6:10|CPC006_HCC515_24H:BRD-K13049116-001-01-6:10|CPC006_HEPG2_6H:BRD-K13049116-001-01-6:10|CPC006_HT29_24H:BRD-K13049116-001-01-6:10|CPC006_HT29_6H:BRD-K13049116-001-01-6:10|CPC006_MCF7_24H:BRD-K1…
BRD-K48950795	BRD-K48950795	BRD-K48950795	trt_cp	24 h|6 h	10 µM	89.2281	83.5049	61.4941	-666	-666	92.0398	86.4165	82.0384	73.5248	34.9449	0	0	0	-72.8167	6	1	9	12	0|82|-72.8|34.9|0|0|86.4|92|73.5	0|1.16|-0.82|0.83|0|0.57|1.27|1.37|1.15	A375|A549|HA1E|HCC515|HEPG2|HT29|MCF7|PC3|VCAP	8|7|2|9	8|7|2|9|4|1	CPC013_A375_6H:BRD-K48950795-001-01-2:10|CPC013_A549_24H:BRD-K48950795-001-01-2:10|CPC013_HA1E_6H:BRD-K48950795-001-01-2:10|CPC013_HCC515_6H:BRD-K48950795-001-01-2:10|CPC013_HEPG2_6H:BRD-K48950795-001-01-2:10|CPC013_HT29_6H:BRD-K48950795-001-01-2:10|CPC013_MCF7_6H:BRD-K48950795-001-01-2:10|CPC013_PC3_24H:BRD-K48950795-001-01-2:10|CPC013_PC3_6H:BRD-K48950795-001-01-2:10|CPC013_VCAP_6H:BRD-K4895079…
CGS001-4793	CGS001-4793	NFKBIB	trt_sh.cgs	120 h|96 h	1 µL|1.5 µL|2 µL|5 µL	95.257	83.5028	63.44	1	1	98.8793	91.6348	77.759	65.738	46.6292	0	0	0	0	5	0	9	9	77.8|0|91.6|0|0|0|65.7|98.9|46.6	1.08|0|1.16|0|0|0|0.98|1.43|0.92	A375|A549|HA1E|HCC515|HEPG2|HT29|MCF7|PC3|VCAP	8|3|1|7	8|3|1|7|9|2	CGS001_A375_96H:NFKBIB:1|CGS001_A549_96H:NFKBIB:1|CGS001_HA1E_96H:NFKBIB:1.5|CGS001_HCC515_96H:NFKBIB:2|CGS001_HEPG2_96H:NFKBIB:1.5|CGS001_HT29_96H:NFKBIB:1|CGS001_MCF7_96H:NFKBIB:2|CGS001_PC3_96H:NFKBIB:2|CGS001_VCAP_120H:NFKBIB:5
BRD-K24156250	BRD-K24156250	BRD-K24156250	trt_cp	24 h|6 h	10 µM	89.5634	83.4788	72.9624	-666	-666	90.1099	89.017	79.5217	75.2665	54.9698	48.8894	45.112	-84.7118	-666	7	1	8	11	89|-84.7|45.1|90.1|55|48.9|75.3|79.5	1.29|-1.04|0.91|1.25|0.94|0.98|1.17|1.2	A375|A549|HCC515|HEPG2|MCF7|VCAP|PC3|HT29	4|1|8|7	4|1|8|7|5|6	CPC008_A375_24H:BRD-K24156250-001-06-1:10|CPC008_A375_6H:BRD-K24156250-001-06-1:10|CPC008_A549_6H:BRD-K24156250-001-06-1:10|CPC008_HCC515_6H:BRD-K24156250-001-06-1:10|CPC008_HEPG2_6H:BRD-K24156250-001-06-1:10|CPC008_MCF7_6H:BRD-K24156250-001-06-1:10|CPC008_VCAP_24H:BRD-K24156250-001-06-1:10|CPC008_PC3_24H:BRD-K24156250-001-06-1:10|CPC008_VCAP_6H:BRD-K24156250-001-06-1:10|CPC008_HT29_6H:BRD-K24156…
BRD-K73610817	BRD-K73610817	BRD-K73610817	trt_cp	24 h|6 h	10 µM	88.8202	83.4694	54.9732	-666	-666	94.5995	83.0409	82.7238	73.5134	68.0812	-72.1197	-666	-666	-666	5	1	6	12	94.6|83|68.1|-72.1|73.5|82.7	1.37|1.17|1.04|-0.7|1.15|1.23	A375|A549|HA1E|MCF7|PC3|VCAP	1|2|6|5	1|2|6|5|3|4	CPC007_A375_24H:BRD-K73610817-001-06-3:10|CPC007_A375_6H:BRD-K73610817-001-06-3:10|CPC007_A549_24H:BRD-K73610817-001-06-3:10|CPC007_A549_6H:BRD-K73610817-001-06-3:10|CPC007_HA1E_24H:BRD-K73610817-001-06-3:10|CPC007_HA1E_6H:BRD-K73610817-001-06-3:10|CPC007_MCF7_24H:BRD-K73610817-001-06-3:10|CPC007_PC3_24H:BRD-K73610817-001-06-3:10|CPC007_PC3_6H:BRD-K73610817-001-06-3:10|CPC007_VCAP_24H:BRD-K736108…
CGS001-1616	CGS001-1616	DAXX	trt_sh.cgs	120 h|144 h|96 h	1 µL|1.5 µL|2 µL|5 µL	94.4641	83.4683	55.6455	1	1	98.6891	90.2391	75.5057	69.4391	0	0	-86.3957	-89.914	-666	4	2	8	10	-86.4|69.4|75.5|0|0|90.2|-89.9|98.7	-1.12|0.81|0.97|0|0|1.22|-1.23|1.39	A375|A549|HA1E|HEPG2|HT29|MCF7|PC3|VCAP	8|6|3|2	8|6|3|2|4|5	CGS001_A375_96H:DAXX:1|CGS001_A549_96H:DAXX:1|CGS001_HA1E_96H:DAXX:1.5|CGS001_HEPG2_96H:DAXX:1.5|CGS001_HT29_96H:DAXX:1|CGS001_MCF7_96H:DAXX:2|CGS001_MCF7_144H:DAXX:2|CGS001_PC3_96H:DAXX:2|CGS001_PC3_144H:DAXX:2|CGS001_VCAP_120H:DAXX:5
BRD-A94413429	BRD-A94413429	NTNCB	trt_cp	24 h|6 h	10 µM	93.3923	83.4536	75.4865	-666	-666	95.3875	91.3971	79.7173	67.3128	64.6199	54.4843	22.4354	-666	-666	7	0	7	12	95.4|91.4|22.4|79.7|64.6|67.3|54.5	1.39|1.31|0.79|1.2|1.02|1.04|1.03	HA1E|HCC515|PC3|VCAP|A549|MCF7|HT29	1|2|4|6	1|2|4|6|5|7	CPC001_HA1E_24H:BRD-A94413429-003-01-6:10|CPC001_HA1E_6H:BRD-A94413429-003-01-6:10|CPC001_HCC515_24H:BRD-A94413429-003-01-6:10|CPC001_HCC515_6H:BRD-A94413429-003-01-6:10|CPC001_PC3_24H:BRD-A94413429-003-01-6:10|CPC001_PC3_6H:BRD-A94413429-003-01-6:10|CPC001_VCAP_24H:BRD-A94413429-003-01-6:10|CPC001_VCAP_6H:BRD-A94413429-003-01-6:10|CPC016_A549_24H:BRD-A94413429-003-01-6:10|CPC016_MCF7_6H:BRD-A944…
CGS001-5257	CGS001-5257	PHKB	trt_sh.cgs	120 h|144 h|96 h	1 µL|1.5 µL|2 µL|5 µL	88.1625	83.4397	67.2369	1	1	88.4843	87.8407	81.0314	76.4023	69.6629	0	0	0	-45.0871	5	1	9	11	88.5|76.4|0|0|87.8|0|81|-45.1|69.7	1.19|0.94|0|0|0.95|0|1.12|-0.66|1.08	A375|A549|HA1E|HCC515|HEPG2|HT29|MCF7|PC3|VCAP	1|5|7|2	1|5|7|2|9|3	CGS001_A375_96H:PHKB:1|CGS001_A549_96H:PHKB:1|CGS001_HA1E_96H:PHKB:1.5|CGS001_HCC515_96H:PHKB:2|CGS001_HEPG2_96H:PHKB:1.5|CGS001_HT29_96H:PHKB:1|CGS001_MCF7_96H:PHKB:2|CGS001_MCF7_144H:PHKB:2|CGS001_PC3_96H:PHKB:2|CGS001_PC3_144H:PHKB:2|CGS001_VCAP_120H:PHKB:5
CGS001-586	CGS001-586	BCAT1	trt_sh.cgs	120 h|96 h	1 µL|1.5 µL|2 µL|5 µL	90.2769	83.4092	55.6061	0	1	97.6041	82.9498	79.3333	73.7497	0	0	0	0	-666	4	0	8	8	0|73.7|0|97.6|79.3|0|82.9|0	0|0.89|0|1.26|1.16|0|1.17|0	A375|A549|HA1E|HEPG2|HT29|MCF7|PC3|VCAP	4|7|5|2	4|7|5|2|1|3	CGS001_A375_96H:BCAT1:1|CGS001_A549_96H:BCAT1:1|CGS001_HA1E_96H:BCAT1:1.5|CGS001_HEPG2_96H:BCAT1:1.5|CGS001_HT29_96H:BCAT1:1|CGS001_MCF7_96H:BCAT1:2|CGS001_PC3_96H:BCAT1:2|CGS001_VCAP_120H:BCAT1:5
CGS001-115650	CGS001-115650	TNFRSF13C	trt_sh.cgs	120 h|96 h	1 µL|1.5 µL|2 µL|5 µL	90.4134	83.4078	63.1264	0	0	93.275	87.5519	85.4103	67.3939	45.1271	0	0	0	-666	5	0	8	8	0|85.4|93.3|0|67.4|87.6|45.1|0	0|1.07|1.19|0|1.07|1.19|0.82|0	A375|A549|HA1E|HEPG2|HT29|MCF7|PC3|VCAP	3|6|2|5	3|6|2|5|7|1	CGS001_A375_96H:TNFRSF13C:1|CGS001_A549_96H:TNFRSF13C:1|CGS001_HA1E_96H:TNFRSF13C:1.5|CGS001_HEPG2_96H:TNFRSF13C:1.5|CGS001_HT29_96H:TNFRSF13C:1|CGS001_MCF7_96H:TNFRSF13C:2|CGS001_PC3_96H:TNFRSF13C:2|CGS001_VCAP_120H:TNFRSF13C:5
CGS001-11116	CGS001-11116	FGFR1OP	trt_sh.cgs	144 h|96 h	1 µL|1.5 µL|2 µL	88.3743	83.378	64.8883	1	1	94.1899	82.5588	82.0984	74.6648	55.8182	0	0	-68.7058	-666	5	1	8	9	0|0|82.6|-68.7|94.2|55.8|82.1|74.7	0|0|1.05|-0.91|1.13|0.98|1.13|1.1	A375|A549|HA1E|HCC515|HEPG2|HT29|MCF7|PC3	5|3|7|8	5|3|7|8|6|1	CGS001_A375_96H:FGFR1OP:1|CGS001_A549_96H:FGFR1OP:1|CGS001_HA1E_96H:FGFR1OP:1.5|CGS001_HCC515_96H:FGFR1OP:2|CGS001_HEPG2_96H:FGFR1OP:1.5|CGS001_HT29_96H:FGFR1OP:1|CGS001_MCF7_96H:FGFR1OP:2|CGS001_MCF7_144H:FGFR1OP:2|CGS001_PC3_96H:FGFR1OP:2
CGS001-339500	CGS001-339500	ZNF678	trt_sh.cgs	120 h|96 h	1 µL|1.5 µL|2 µL|5 µL	92.4756	83.3727	66.3735	1	1	98.5591	86.392	80.3579	68.1818	64.75	0	0	-65.6224	-666	5	1	8	8	-65.6|0|0|80.4|68.2|64.8|98.6|86.4	-0.86|0|0|1.13|1.07|0.97|1.4|1.21	A375|A549|HA1E|HCC515|HT29|MCF7|PC3|VCAP	7|8|4|5	7|8|4|5|6|2	CGS001_A375_96H:ZNF678:1|CGS001_A549_96H:ZNF678:1|CGS001_HA1E_96H:ZNF678:1.5|CGS001_HCC515_96H:ZNF678:2|CGS001_HT29_96H:ZNF678:1|CGS001_MCF7_96H:ZNF678:2|CGS001_PC3_96H:ZNF678:2|CGS001_VCAP_120H:ZNF678:5
CGS001-9559	CGS001-9559	VPS26A	trt_sh.cgs	144 h|96 h	1 µL|1.5 µL|2 µL	91.6019	83.368	63.9285	1	1	98.6223	84.5814	81.2688	68.9995	50.0988	0	-666	-666	-666	5	0	6	6	50.1|84.6|69|98.6|0|81.3	0.82|1.06|0.87|1.33|0|1.16	A375|A549|HA1E|HEPG2|MCF7|PC3	4|2|6|3	4|2|6|3|1|5	CGS001_A375_96H:VPS26A:1|CGS001_A549_96H:VPS26A:1|CGS001_HA1E_96H:VPS26A:1.5|CGS001_HEPG2_96H:VPS26A:1.5|CGS001_MCF7_144H:VPS26A:2|CGS001_PC3_144H:VPS26A:2
BRD-A81772229	BRD-A81772229	simvastatin	trt_cp	24 h|6 h	10 µM	91.472	83.3515	63.3065	-666	-666	94.1696	88.7743	82.5397	67.9223	46.433	0	-666	-666	-666	5	0	6	8	88.8|82.5|46.4|94.2|67.9|0	1.29|1.17|0.87|1.4|1.11|0	A375|A549|HA1E|MCF7|PC3|VCAP	4|1|2|5	4|1|2|5|3|6	CPC005_A375_24H:BRD-A81772229-001-01-6:10|CPC005_A375_6H:BRD-A81772229-001-01-6:10|CPC005_A549_24H:BRD-A81772229-001-01-6:10|CPC005_A549_6H:BRD-A81772229-001-01-6:10|CPC005_HA1E_24H:BRD-A81772229-001-01-6:10|CPC005_MCF7_24H:BRD-A81772229-001-01-6:10|CPC005_PC3_24H:BRD-A81772229-001-01-6:10|CPC005_VCAP_24H:BRD-A81772229-001-01-6:10
CGS001-51222	CGS001-51222	ZNF219	trt_sh.cgs	120 h|96 h	1 µL|1.5 µL|2 µL|5 µL	96.6357	83.3451	55.5634	1	1	98.7425	94.5289	85.0409	55.0682	0	0	0	0	-666	4	0	8	8	85|94.5|98.7|0|0|55.1|0|0	1.15|1.2|1.32|0|0|0.87|0|0	A375|A549|HA1E|HEPG2|HT29|MCF7|PC3|VCAP	3|2|1|6	3|2|1|6|4|5	CGS001_A375_96H:ZNF219:1|CGS001_A549_96H:ZNF219:1|CGS001_HA1E_96H:ZNF219:1.5|CGS001_HEPG2_96H:ZNF219:1.5|CGS001_HT29_96H:ZNF219:1|CGS001_MCF7_96H:ZNF219:2|CGS001_PC3_96H:ZNF219:2|CGS001_VCAP_120H:ZNF219:5
CGS001-2548	CGS001-2548	GAA	trt_sh.cgs	144 h|96 h	1 µL|1.5 µL|2 µL	85.6198	83.3222	64.1729	1	1	87.5525	83.6871	82.3708	79.6782	51.7487	0	0	-666	-666	5	0	7	9	79.7|82.4|0|83.7|0|51.7|87.6	1.1|1.03|0|1.16|0|0.83|1.22	A375|A549|HA1E|HCC515|HEPG2|MCF7|PC3	7|4|2|1	7|4|2|1|6|3	CGS001_A375_96H:GAA:1|CGS001_A549_96H:GAA:1|CGS001_HA1E_96H:GAA:1.5|CGS001_HCC515_96H:GAA:2|CGS001_HEPG2_96H:GAA:1.5|CGS001_MCF7_96H:GAA:2|CGS001_MCF7_144H:GAA:2|CGS001_PC3_96H:GAA:2|CGS001_PC3_144H:GAA:2
CGS001-4953	CGS001-4953	ODC1	trt_sh.cgs	120 h|96 h	1 µL|1.5 µL|2 µL|5 µL	97.3821	83.2832	60.5263	1	1	99.5208	95.2433	92.1525	46.2162	30.025	0	0	0	-666	5	0	8	8	0|92.2|95.2|99.5|0|46.2|0|30	0|1.16|1.22|1.42|0|0.74|0|0.76	A375|A549|HA1E|HEPG2|HT29|MCF7|PC3|VCAP	4|3|2|6	4|3|2|6|8|1	CGS001_A375_96H:ODC1:1|CGS001_A549_96H:ODC1:1|CGS001_HA1E_96H:ODC1:1.5|CGS001_HEPG2_96H:ODC1:1.5|CGS001_HT29_96H:ODC1:1|CGS001_MCF7_96H:ODC1:2|CGS001_PC3_96H:ODC1:2|CGS001_VCAP_120H:ODC1:5
BRD-K04623885	BRD-K04623885	BIBR-1532	trt_cp	24 h|6 h	80 µM	91.5922	83.2779	75.2482	-666	-666	94.4027	88.7817	76.8026	73.1248	60.6796	57.6981	43.8996	39.011	-74.1082	8	1	9	16	60.7|94.4|-74.1|73.1|39|57.7|76.8|43.9|88.8	1.04|1.33|-0.85|1.12|0.71|1.05|1.13|0.95|1.3	A375|A549|HA1E|HCC515|HEPG2|HT29|MCF7|PC3|VCAP	2|9|7|4	2|9|7|4|1|6	CPC006_A375_24H:BRD-K04623885-001-03-4:80|CPC006_A375_6H:BRD-K04623885-001-03-4:80|CPC006_A549_24H:BRD-K04623885-001-03-4:80|CPC006_A549_6H:BRD-K04623885-001-03-4:80|CPC006_HA1E_24H:BRD-K04623885-001-03-4:80|CPC006_HCC515_24H:BRD-K04623885-001-03-4:80|CPC006_HCC515_6H:BRD-K04623885-001-03-4:80|CPC006_HEPG2_6H:BRD-K04623885-001-03-4:80|CPC006_HT29_6H:BRD-K04623885-001-03-4:80|CPC006_MCF7_24H:BRD-K…
BRD-K74486276	BRD-K74486276	BRD-K74486276	trt_cp	24 h|6 h	10 µM	86.4832	83.2343	73.2837	-666	-666	87.595	85.3713	81.8573	78.1136	68.1118	38.6529	0	-666	-666	6	0	7	10	38.7|81.9|78.1|87.6|68.1|85.4|0	0.9|1.16|1.09|1.29|1.11|1.25|0	A375|HA1E|HEPG2|MCF7|PC3|VCAP|HT29	4|6|2|3	4|6|2|3|5|1	CPC019_A375_6H:BRD-K74486276-001-01-2:10|CPC019_HA1E_6H:BRD-K74486276-001-01-2:10|CPC019_HEPG2_6H:BRD-K74486276-001-01-2:10|CPC019_MCF7_6H:BRD-K74486276-001-01-2:10|CPC019_PC3_24H:BRD-K74486276-001-01-2:10|CPC019_PC3_6H:BRD-K74486276-001-01-2:10|CPC019_VCAP_6H:BRD-K74486276-001-01-2:10|CPC019_HT29_6H:BRD-K74486276-001-01-2:10|CPC019_MCF7_24H:BRD-K74486276-001-01-2:10|CPC019_VCAP_24H:BRD-K74486276…
BRD-K14618467	BRD-K14618467	IKK-16	trt_cp	24 h|6 h	10 µM	84.935	83.2263	75.9681	-666	-666	87.1345	82.7354	82.2317	80.8034	62.1966	60.7071	0	0	0	6	0	9	14	0|80.8|82.2|0|62.2|87.1|0|82.7|60.7	0|1.18|1.23|0|1.06|1.22|0|1.23|0.99	HA1E|HCC515|PC3|VCAP|A375|A549|HEPG2|HT29|MCF7	6|8|3|2	6|8|3|2|5|9	CPC001_HA1E_6H:BRD-K14618467-003-01-8:10|CPC001_HCC515_24H:BRD-K14618467-003-01-8:10|CPC001_HCC515_6H:BRD-K14618467-003-01-8:10|CPC001_PC3_24H:BRD-K14618467-003-01-8:10|CPC001_PC3_6H:BRD-K14618467-003-01-8:10|CPC001_VCAP_24H:BRD-K14618467-003-01-8:10|CPC001_VCAP_6H:BRD-K14618467-003-01-8:10|CPC017_A375_6H:BRD-K14618467-003-01-8:10|CPC017_A549_24H:BRD-K14618467-003-01-8:10|CPC017_A549_6H:BRD-K1461…
CGS001-148479	CGS001-148479	PHF13	trt_sh.cgs	120 h|96 h	1 µL|1.5 µL|2 µL|5 µL	91.2465	83.1707	76.8029	1	1	95.3712	87.1219	82.0667	68.1232	67.0202	61.1144	56.9091	0	-76.2365	7	1	9	9	95.4|-76.2|82.1|68.1|87.1|56.9|61.1|67|0	1.28|-1.05|1.04|1.05|0.93|0.98|0.94|1.02|0	A375|A549|HA1E|HCC515|HEPG2|HT29|MCF7|PC3|VCAP	1|5|3|4	1|5|3|4|8|7	CGS001_A375_96H:PHF13:1|CGS001_A549_96H:PHF13:1|CGS001_HA1E_96H:PHF13:1.5|CGS001_HCC515_96H:PHF13:2|CGS001_HEPG2_96H:PHF13:1.5|CGS001_HT29_96H:PHF13:1|CGS001_MCF7_96H:PHF13:2|CGS001_PC3_96H:PHF13:2|CGS001_VCAP_120H:PHF13:5
BRD-K58479490	BRD-K58479490	BRD-K58479490	trt_cp	24 h|6 h	10 µM	90.52	83.1668	77.1116	-666	-666	93.1119	87.9282	80.1985	71.4286	68.0403	61.9623	47.2291	39.0882	38.9563	9	0	9	19	87.9|93.1|62|68|39.1|80.2|71.4|47.2|39	1.23|1.34|1.03|1|0.93|1.18|1.14|0.97|0.9	A549|HA1E|HCC515|HEPG2|HT29|MCF7|PC3|VCAP|A375	2|1|6|7	2|1|6|7|4|3	CPC019_A549_24H:BRD-K58479490-001-02-5:10|CPC019_A549_24H:BRD-K58479490-001-03-3:10|CPC019_HA1E_6H:BRD-K58479490-001-03-3:10|CPC019_HCC515_6H:BRD-K58479490-001-02-5:10|CPC019_HEPG2_6H:BRD-K58479490-001-03-3:10|CPC019_HT29_6H:BRD-K58479490-001-03-3:10|CPC019_MCF7_24H:BRD-K58479490-001-02-5:10|CPC019_MCF7_24H:BRD-K58479490-001-03-3:10|CPC019_MCF7_6H:BRD-K58479490-001-02-5:10|CPC019_MCF7_6H:BRD-K584…
BRD-K08417745	BRD-K08417745	SID-26681509	trt_cp	24 h|6 h	1 nM|1 µM|10 nM|10 µM|100 nM|3 µM|500 nM|90 µM	86.4835	83.1321	79.328	-666	-666	89.4619	83.5052	81.3327	78.2288	76.0246	67.415	49.7911	33.1679	0	8	0	9	31	67.4|49.8|78.2|83.5|0|89.5|33.2|76|81.3	1.09|0.84|1.12|1.21|0|1.3|0.73|1.17|1.21	A375|A549|HA1E|HCC515|HEPG2|HT29|MCF7|PC3|VCAP	6|4|9|3	6|4|9|3|8|1	CPC006_A375_24H:BRD-K08417745-001-02-9:88.8|CPC006_A375_6H:BRD-K08417745-001-02-9:88.8|CPC006_A549_24H:BRD-K08417745-001-02-9:88.8|CPC006_A549_6H:BRD-K08417745-001-02-9:88.8|CPC006_HA1E_24H:BRD-K08417745-001-02-9:88.8|CPC006_HCC515_24H:BRD-K08417745-001-02-9:88.8|CPC006_HEPG2_6H:BRD-K08417745-001-02-9:88.8|CPC006_HT29_24H:BRD-K08417745-001-02-9:88.8|CPC006_HT29_6H:BRD-K08417745-001-02-9:88.8|CPC0…
CGS001-9337	CGS001-9337	CNOT8	trt_sh.cgs	120 h|96 h	1 µL|1.5 µL|2 µL|5 µL	89.1904	83.1264	64.5295	1	1	92.5094	85.8715	80.9732	73.1515	54.6712	0	0	-666	-666	5	0	7	7	54.7|81|0|73.2|0|85.9|92.5	0.88|1.03|0|1.11|0|1.2|1.26	A375|HA1E|HEPG2|HT29|MCF7|PC3|VCAP	7|6|2|4	7|6|2|4|1|3	CGS001_A375_96H:CNOT8:1|CGS001_HA1E_96H:CNOT8:1.5|CGS001_HEPG2_96H:CNOT8:1.5|CGS001_HT29_96H:CNOT8:1|CGS001_MCF7_96H:CNOT8:2|CGS001_PC3_96H:CNOT8:2|CGS001_VCAP_120H:CNOT8:5
CGS001-506	CGS001-506	ATP5B	trt_sh.cgs	120 h|96 h	1 µL|1.5 µL|2 µL|5 µL	90.7872	83.1201	73.8909	1	1	91.1351	90.4393	80.6492	70.257	59.976	50.8891	46.5668	41.0909	0	8	0	9	9	50.9|90.4|70.3|46.6|91.1|41.1|0|60|80.6	0.83|1.14|0.9|0.88|1.04|0.85|0|0.96|1.17	A375|A549|HA1E|HCC515|HEPG2|HT29|MCF7|PC3|VCAP	5|2|9|3	5|2|9|3|8|1	CGS001_A375_96H:ATP5B:1|CGS001_A549_96H:ATP5B:1|CGS001_HA1E_96H:ATP5B:1.5|CGS001_HCC515_96H:ATP5B:2|CGS001_HEPG2_96H:ATP5B:1.5|CGS001_HT29_96H:ATP5B:1|CGS001_MCF7_96H:ATP5B:2|CGS001_PC3_96H:ATP5B:2|CGS001_VCAP_120H:ATP5B:5
BRD-K67537649	BRD-K67537649	PQ-401	trt_cp	24 h|6 h	10 µM	87.5348	83.1107	39.9345	-666	-666	92.1053	82.9643	82.0121	75.3613	0	-92.8361	-666	-666	-666	4	1	6	9	83|82|0|92.1|-92.8|75.4	1.18|1.19|0|1.28|-1.17|1.17	HA1E|HCC515|VCAP|A549|MCF7|PC3	4|1|2|6	4|1|2|6|3|5	CPC003_HA1E_24H:BRD-K67537649-001-01-1:10|CPC003_HA1E_6H:BRD-K67537649-001-01-1:10|CPC003_HCC515_24H:BRD-K67537649-001-01-1:10|CPC003_VCAP_24H:BRD-K67537649-001-01-1:10|CPC003_VCAP_6H:BRD-K67537649-001-01-1:10|CPC016_A549_6H:BRD-K67537649-001-01-1:10|CPC016_MCF7_24H:BRD-K67537649-001-01-1:10|CPC016_MCF7_6H:BRD-K67537649-001-01-1:10|CPC003_PC3_24H:BRD-K67537649-001-01-1:10
CGS001-79724	CGS001-79724	ZNF768	trt_sh.cgs	120 h|144 h|96 h	1 µL|1.5 µL|2 µL|5 µL	89.0932	83.0704	61.7723	1	1	94	84.1864	81.5419	72.5533	38.3521	0	0	-49.5058	-90.2341	5	2	9	10	0|81.5|72.6|84.2|-49.5|94|38.4|-90.2|0	0|1.01|0.93|1.16|-0.67|1.32|0.42|-1.24|0	A375|A549|HA1E|HCC515|HEPG2|HT29|MCF7|PC3|VCAP	6|4|2|3	6|4|2|3|7|1	CGS001_A375_96H:ZNF768:1|CGS001_A549_96H:ZNF768:1|CGS001_HA1E_96H:ZNF768:1.5|CGS001_HCC515_96H:ZNF768:2|CGS001_HEPG2_96H:ZNF768:1.5|CGS001_HT29_96H:ZNF768:1|CGS001_MCF7_144H:ZNF768:2|CGS001_PC3_96H:ZNF768:2|CGS001_PC3_144H:ZNF768:2|CGS001_VCAP_120H:ZNF768:5
BRD-K20000640	BRD-K20000640	SA-247384	trt_cp	24 h|6 h	10 µM|3 µM	90.6568	83.0696	61.4226	-666	-666	96.7949	84.5187	76.7406	74.2241	36.2573	0	0	-96.5873	-666	5	1	8	14	0|36.3|-96.6|96.8|0|74.2|84.5|76.7	0|0.77|-1.32|1.47|0|1.16|1.24|1.18	A375|A549|HCC515|HEPG2|HT29|PC3|VCAP|MCF7	4|7|8|6	4|7|8|6|2|1	CPC019_A375_6H:BRD-K20000640-001-01-5:10|CPC019_A549_24H:BRD-K20000640-001-01-5:10|CPC019_A549_6H:BRD-K20000640-001-01-5:10|CPC019_HCC515_6H:BRD-K20000640-001-01-5:10|CPC019_HEPG2_6H:BRD-K20000640-001-01-5:10|CPC019_HT29_6H:BRD-K20000640-001-01-5:10|CPC019_PC3_24H:BRD-K20000640-001-01-5:10|CPC019_VCAP_24H:BRD-K20000640-001-01-5:10|CPC019_VCAP_6H:BRD-K20000640-001-01-5:10|MUC.CP004_MCF7_24H:BRD-K2…
CGS001-83448	CGS001-83448	PUS7L	trt_sh.cgs	120 h|96 h	1 µL|1.5 µL|2 µL|5 µL	90.6024	83.0668	55.3778	1	1	91.088	90.1168	89.3893	61.6729	0	0	0	-79.6088	-666	4	1	8	8	0|89.4|91.1|-79.6|90.1|0|0|61.7	0|1.12|1.15|-1.04|1.02|0|0|1.02	A375|A549|HA1E|HCC515|HEPG2|HT29|MCF7|VCAP	3|5|2|8	3|5|2|8|1|6	CGS001_A375_96H:PUS7L:1|CGS001_A549_96H:PUS7L:1|CGS001_HA1E_96H:PUS7L:1.5|CGS001_HCC515_96H:PUS7L:2|CGS001_HEPG2_96H:PUS7L:1.5|CGS001_HT29_96H:PUS7L:1|CGS001_MCF7_96H:PUS7L:2|CGS001_VCAP_120H:PUS7L:5
BRD-A24021119	BRD-A24021119	BRD-A24021119	trt_cp	24 h|6 h	10 µM	84.7653	82.9993	74.6361	-666	-666	87.8028	81.7277	81.4927	80.9737	71.4995	44.3199	39.6679	36.1763	-666	8	0	8	14	81.5|87.8|39.7|81.7|44.3|71.5|36.2|81	1.21|1.23|0.79|1.19|0.97|1.08|0.89|1.21	A375|A549|HA1E|HCC515|HT29|MCF7|PC3|VCAP	2|4|1|8	2|4|1|8|6|5	CPC007_A375_24H:BRD-A24021119-001-06-0:10|CPC007_A375_6H:BRD-A24021119-001-06-0:10|CPC007_A549_24H:BRD-A24021119-001-06-0:10|CPC007_A549_6H:BRD-A24021119-001-06-0:10|CPC007_HA1E_24H:BRD-A24021119-001-06-0:10|CPC007_HA1E_6H:BRD-A24021119-001-06-0:10|CPC007_HCC515_6H:BRD-A24021119-001-06-0:10|CPC007_HT29_24H:BRD-A24021119-001-06-0:10|CPC007_MCF7_24H:BRD-A24021119-001-06-0:10|CPC007_PC3_24H:BRD-A240…
CGS001-3635	CGS001-3635	INPP5D	trt_sh.cgs	120 h|96 h	1 µL|1.5 µL|2 µL|5 µL	96.1234	82.9605	55.307	0	0	99.2509	92.9958	83.1045	56.4908	0	0	0	0	-65.0195	4	1	9	9	0|0|0|83.1|-65|0|56.5|93|99.3	0|0|0|1.15|-0.92|0|0.89|1.29|1.41	A375|A549|HA1E|HCC515|HEPG2|HT29|MCF7|PC3|VCAP	9|8|4|7	9|8|4|7|1|2	CGS001_A375_96H:INPP5D:1|CGS001_A549_96H:INPP5D:1|CGS001_HA1E_96H:INPP5D:1.5|CGS001_HCC515_96H:INPP5D:2|CGS001_HEPG2_96H:INPP5D:1.5|CGS001_HT29_96H:INPP5D:1|CGS001_MCF7_96H:INPP5D:2|CGS001_PC3_96H:INPP5D:2|CGS001_VCAP_120H:INPP5D:5
BRD-K85818861	BRD-K85818861	BRD-K85818861	trt_cp	24 h|6 h	10 µM	89.256	82.9299	64.2728	-666	-666	96.1855	82.3265	77.5185	75.6892	32.2432	21.6741	-666	-666	-666	6	0	6	10	75.7|32.2|96.2|82.3|21.7|77.5	1.11|0.8|1.44|1.23|0.83|1.18	A549|HCC515|MCF7|PC3|HT29|VCAP	3|4|6|1	3|4|6|1|2|5	CPC019_A549_24H:BRD-K85818861-001-01-4:10|CPC019_A549_6H:BRD-K85818861-001-01-4:10|CPC019_HCC515_6H:BRD-K85818861-001-01-4:10|CPC019_MCF7_24H:BRD-K85818861-001-01-4:10|CPC019_MCF7_6H:BRD-K85818861-001-01-4:10|CPC019_PC3_6H:BRD-K85818861-001-01-4:10|CPC019_HT29_6H:BRD-K85818861-001-01-4:10|CPC019_VCAP_24H:BRD-K85818861-001-01-4:10|CPC019_PC3_24H:BRD-K85818861-001-01-4:10|CPC019_VCAP_6H:BRD-K858188…
BRD-K28360340	BRD-K28360340	TW-37	trt_cp	24 h|6 h	10 µM	94.1405	82.9237	75.147	-666	-666	95.8052	92.4757	72.9854	70.4285	63.6591	55.528	42.9519	26.0837	0	8	0	9	17	92.5|63.7|0|95.8|73|26.1|55.5|43|70.4	1.34|1.01|0|1.4|1.04|0.86|0.95|0.95|1.13	A375|A549|HA1E|HCC515|HEPG2|HT29|MCF7|PC3|VCAP	4|1|5|9	4|1|5|9|2|7	CPC006_A375_24H:BRD-K28360340-001-01-8:10|CPC006_A375_6H:BRD-K28360340-001-01-8:10|CPC006_A549_24H:BRD-K28360340-001-01-8:10|CPC006_HA1E_24H:BRD-K28360340-001-01-8:10|CPC006_HCC515_24H:BRD-K28360340-001-01-8:10|CPC006_HEPG2_6H:BRD-K28360340-001-01-8:10|CPC006_HT29_24H:BRD-K28360340-001-01-8:10|CPC006_HT29_6H:BRD-K28360340-001-01-8:10|CPC006_MCF7_24H:BRD-K28360340-001-01-8:10|CPC006_MCF7_6H:BRD-K2…
CGS001-3339	CGS001-3339	HSPG2	trt_sh.cgs	120 h|96 h	1 µL|1.5 µL|2 µL|5 µL	95.0576	82.9082	55.2721	1	1	99.0416	91.0737	78.6999	62.8177	0	0	0	0	-666	4	0	8	8	0|0|0|99|0|78.7|62.8|91.1	0|0|0|1.35|0|1.1|0.99|1.25	A375|A549|HA1E|HEPG2|HT29|MCF7|PC3|VCAP	4|8|6|7	4|8|6|7|1|2	CGS001_A375_96H:HSPG2:1|CGS001_A549_96H:HSPG2:1|CGS001_HA1E_96H:HSPG2:1.5|CGS001_HEPG2_96H:HSPG2:1.5|CGS001_HT29_96H:HSPG2:1|CGS001_MCF7_96H:HSPG2:2|CGS001_PC3_96H:HSPG2:2|CGS001_VCAP_120H:HSPG2:5
BRD-A06352418	BRD-A06352418	terfenadine	trt_cp	24 h|6 h	10 µM	87.5729	82.8723	69.5549	-666	-666	93.3878	81.7579	78.1764	78.1673	53.3767	32.4636	0	0	-74.3108	6	1	9	16	32.5|78.2|93.4|0|78.2|0|81.8|53.4|-74.3	0.85|1.12|1.34|0|1.19|0|1.23|1.01|-0.86	A375|HA1E|HCC515|HEPG2|HT29|MCF7|PC3|VCAP|A549	3|7|5|2	3|7|5|2|8|1	CPC004_A375_6H:BRD-A06352418-001-15-0:10|CPC004_HA1E_6H:BRD-A06352418-001-15-0:10|CPC004_HCC515_24H:BRD-A06352418-001-15-0:10|CPC004_HCC515_6H:BRD-A06352418-001-15-0:10|CPC004_HEPG2_6H:BRD-A06352418-001-15-0:10|CPC004_HT29_6H:BRD-A06352418-001-15-0:10|CPC004_MCF7_6H:BRD-A06352418-001-15-0:10|CPC004_PC3_6H:BRD-A06352418-001-15-0:10|CPC004_VCAP_24H:BRD-A06352418-001-15-0:10|CPC015_A375_6H:BRD-A0635…
CGS001-701	CGS001-701	BUB1B	trt_sh.cgs	120 h|144 h|168 h|96 h	1 µL|1.5 µL|2 µL|5 µL	94.6317	82.842	55.228	1	1	95.0815	94.1818	90.9899	51.1149	0	0	-70.7424	-84.1448	-94.4236	4	3	9	12	51.1|95.1|0|-94.4|0|94.2|91|-70.7|-84.1	0.83|1.21|0|-1.26|0|1.32|1.22|-1.01|-1.06	A375|A549|HA1E|HCC515|HEPG2|HT29|MCF7|PC3|VCAP	2|6|7|1	2|6|7|1|3|5	CGS001_A375_96H:BUB1B:1|CGS001_A549_96H:BUB1B:1|CGS001_HA1E_96H:BUB1B:1.5|CGS001_HCC515_96H:BUB1B:2|CGS001_HEPG2_96H:BUB1B:1.5|CGS001_HT29_96H:BUB1B:1|CGS001_MCF7_96H:BUB1B:2|CGS001_MCF7_144H:BUB1B:2|CGS001_PC3_96H:BUB1B:2|CGS001_PC3_144H:BUB1B:2|CGS001_VCAP_120H:BUB1B:5|CGS001_VCAP_168H:BUB1B:5
CGS001-7039	CGS001-7039	TGFA	trt_sh.cgs	120 h|144 h|96 h	1 µL|1.5 µL|2 µL|5 µL	91.5079	82.8217	65.9495	1	1	98.0649	84.951	79.4902	68.7808	64.4101	0	0	-53.0303	-71.2489	5	2	9	10	0|64.4|68.8|0|-71.2|-53|79.5|85|98.1	0|0.6|0.87|0|-0.99|-0.65|1.1|1.19|1.36	A375|A549|HA1E|HCC515|HEPG2|HT29|MCF7|PC3|VCAP	9|8|7|3	9|8|7|3|2|1	CGS001_A375_96H:TGFA:1|CGS001_A549_96H:TGFA:1|CGS001_HA1E_96H:TGFA:1.5|CGS001_HCC515_96H:TGFA:2|CGS001_HEPG2_96H:TGFA:1.5|CGS001_HT29_96H:TGFA:1|CGS001_MCF7_96H:TGFA:2|CGS001_MCF7_144H:TGFA:2|CGS001_PC3_96H:TGFA:2|CGS001_VCAP_120H:TGFA:5
CGS001-1399	CGS001-1399	CRKL	trt_sh.cgs	120 h|144 h|96 h	1 µL|1.5 µL|2 µL|5 µL	96.6965	82.8075	55.205	1	1	98.1372	95.2559	93.6364	44.2008	0	0	0	0	-93.7963	4	1	9	11	98.1|0|0|95.3|0|93.6|44.2|-93.8|0	1.36|0|0|1.29|0|1.32|0.69|-1.3|0	A375|A549|HA1E|HCC515|HEPG2|HT29|MCF7|PC3|VCAP	1|4|6|7	1|4|6|7|2|3	CGS001_A375_96H:CRKL:1|CGS001_A549_96H:CRKL:1|CGS001_HA1E_96H:CRKL:1.5|CGS001_HCC515_96H:CRKL:2|CGS001_HEPG2_96H:CRKL:1.5|CGS001_HT29_96H:CRKL:1|CGS001_MCF7_96H:CRKL:2|CGS001_MCF7_144H:CRKL:2|CGS001_PC3_96H:CRKL:2|CGS001_PC3_144H:CRKL:2|CGS001_VCAP_120H:CRKL:5
CGS001-5777	CGS001-5777	PTPN6	trt_sh.cgs	120 h|96 h	1 µL|1.5 µL|2 µL|5 µL	91.6802	82.7985	64.3014	1	1	94.7273	88.6332	86.8472	60.9863	54.6147	0	0	-87.0381	-666	5	1	8	8	54.6|86.8|0|0|94.7|-87|88.6|61	0.88|1.08|0|0|1.33|-1.16|1.23|1.02	A375|A549|HA1E|HEPG2|HT29|MCF7|PC3|VCAP	5|7|2|8	5|7|2|8|1|3	CGS001_A375_96H:PTPN6:1|CGS001_A549_96H:PTPN6:1|CGS001_HA1E_96H:PTPN6:1.5|CGS001_HEPG2_96H:PTPN6:1.5|CGS001_HT29_96H:PTPN6:1|CGS001_MCF7_96H:PTPN6:2|CGS001_PC3_96H:PTPN6:2|CGS001_VCAP_120H:PTPN6:5
BRD-K73008154	BRD-K73008154	BRD-K73008154	trt_cp	24 h	10 µM|5 µM	87.0894	82.7436	-666	-666	-666	93.4613	80.7175	79.0045	77.7913	76.6082	-666	-666	-666	-666	5	0	5	10	77.8|76.6|80.7|79|93.5	1.17|1.11|1.21|1.16|1.4	A375|A549|HT29|MCF7|PC3	5|3|4|1	-666	DOS046_A375_24H:BRD-K73008154-001-01-2:5|DOS046_A549_24H:BRD-K73008154-001-01-2:5|DOS046_HT29_24H:BRD-K73008154-001-01-2:5|DOS046_MCF7_24H:BRD-K73008154-001-01-2:5|DOS046_PC3_24H:BRD-K73008154-001-01-2:5|DOSBIO001_PC3_24H:BRD-K73008154:9.91582|DOSBIO001_MCF7_24H:BRD-K73008154:9.91582|DOSBIO001_HT29_24H:BRD-K73008154:9.91582|DOSBIO001_A549_24H:BRD-K73008154:9.91582|DOSBIO001_A375_24H:BRD-K73008154…
BRD-K06426971	BRD-K06426971	ryuvidine	trt_cp	24 h|6 h	10 µM|3 µM	88.0885	82.6814	71.2517	-666	-666	91.4682	84.7087	82.6607	71.8881	52.381	44.4034	42.0375	29.9908	19.4077	9	0	9	14	44.4|91.5|52.4|19.4|84.7|71.9|30|42|82.7	0.84|1.31|1|0.79|1.24|1.08|0.46|0.83|1.23	HA1E|HCC515|PC3|VCAP|A375|A549|HEPG2|MCF7|HT29	2|5|9|6	2|5|9|6|3|1	CPC001_HA1E_6H:BRD-K06426971-001-01-9:10|CPC001_HCC515_6H:BRD-K06426971-001-01-9:10|CPC001_PC3_24H:BRD-K06426971-001-01-9:10|CPC001_PC3_6H:BRD-K06426971-001-01-9:10|CPC001_VCAP_24H:BRD-K06426971-001-01-9:10|CPC001_VCAP_6H:BRD-K06426971-001-01-9:10|CPC017_A375_6H:BRD-K06426971-001-01-9:10|CPC017_A549_6H:BRD-K06426971-001-01-9:10|CPC017_HEPG2_6H:BRD-K06426971-001-01-9:10|CPC017_MCF7_6H:BRD-K0642697…
CGS001-283455	CGS001-283455	KSR2	trt_sh.cgs	120 h|96 h	1 µL|1.5 µL|2 µL|5 µL	95.2154	82.5819	59.06	0	1	98.5774	91.8535	72.3963	67.5005	24.0325	0	0	0	-666	5	0	8	8	72.4|0|91.9|0|0|98.6|67.5|24	1.04|0|1.16|0|0|1.4|1.03|0.67	A375|A549|HA1E|HEPG2|HT29|MCF7|PC3|VCAP	6|3|1|7	6|3|1|7|8|2	CGS001_A375_96H:KSR2:1|CGS001_A549_96H:KSR2:1|CGS001_HA1E_96H:KSR2:1.5|CGS001_HEPG2_96H:KSR2:1.5|CGS001_HT29_96H:KSR2:1|CGS001_MCF7_96H:KSR2:2|CGS001_PC3_96H:KSR2:2|CGS001_VCAP_120H:KSR2:5
CGS001-79258	CGS001-79258	MMEL1	trt_sh.cgs	120 h|96 h	1 µL|1.5 µL|2 µL|5 µL	91.3299	82.5674	74.5312	0	0	95.4477	87.2121	77.5281	70.0818	60.7436	56.1737	0	-57.3602	-666	6	1	8	8	70.1|0|60.7|95.4|87.2|-57.4|56.2|77.5	1.02|0|0.66|1.17|1.24|-0.77|0.93|1.15	A375|A549|HA1E|HEPG2|HT29|MCF7|PC3|VCAP	4|5|8|1	4|5|8|1|3|7	CGS001_A375_96H:MMEL1:1|CGS001_A549_96H:MMEL1:1|CGS001_HA1E_96H:MMEL1:1.5|CGS001_HEPG2_96H:MMEL1:1.5|CGS001_HT29_96H:MMEL1:1|CGS001_MCF7_96H:MMEL1:2|CGS001_PC3_96H:MMEL1:2|CGS001_VCAP_120H:MMEL1:5
CGS001-79885	CGS001-79885	HDAC11	trt_sh.cgs	120 h|96 h	1 µL|1.5 µL|2 µL|5 µL	91.9117	82.5655	55.0437	1	1	94.3097	89.5137	79.2727	67.166	0	0	0	-666	-666	4	0	7	8	0|0|94.3|79.3|0|89.5|67.2	0|0|1.13|1.16|0|1.24|1.06	A549|HA1E|HEPG2|HT29|MCF7|PC3|VCAP	3|6|4|7	3|6|4|7|1|2	CGS001_A549_96H:HDAC11:1|CGS001_HA1E_96H:HDAC11:1.5|CGS001_HEPG2_96H:HDAC11:1.5|CGS001_HT29_96H:HDAC11:1|CGS001_MCF7_96H:HDAC11:2|CGS001_PC3_96H:HDAC11:2|CGS001_PC3_120H:HDAC11:2|CGS001_VCAP_120H:HDAC11:5
BRD-K06666320	BRD-K06666320	MW-STK33-23	trt_cp	24 h|6 h	10 µM	88.9255	82.5545	73.1392	-666	-666	91.0314	86.8197	82.7068	69.6602	65.8515	42.7657	0	0	-666	6	0	8	11	69.7|82.7|0|42.8|91|86.8|0|65.9	1.1|1.17|0|0.89|1.33|1.28|0|1.1	A375|A549|HA1E|HCC515|HT29|MCF7|PC3|VCAP	5|6|2|1	5|6|2|1|8|4	CPC020_A375_6H:BRD-K06666320-001-06-7:10|CPC020_A549_6H:BRD-K06666320-001-06-7:10|CPC020_HA1E_6H:BRD-K06666320-001-06-7:10|CPC020_HCC515_6H:BRD-K06666320-001-06-7:10|CPC020_HT29_6H:BRD-K06666320-001-06-7:10|CPC020_MCF7_24H:BRD-K06666320-001-06-7:10|CPC020_MCF7_6H:BRD-K06666320-001-06-7:10|CPC020_PC3_24H:BRD-K06666320-001-06-7:10|CPC020_PC3_6H:BRD-K06666320-001-06-7:10|CPC020_VCAP_6H:BRD-K06666320…
BRD-K14821540	BRD-K14821540	FCCP	trt_cp	24 h|6 h	1 µM|10 µM|3 µM|500 nM	88.5895	82.548	76.4611	-666	-666	90.4017	86.7774	78.8835	74.1293	70.2172	58.3576	44.1774	25.71	-73.7637	8	1	9	25	86.8|90.4|74.1|58.4|78.9|70.2|-73.8|25.7|44.2	1.23|1.3|1.16|1.04|1.18|1.06|-0.78|0.85|0.83	HA1E|HCC515|PC3|VCAP|A375|A549|HEPG2|HT29|MCF7	2|1|5|3	2|1|5|3|6|4	CPC002_HA1E_24H:BRD-K14821540-001-03-9:10|CPC002_HA1E_6H:BRD-K14821540-001-03-9:10|CPC002_HCC515_24H:BRD-K14821540-001-03-9:10|CPC002_HCC515_6H:BRD-K14821540-001-03-9:10|CPC002_PC3_24H:BRD-K14821540-001-03-9:10|CPC002_VCAP_24H:BRD-K14821540-001-03-9:10|CPC002_VCAP_6H:BRD-K14821540-001-03-9:10|CPC017_A375_6H:BRD-K14821540-001-03-9:10|CPC017_A549_24H:BRD-K14821540-001-03-9:10|CPC017_A549_6H:BRD-K14…
CGS001-54566	CGS001-54566	EPB41L4B	trt_sh.cgs	120 h|144 h|96 h	1 µL|1.5 µL|2 µL|5 µL	93.5457	82.5212	74.8633	1	1	95.597	91.4945	74.7048	68.2887	68.0575	51.0373	0	-666	-666	6	0	7	8	95.6|68.1|68.3|91.5|51|74.7|0	1.29|0.76|0.86|1.05|0.82|1.1|0	A375|A549|HA1E|HEPG2|MCF7|PC3|VCAP	1|4|6|3	1|4|6|3|2|5	CGS001_A375_96H:EPB41L4B:1|CGS001_A549_96H:EPB41L4B:1|CGS001_HA1E_96H:EPB41L4B:1.5|CGS001_HEPG2_96H:EPB41L4B:1.5|CGS001_MCF7_144H:EPB41L4B:2|CGS001_PC3_96H:EPB41L4B:2|CGS001_PC3_144H:EPB41L4B:2|CGS001_VCAP_120H:EPB41L4B:5
CGS001-4638	CGS001-4638	MYLK	trt_sh.cgs	120 h|96 h	1 µL|1.5 µL|2 µL|5 µL	92.5087	82.4637	60.7082	1	1	94.4675	90.5499	89.997	54.8405	34.3945	0	0	0	-666	5	0	8	8	54.8|90.5|0|90|0|94.5|0|34.4	0.88|1.14|0|1.01|0|1.29|0|0.81	A375|A549|HA1E|HEPG2|HT29|MCF7|PC3|VCAP	6|2|4|1	6|2|4|1|8|3	CGS001_A375_96H:MYLK:1|CGS001_A549_96H:MYLK:1|CGS001_HA1E_96H:MYLK:1.5|CGS001_HEPG2_96H:MYLK:1.5|CGS001_HT29_96H:MYLK:1|CGS001_MCF7_96H:MYLK:2|CGS001_PC3_96H:MYLK:2|CGS001_VCAP_120H:MYLK:5
CGS001-2184	CGS001-2184	FAH	trt_sh.cgs	120 h|144 h|96 h	1 µL|1.5 µL|2 µL|5 µL	96.8383	82.4276	74.326	1	1	97.1211	96.5555	69.4132	66.6206	61.3368	54.9091	0	0	-76.8414	6	1	9	11	97.1|66.6|96.6|0|0|54.9|69.4|61.3|-76.8	1.33|0.71|1.26|0|0|0.97|1.01|0.98|-0.97	A375|A549|HA1E|HCC515|HEPG2|HT29|MCF7|PC3|VCAP	1|3|7|2	1|3|7|2|8|6	CGS001_A375_96H:FAH:1|CGS001_A549_96H:FAH:1|CGS001_HA1E_96H:FAH:1.5|CGS001_HCC515_96H:FAH:2|CGS001_HEPG2_96H:FAH:1.5|CGS001_HT29_96H:FAH:1|CGS001_MCF7_96H:FAH:2|CGS001_MCF7_144H:FAH:2|CGS001_PC3_96H:FAH:2|CGS001_PC3_144H:FAH:2|CGS001_VCAP_120H:FAH:5
CGS001-79711	CGS001-79711	IPO4	trt_sh.cgs	120 h|96 h	1 µL|1.5 µL|2 µL|5 µL	90.6844	82.3846	58.4079	1	1	94.0164	87.3524	77.4523	70.7172	20.9091	0	-57.9515	-91.5254	-666	5	2	8	8	94|77.5|-91.5|-58|20.9|70.7|87.4|0	1.26|0.96|-1.19|-0.83|0.41|1.02|1.21|0	A375|A549|HA1E|HEPG2|HT29|MCF7|PC3|VCAP	1|7|2|6	1|7|2|6|5|8	CGS001_A375_96H:IPO4:1|CGS001_A549_96H:IPO4:1|CGS001_HA1E_96H:IPO4:1.5|CGS001_HEPG2_96H:IPO4:1.5|CGS001_HT29_96H:IPO4:1|CGS001_MCF7_96H:IPO4:2|CGS001_PC3_96H:IPO4:2|CGS001_VCAP_120H:IPO4:5
BRD-K04210847	BRD-K04210847	tamoxifen	trt_cp	24 h|6 h	10 µM	85.5652	82.3614	73.0315	-666	-666	88.5965	82.5338	81.0164	77.2988	58.6828	50.0607	0	-666	-666	6	0	7	13	50.1|88.6|82.5|81|77.3|58.7|0	0.97|1.24|1.18|1.22|1.14|1.04|0	A375|A549|HA1E|HT29|MCF7|PC3|VCAP	2|3|4|5	2|3|4|5|6|1	CPC005_A375_24H:BRD-K04210847-001-01-1:10|CPC005_A375_6H:BRD-K04210847-001-01-1:10|CPC005_A549_24H:BRD-K04210847-001-01-1:10|CPC005_A549_6H:BRD-K04210847-001-01-1:10|CPC005_HA1E_24H:BRD-K04210847-001-01-1:10|CPC005_HA1E_6H:BRD-K04210847-001-01-1:10|CPC005_HT29_24H:BRD-K04210847-001-01-1:10|CPC005_HT29_6H:BRD-K04210847-001-01-1:10|CPC005_MCF7_24H:BRD-K04210847-001-01-1:10|CPC005_PC3_24H:BRD-K04210…
CGS001-10525	CGS001-10525	HYOU1	trt_sh.cgs	120 h|144 h|96 h	1 µL|1.5 µL|2 µL|5 µL	87.31	82.3595	40.8279	1	1	88.5594	86.0606	80.5358	74.2822	0	-84.4707	-87.7867	-666	-666	4	2	7	8	-87.8|80.5|88.6|86.1|0|-84.5|74.3	-1.17|1.03|0.98|1.22|0|-1.16|1.12	A549|HA1E|HEPG2|HT29|MCF7|PC3|VCAP	3|4|2|7	3|4|2|7|5|6	CGS001_A549_96H:HYOU1:1|CGS001_HA1E_96H:HYOU1:1.5|CGS001_HEPG2_96H:HYOU1:1.5|CGS001_HT29_96H:HYOU1:1|CGS001_MCF7_144H:HYOU1:2|CGS001_PC3_96H:HYOU1:2|CGS001_PC3_144H:HYOU1:2|CGS001_VCAP_120H:HYOU1:5
CGS001-7477	CGS001-7477	WNT7B	trt_sh.cgs	120 h|96 h	1 µL|1.5 µL|2 µL|5 µL	98.3338	82.3532	54.9021	1	1	99.2892	97.3783	88.3817	44.3636	0	0	0	0	0	4	0	9	9	0|0|99.3|0|0|44.4|88.4|0|97.4	0|0|1.35|0|0|0.88|1.2|0|1.35	A375|A549|HA1E|HCC515|HEPG2|HT29|MCF7|PC3|VCAP	3|9|7|6	3|9|7|6|1|2	CGS001_A375_96H:WNT7B:1|CGS001_A549_96H:WNT7B:1|CGS001_HA1E_96H:WNT7B:1.5|CGS001_HCC515_96H:WNT7B:2|CGS001_HEPG2_96H:WNT7B:1.5|CGS001_HT29_96H:WNT7B:1|CGS001_MCF7_96H:WNT7B:2|CGS001_PC3_96H:WNT7B:2|CGS001_VCAP_120H:WNT7B:5
CGS001-56997	CGS001-56997	ADCK3	trt_sh.cgs	120 h|144 h|96 h	1 µL|1.5 µL|2 µL|5 µL	96.6531	82.3521	62.9229	1	1	97.7985	95.5076	83.3656	52.7366	48.1289	0	0	0	-49.4545	5	1	9	11	97.8|83.4|0|0|95.5|-49.5|52.7|48.1|0	1.35|1.04|0|0|1.18|-0.47|0.84|0.85|0	A375|A549|HA1E|HCC515|HEPG2|HT29|MCF7|PC3|VCAP	1|5|2|7	1|5|2|7|8|3	CGS001_A375_96H:ADCK3:1|CGS001_A549_96H:ADCK3:1|CGS001_HA1E_96H:ADCK3:1.5|CGS001_HCC515_96H:ADCK3:2|CGS001_HEPG2_96H:ADCK3:1.5|CGS001_HT29_96H:ADCK3:1|CGS001_MCF7_96H:ADCK3:2|CGS001_MCF7_144H:ADCK3:2|CGS001_PC3_96H:ADCK3:2|CGS001_PC3_144H:ADCK3:2|CGS001_VCAP_120H:ADCK3:5
BRD-K74305673	BRD-K74305673	IKK-2-inhibitor-V	trt_cp	24 h|6 h	10 µM|3 µM	87.1389	82.338	76.0899	-666	-666	88.6383	85.6396	78.0306	77.0434	69.2843	57.9036	53.3881	22.1481	0	8	0	9	36	85.6|78|77|69.3|22.1|88.6|0|57.9|53.4	1.23|1.16|1.19|1.12|0.73|1.24|0|1.06|0.91	HA1E|HCC515|PC3|VCAP|A375|A549|HEPG2|HT29|MCF7	6|1|2|3	6|1|2|3|4|8	CPC001_HA1E_24H:BRD-K74305673-001-01-3:10|CPC001_HA1E_6H:BRD-K74305673-001-01-3:10|CPC001_HCC515_24H:BRD-K74305673-001-01-3:10|CPC001_HCC515_6H:BRD-K74305673-001-01-3:10|CPC001_PC3_24H:BRD-K74305673-001-01-3:10|CPC001_PC3_6H:BRD-K74305673-001-01-3:10|CPC001_VCAP_24H:BRD-K74305673-001-01-3:10|CPC001_VCAP_6H:BRD-K74305673-001-01-3:10|CPC006_A375_24H:BRD-K74305673-001-01-3:10|CPC006_A375_6H:BRD-K743…
CGS001-10381	CGS001-10381	TUBB3	trt_sh.cgs	120 h|144 h|96 h	1 µL|1.5 µL|2 µL|5 µL	96.0854	82.3048	63.8253	1	1	98.5378	93.633	81.1919	55.8566	53.7322	0	0	-65.3939	-666	5	1	8	10	55.9|0|81.2|0|-65.4|98.5|53.7|93.6	0.9|0|1.03|0|-0.89|1.39|0.91|1.28	A375|A549|HA1E|HEPG2|HT29|MCF7|PC3|VCAP	6|8|3|1	6|8|3|1|7|2	CGS001_A375_96H:TUBB3:1|CGS001_A549_96H:TUBB3:1|CGS001_HA1E_96H:TUBB3:1.5|CGS001_HEPG2_96H:TUBB3:1.5|CGS001_HT29_96H:TUBB3:1|CGS001_MCF7_96H:TUBB3:2|CGS001_MCF7_144H:TUBB3:2|CGS001_PC3_96H:TUBB3:2|CGS001_PC3_144H:TUBB3:2|CGS001_VCAP_120H:TUBB3:5
CGS001-9787	CGS001-9787	DLGAP5	trt_sh.cgs	120 h|144 h|96 h	1 µL|1.5 µL|2 µL|5 µL	90.7914	82.2957	62.9126	1	1	93.7552	87.8277	82.929	64.671	48.2924	0	-60.2996	-71.8788	-85.1511	5	3	9	10	48.3|93.8|0|-60.3|82.9|-71.9|64.7|-85.2|87.8	0.8|1.18|0|-0.8|0.8|-0.97|0.97|-1.17|1.22	A375|A549|HA1E|HCC515|HEPG2|HT29|MCF7|PC3|VCAP	2|9|5|7	2|9|5|7|1|3	CGS001_A375_96H:DLGAP5:1|CGS001_A549_96H:DLGAP5:1|CGS001_HA1E_96H:DLGAP5:1.5|CGS001_HCC515_96H:DLGAP5:2|CGS001_HEPG2_96H:DLGAP5:1.5|CGS001_HT29_96H:DLGAP5:1|CGS001_MCF7_144H:DLGAP5:2|CGS001_PC3_96H:DLGAP5:2|CGS001_PC3_144H:DLGAP5:2|CGS001_VCAP_120H:DLGAP5:5
BRD-K82823804	BRD-K82823804	SA-792987	trt_cp	24 h|6 h	1 µM|10 µM|3 µM	92.1527	82.294	75.4937	-666	-666	93.0504	91.2549	74.1855	70.6854	65.7427	58.0435	48.281	39.4689	0	8	0	9	20	93.1|91.3|65.7|58|0|74.2|39.5|48.3|70.7	1.34|1.31|1.1|1.04|0|1.09|0.71|0.99|1.08	HA1E|HCC515|PC3|VCAP|A375|A549|HEPG2|HT29|MCF7	1|2|6|9	1|2|6|9|3|4	CPC001_HA1E_24H:BRD-K82823804-001-01-7:10|CPC001_HA1E_6H:BRD-K82823804-001-01-7:10|CPC001_HCC515_24H:BRD-K82823804-001-01-7:10|CPC001_HCC515_6H:BRD-K82823804-001-01-7:10|CPC001_PC3_24H:BRD-K82823804-001-01-7:10|CPC001_PC3_6H:BRD-K82823804-001-01-7:10|CPC001_VCAP_24H:BRD-K82823804-001-01-7:10|CPC001_VCAP_6H:BRD-K82823804-001-01-7:10|CPC017_A375_6H:BRD-K82823804-001-01-7:10|CPC017_A549_24H:BRD-K828…
CGS001-7357	CGS001-7357	UGCG	trt_sh.cgs	120 h|96 h	1 µL|1.5 µL|2 µL|5 µL	-91.4792	82.2738	32.4201	1	1	93.1515	89.5025	82.0225	64.4187	-56.0166	-78.5576	-87.3615	-95.597	-666	4	4	8	8	-95.6|-78.6|89.5|-87.4|93.2|-56|64.4|82	-1.28|-1.08|1.13|-1.16|1.31|-0.74|1|1.18	A375|A549|HA1E|HEPG2|HT29|MCF7|PC3|VCAP	5|3|8|7	5|3|8|7|6|2	CGS001_A375_96H:UGCG:1|CGS001_A549_96H:UGCG:1|CGS001_HA1E_96H:UGCG:1.5|CGS001_HEPG2_96H:UGCG:1.5|CGS001_HT29_96H:UGCG:1|CGS001_MCF7_96H:UGCG:2|CGS001_PC3_96H:UGCG:2|CGS001_VCAP_120H:UGCG:5
CGS001-1504	CGS001-1504	CTRB1	trt_sh.cgs	144 h|96 h	1 µL|1.5 µL|2 µL	97.4905	82.264	54.8427	0	0	98.8145	96.1665	68.7759	65.2992	0	0	0	0	-666	4	0	8	10	0|68.8|0|0|96.2|0|98.8|65.3	0|0.79|0|0|1.2|0|1.41|1.01	A375|A549|HA1E|HCC515|HEPG2|HT29|MCF7|PC3	7|5|2|8	7|5|2|8|1|3	CGS001_A375_96H:CTRB1:1|CGS001_A549_96H:CTRB1:1|CGS001_HA1E_96H:CTRB1:1.5|CGS001_HCC515_96H:CTRB1:2|CGS001_HEPG2_96H:CTRB1:1.5|CGS001_HT29_96H:CTRB1:1|CGS001_MCF7_96H:CTRB1:2|CGS001_MCF7_144H:CTRB1:2|CGS001_PC3_96H:CTRB1:2|CGS001_PC3_144H:CTRB1:2
CGS001-147807	CGS001-147807	ZNF524	trt_sh.cgs	120 h|96 h	1 µL|1.5 µL|2 µL|5 µL	89.428	82.2624	54.8416	1	1	94.0075	84.8485	78.0755	72.1182	0	0	0	0	-62.8631	4	1	9	9	0|0|78.1|72.1|-62.9|84.8|0|0|94	0|0|1|1.07|-0.89|1.21|0|0|1.29	A375|A549|HA1E|HCC515|HEPG2|HT29|MCF7|PC3|VCAP	9|6|3|4	9|6|3|4|1|2	CGS001_A375_96H:ZNF524:1|CGS001_A549_96H:ZNF524:1|CGS001_HA1E_96H:ZNF524:1.5|CGS001_HCC515_96H:ZNF524:2|CGS001_HEPG2_96H:ZNF524:1.5|CGS001_HT29_96H:ZNF524:1|CGS001_MCF7_96H:ZNF524:2|CGS001_PC3_96H:ZNF524:2|CGS001_VCAP_120H:ZNF524:5
BRD-K51556300	BRD-K51556300	BRD-K51556300	trt_cp	24 h|6 h	10 µM	85.2709	82.2447	74.2024	-666	-666	86.5095	84.0322	79.4481	78.9891	76.699	39.5366	0	-666	-666	6	0	7	11	79|0|39.5|86.5|84|79.4|76.7	1.13|0|0.93|1.27|1.25|1.19|1.16	A549|HA1E|HT29|MCF7|PC3|VCAP|A375	4|5|6|1	4|5|6|1|7|3	CPC019_A549_24H:BRD-K51556300-001-01-9:10|CPC019_A549_6H:BRD-K51556300-001-01-9:10|CPC019_HA1E_6H:BRD-K51556300-001-01-9:10|CPC019_HT29_6H:BRD-K51556300-001-01-9:10|CPC019_MCF7_24H:BRD-K51556300-001-01-9:10|CPC019_MCF7_6H:BRD-K51556300-001-01-9:10|CPC019_PC3_24H:BRD-K51556300-001-01-9:10|CPC019_PC3_6H:BRD-K51556300-001-01-9:10|CPC019_VCAP_6H:BRD-K51556300-001-01-9:10|CPC019_A375_6H:BRD-K51556300-…
CGS001-23046	CGS001-23046	KIF21B	trt_sh.cgs	120 h|144 h|96 h	1 µL|1.5 µL|2 µL|5 µL	89.9616	82.243	59.394	1	1	96.2778	83.6454	77.1515	71.8972	68.7018	-41.3098	-63.9413	-71.3802	-666	5	3	8	10	-71.4|-41.3|71.9|-63.9|77.2|68.7|96.3|83.6	-0.95|-0.49|0.92|-0.91|1.15|1|1.35|1.19	A375|A549|HA1E|HEPG2|HT29|MCF7|PC3|VCAP	7|8|5|3	7|8|5|3|6|2	CGS001_A375_96H:KIF21B:1|CGS001_A549_96H:KIF21B:1|CGS001_HA1E_96H:KIF21B:1.5|CGS001_HEPG2_96H:KIF21B:1.5|CGS001_HT29_96H:KIF21B:1|CGS001_MCF7_96H:KIF21B:2|CGS001_MCF7_144H:KIF21B:2|CGS001_PC3_96H:KIF21B:2|CGS001_PC3_144H:KIF21B:2|CGS001_VCAP_120H:KIF21B:5
CGS001-7803	CGS001-7803	PTP4A1	trt_sh.cgs	96 h	1 µL|1.5 µL|2 µL|5 µL	92.9825	82.2286	54.8191	1	1	95.037	90.928	72.2222	70.7273	0	0	0	0	-666	4	0	8	8	0|0|0|90.9|70.7|0|95|72.2	0|0|0|1.23|1.09|0|1.32|1.1	A375|A549|HA1E|HCC515|HT29|MCF7|PC3|VCAP	7|4|8|5	7|4|8|5|1|2	CGS001_A375_96H:PTP4A1:1|CGS001_A549_96H:PTP4A1:1|CGS001_HA1E_96H:PTP4A1:1.5|CGS001_HCC515_96H:PTP4A1:2|CGS001_HT29_96H:PTP4A1:1|CGS001_MCF7_96H:PTP4A1:2|CGS001_PC3_96H:PTP4A1:2|CGS001_VCAP_96H:PTP4A1:5
BRD-K50140147	BRD-K50140147	NVP-TAE684	trt_cp	24 h|6 h	1 µM|10 µM|500 nM	85.7276	82.2267	76.9777	-666	-666	91.6293	79.8258	79.2229	78.2288	67.88	65.0794	64.199	53.2253	0	8	0	9	34	64.2|65.1|78.2|79.8|67.9|53.2|91.6|79.2|0	1.07|1.02|1.14|1.18|1|0.93|1.35|1.21|0	A375|A549|HA1E|HCC515|HEPG2|MCF7|HT29|PC3|VCAP	7|4|8|3	7|4|8|3|5|2	CPC013_A375_6H:BRD-K50140147-001-03-6:10|CPC013_A549_24H:BRD-K50140147-001-03-6:10|CPC013_HA1E_6H:BRD-K50140147-001-03-6:10|CPC013_HCC515_6H:BRD-K50140147-001-03-6:10|CPC013_HEPG2_6H:BRD-K50140147-001-03-6:10|CPC013_MCF7_24H:BRD-K50140147-001-03-6:10|CPC013_MCF7_6H:BRD-K50140147-001-03-6:10|CPC014_A375_6H:BRD-K50140147-001-02-8:10|CPC014_A375_6H:BRD-K50140147-001-01-0:10|CPC014_A549_24H:BRD-K5014…
CGS001-5829	CGS001-5829	PXN	trt_sh.cgs	120 h|144 h|96 h	1 µL|1.5 µL|2 µL|5 µL	88.2377	82.2149	75.2064	1	1	92.3929	84.0824	82.6134	69.7707	69.2884	53.0906	49.6147	45.697	-58.8153	8	1	9	9	53.1|69.8|82.6|69.3|92.4|45.7|49.6|-58.8|84.1	0.86|0.81|1.05|1.06|1.08|0.89|0.8|-0.87|1.19	A375|A549|HA1E|HCC515|HEPG2|HT29|MCF7|PC3|VCAP	5|9|3|2	5|9|3|2|4|1	CGS001_A375_96H:PXN:1|CGS001_A549_96H:PXN:1|CGS001_HA1E_96H:PXN:1.5|CGS001_HCC515_96H:PXN:2|CGS001_HEPG2_96H:PXN:1.5|CGS001_HT29_96H:PXN:1|CGS001_MCF7_144H:PXN:2|CGS001_PC3_144H:PXN:2|CGS001_VCAP_120H:PXN:5
CGS001-1024	CGS001-1024	CDK8	trt_sh.cgs	120 h|144 h|168 h|96 h	1 µL|1.5 µL|2 µL|5 µL	90.7914	82.2128	54.8085	1	1	97.4385	84.1443	74.1948	73.0737	0	0	0	0	-52.1212	4	1	9	12	73.1|0|84.1|0|0|-52.1|74.2|97.4|0	1.05|0|1.07|0|0|-0.63|1.05|1.38|0	A375|A549|HA1E|HCC515|HEPG2|HT29|MCF7|PC3|VCAP	8|3|7|1	8|3|7|1|2|4	CGS001_A375_96H:CDK8:1|CGS001_A549_96H:CDK8:1|CGS001_HA1E_96H:CDK8:1.5|CGS001_HCC515_96H:CDK8:2|CGS001_HEPG2_96H:CDK8:1.5|CGS001_HT29_96H:CDK8:1|CGS001_MCF7_96H:CDK8:2|CGS001_MCF7_144H:CDK8:2|CGS001_PC3_96H:CDK8:2|CGS001_PC3_144H:CDK8:2|CGS001_VCAP_168H:CDK8:5|CGS001_VCAP_120H:CDK8:5
CGS001-10014	CGS001-10014	HDAC5	trt_sh.cgs	120 h|144 h|96 h	1 µL|1.5 µL|2 µL|5 µL	94.7852	82.2068	54.8046	1	1	95.574	93.9964	91.0752	48.1818	0	0	-53.7999	-69.226	-666	4	2	8	11	0|0|-53.8|91.1|48.2|95.6|94|-69.2	0|0|-0.58|1.04|0.92|1.31|1.3|-0.84	A375|A549|HA1E|HEPG2|HT29|MCF7|PC3|VCAP	6|7|4|5	6|7|4|5|1|2	CGS001_A375_96H:HDAC5:1|CGS001_A549_96H:HDAC5:1|CGS001_HA1E_96H:HDAC5:1.5|CGS001_HEPG2_96H:HDAC5:1.5|CGS001_HT29_96H:HDAC5:1|CGS001_MCF7_96H:HDAC5:2|CGS001_MCF7_144H:HDAC5:2|CGS001_PC3_96H:HDAC5:2|CGS001_PC3_120H:HDAC5:2|CGS001_PC3_144H:HDAC5:2|CGS001_VCAP_120H:HDAC5:5
BRD-K71303366	BRD-K71303366	BRD-K71303366	trt_cp	24 h|6 h	1 µM|10 µM	86.4279	82.2056	71.2963	-666	-666	88.0679	84.788	79.4835	76.4829	57.326	41.6293	12.9248	-666	-666	7	0	7	13	12.9|76.5|57.3|41.6|88.1|79.5|84.8	0.64|1.11|0.9|0.95|1.3|1.2|1.24	A375|A549|HEPG2|HT29|MCF7|PC3|VCAP	5|7|6|2	5|7|6|2|3|4	CPC019_A375_6H:BRD-K71303366-001-01-3:10|CPC019_A549_24H:BRD-K71303366-001-01-3:10|CPC019_HEPG2_6H:BRD-K71303366-001-01-3:10|CPC019_HT29_6H:BRD-K71303366-001-01-3:10|CPC019_MCF7_24H:BRD-K71303366-001-01-3:10|CPC019_MCF7_6H:BRD-K71303366-001-01-3:10|CPC019_PC3_24H:BRD-K71303366-001-01-3:10|CPC019_PC3_6H:BRD-K71303366-001-01-3:10|CPC019_VCAP_24H:BRD-K71303366-001-01-3:10|CPC019_VCAP_6H:BRD-K7130336…
CGS001-22926	CGS001-22926	ATF6	trt_sh.cgs	120 h|96 h	1 µL|1.5 µL|2 µL|5 µL	99.6792	82.1809	54.7872	1	1	99.8788	99.4797	90.8714	38.4935	0	0	0	0	-666	4	0	8	8	0|0|38.5|0|99.9|90.9|99.5|0	0|0|0.79|0|1.54|1.22|1.46|0	A375|HA1E|HCC515|HEPG2|HT29|MCF7|PC3|VCAP	5|7|6|3	5|7|6|3|1|2	CGS001_A375_96H:ATF6:1|CGS001_HA1E_96H:ATF6:1.5|CGS001_HCC515_96H:ATF6:2|CGS001_HEPG2_96H:ATF6:1.5|CGS001_HT29_96H:ATF6:1|CGS001_MCF7_96H:ATF6:2|CGS001_PC3_96H:ATF6:2|CGS001_VCAP_120H:ATF6:5
CGS001-27242	CGS001-27242	TNFRSF21	trt_sh.cgs	120 h|144 h|96 h	1 µL|1.5 µL|2 µL|5 µL	88.6381	82.1372	69.1668	1	1	90.2742	87.0021	78.6101	72.6627	52.8157	33.6364	0	0	0	6	0	9	11	0|0|72.7|78.6|87|33.6|52.8|90.3|0	0|0|0.93|1.12|0.92|0.77|0.84|1.26|0	A375|A549|HA1E|HCC515|HEPG2|HT29|MCF7|PC3|VCAP	8|5|4|3	8|5|4|3|7|6	CGS001_A375_96H:TNFRSF21:1|CGS001_A549_96H:TNFRSF21:1|CGS001_HA1E_96H:TNFRSF21:1.5|CGS001_HCC515_96H:TNFRSF21:2|CGS001_HEPG2_96H:TNFRSF21:1.5|CGS001_HT29_96H:TNFRSF21:1|CGS001_MCF7_96H:TNFRSF21:2|CGS001_MCF7_144H:TNFRSF21:2|CGS001_PC3_96H:TNFRSF21:2|CGS001_PC3_144H:TNFRSF21:2|CGS001_VCAP_120H:TNFRSF21:5
CGS001-54583	CGS001-54583	EGLN1	trt_sh.cgs	120 h|96 h	1 µL|1.5 µL|2 µL|5 µL	90.3633	82.1301	54.7534	1	1	94.4236	86.303	82.397	65.3966	0	0	0	-40.2842	-55.3308	4	2	9	9	65.4|0|-55.3|94.4|0|86.3|0|-40.3|82.4	0.98|0|-0.68|1.28|0|1.23|0|-0.37|1.18	A375|A549|HA1E|HCC515|HEPG2|HT29|MCF7|PC3|VCAP	4|6|9|1	4|6|9|1|2|5	CGS001_A375_96H:EGLN1:1|CGS001_A549_96H:EGLN1:1|CGS001_HA1E_96H:EGLN1:1.5|CGS001_HCC515_96H:EGLN1:2|CGS001_HEPG2_96H:EGLN1:1.5|CGS001_HT29_96H:EGLN1:1|CGS001_MCF7_96H:EGLN1:2|CGS001_PC3_96H:EGLN1:2|CGS001_VCAP_120H:EGLN1:5
BRD-K10361096	BRD-K10361096	BRD-K10361096	trt_cp	24 h|6 h	10 µM	88.4982	82.0936	69.9145	-666	-666	89.193	87.8034	76.0583	75.3197	62.1891	28.9238	0	0	-666	6	0	8	12	87.8|0|89.2|0|76.1|62.2|75.3|28.9	1.28|0|1.29|0|1.13|1.07|1.16|0.88	A375|A549|HCC515|HEPG2|MCF7|PC3|VCAP|HT29	3|1|5|7	3|1|5|7|6|8	CPC008_A375_24H:BRD-K10361096-001-04-6:10|CPC008_A375_6H:BRD-K10361096-001-04-6:10|CPC008_A549_6H:BRD-K10361096-001-04-6:10|CPC008_HCC515_6H:BRD-K10361096-001-04-6:10|CPC008_HEPG2_6H:BRD-K10361096-001-04-6:10|CPC008_MCF7_24H:BRD-K10361096-001-04-6:10|CPC008_MCF7_6H:BRD-K10361096-001-04-6:10|CPC008_PC3_24H:BRD-K10361096-001-04-6:10|CPC008_VCAP_24H:BRD-K10361096-001-04-6:10|CPC008_HT29_6H:BRD-K1036…
BRD-K95352812	BRD-K95352812	BRD-K95352812	trt_cp	24 h|6 h	10 µM	88.2913	82.0903	74.9335	-666	-666	90.3587	86.2239	81.3107	70.4678	66.797	54.4426	47.4058	46.2485	-666	8	0	8	11	81.3|70.5|46.2|66.8|90.4|47.4|86.2|54.4	1.2|1.06|0.86|1.06|1.32|0.97|1.26|0.94	A375|A549|HA1E|HCC515|HT29|PC3|VCAP|MCF7	5|7|1|2	5|7|1|2|4|8	CPC007_A375_24H:BRD-K95352812-019-02-2:10|CPC007_A375_6H:BRD-K95352812-019-02-2:10|CPC007_A549_6H:BRD-K95352812-019-02-2:10|CPC007_HA1E_6H:BRD-K95352812-019-02-2:10|CPC007_HCC515_6H:BRD-K95352812-019-02-2:10|CPC007_HT29_6H:BRD-K95352812-019-02-2:10|CPC007_PC3_6H:BRD-K95352812-019-02-2:10|CPC007_VCAP_24H:BRD-K95352812-019-02-2:10|CPC007_VCAP_6H:BRD-K95352812-019-02-2:10|CPC007_MCF7_24H:BRD-K953528…
CGS001-2222	CGS001-2222	FDFT1	trt_sh.cgs	120 h|144 h|96 h	1 µL|1.5 µL|2 µL|5 µL	95.2131	82.0893	63.5589	1	1	98	92.4261	70.5334	67.3978	52.9963	0	0	-67.8347	-94.3966	5	2	9	11	70.5|0|0|92.4|-67.8|98|67.4|-94.4|53	1.03|0|0|1.25|-0.95|1.39|0.99|-1.31|0.97	A375|A549|HA1E|HCC515|HEPG2|HT29|MCF7|PC3|VCAP	6|4|1|7	6|4|1|7|9|2	CGS001_A375_96H:FDFT1:1|CGS001_A549_96H:FDFT1:1|CGS001_HA1E_96H:FDFT1:1.5|CGS001_HCC515_96H:FDFT1:2|CGS001_HEPG2_96H:FDFT1:1.5|CGS001_HT29_96H:FDFT1:1|CGS001_MCF7_96H:FDFT1:2|CGS001_MCF7_144H:FDFT1:2|CGS001_PC3_96H:FDFT1:2|CGS001_PC3_144H:FDFT1:2|CGS001_VCAP_120H:FDFT1:5
CGS001-4763	CGS001-4763	NF1	trt_sh.cgs	120 h|144 h|96 h	1 µL|1.5 µL|2 µL|5 µL	93.6641	82.0853	54.7235	1	1	96.3915	90.9367	70.8489	70.164	0	0	0	-62.9778	-666	4	1	8	10	0|90.9|96.4|0|0|70.2|-63|70.8	0|1.14|1.25|0|0|1.02|-0.92|1.09	A375|A549|HA1E|HEPG2|HT29|MCF7|PC3|VCAP	3|2|8|6	3|2|8|6|1|4	CGS001_A375_96H:NF1:1|CGS001_A549_96H:NF1:1|CGS001_HA1E_96H:NF1:1.5|CGS001_HEPG2_96H:NF1:1.5|CGS001_HT29_96H:NF1:1|CGS001_MCF7_96H:NF1:2|CGS001_MCF7_144H:NF1:2|CGS001_PC3_96H:NF1:2|CGS001_PC3_144H:NF1:2|CGS001_VCAP_120H:NF1:5
CGS001-5888	CGS001-5888	RAD51	trt_sh.cgs	144 h|96 h	1 µL|1.5 µL|2 µL	92.4148	82.0672	65.7284	1	1	96.466	88.3636	74.8249	68.6142	66.1017	0	0	-666	-666	5	0	7	9	68.6|0|66.1|96.5|88.4|0|74.8	1.01|0|0.81|1.21|1.25|0|1.1	A375|A549|HA1E|HEPG2|HT29|MCF7|PC3	4|5|7|1	4|5|7|1|3|2	CGS001_A375_96H:RAD51:1|CGS001_A549_96H:RAD51:1|CGS001_HA1E_96H:RAD51:1.5|CGS001_HEPG2_96H:RAD51:1.5|CGS001_HT29_96H:RAD51:1|CGS001_MCF7_96H:RAD51:2|CGS001_MCF7_144H:RAD51:2|CGS001_PC3_96H:RAD51:2|CGS001_PC3_144H:RAD51:2
CGS001-51742	CGS001-51742	ARID4B	trt_sh.cgs	144 h|96 h	1 µL|1.5 µL|2 µL	94.9395	82.0442	39.8611	1	1	96.0485	93.8305	84.6919	53.606	0	-89.0104	-666	-666	-666	4	1	6	6	96|84.7|-89|93.8|53.6|0	1.3|1.06|-1.16|1.12|0.85|0	A375|A549|HA1E|HEPG2|MCF7|PC3	1|4|2|5	1|4|2|5|6|3	CGS001_A375_96H:ARID4B:1|CGS001_A549_96H:ARID4B:1|CGS001_HA1E_96H:ARID4B:1.5|CGS001_HEPG2_96H:ARID4B:1.5|CGS001_MCF7_144H:ARID4B:2|CGS001_PC3_96H:ARID4B:2
CGS001-3265	CGS001-3265	HRAS	trt_sh.cgs	120 h|144 h|96 h	1 µL|1.5 µL|2 µL|5 µL	89.6517	82.0345	69.1616	1	1	90.3288	88.9745	85.7054	63.1294	43.4378	43.3939	30.3582	0	0	7	0	9	11	43.4|90.3|0|63.1|0|43.4|89|30.4|85.7	0.72|1.13|0|1.01|0|0.87|1.2|0.47|1.2	A375|A549|HA1E|HCC515|HEPG2|HT29|MCF7|PC3|VCAP	2|7|9|4	2|7|9|4|1|6	CGS001_A375_96H:HRAS:1|CGS001_A549_96H:HRAS:1|CGS001_HA1E_96H:HRAS:1.5|CGS001_HCC515_96H:HRAS:2|CGS001_HEPG2_96H:HRAS:1.5|CGS001_HT29_96H:HRAS:1|CGS001_MCF7_96H:HRAS:2|CGS001_MCF7_144H:HRAS:2|CGS001_PC3_96H:HRAS:2|CGS001_PC3_144H:HRAS:2|CGS001_VCAP_120H:HRAS:5
CGS001-790	CGS001-790	CAD	trt_sh.cgs	120 h|96 h	1 µL|1.5 µL|2 µL|5 µL	90.8836	82.0307	62.1922	1	1	95.4554	86.3118	85.2445	61.1111	45.0303	0	0	0	-71.4523	5	1	9	9	0|85.2|0|-71.5|0|45|95.5|86.3|61.1	0|1.07|0|-0.95|0|0.88|1.3|1.2|1.02	A375|A549|HA1E|HCC515|HEPG2|HT29|MCF7|PC3|VCAP	7|8|2|9	7|8|2|9|6|1	CGS001_A375_96H:CAD:1|CGS001_A549_96H:CAD:1|CGS001_HA1E_96H:CAD:1.5|CGS001_HCC515_96H:CAD:2|CGS001_HEPG2_96H:CAD:1.5|CGS001_HT29_96H:CAD:1|CGS001_MCF7_96H:CAD:2|CGS001_PC3_96H:CAD:2|CGS001_VCAP_120H:CAD:5
BRD-K37691127	BRD-K37691127	hinokitiol	trt_cp	24 h|6 h	10 µM	92.1734	82.0212	71.6975	-666	-666	94.6676	89.6792	72.4515	71.2864	66.0517	36.0485	33.354	0	-666	7	0	8	12	66.1|94.7|71.3|89.7|72.5|36|0|33.4	1.03|1.37|1.13|1.31|1.12|0.76|0|0.73	HA1E|HCC515|PC3|VCAP|A375|A549|HEPG2|MCF7	2|4|5|3	2|4|5|3|1|6	CPC003_HA1E_24H:BRD-K37691127-001-02-2:10|CPC003_HCC515_24H:BRD-K37691127-001-02-2:10|CPC003_HCC515_6H:BRD-K37691127-001-02-2:10|CPC003_PC3_24H:BRD-K37691127-001-02-2:10|CPC003_PC3_6H:BRD-K37691127-001-02-2:10|CPC003_VCAP_24H:BRD-K37691127-001-02-2:10|CPC003_VCAP_6H:BRD-K37691127-001-02-2:10|CPC016_A375_6H:BRD-K37691127-001-02-2:10|CPC016_A549_24H:BRD-K37691127-001-02-2:10|CPC016_HEPG2_6H:BRD-K37…
BRD-K37043259	BRD-K37043259	BRD-K37043259	trt_cp	24 h|6 h	10 µM	91.1778	82.0133	69.5137	-666	-666	92.1245	90.231	82.9424	62.7552	47.2087	41.8204	0	-64.7452	-85.3537	6	2	9	13	47.2|-64.7|41.8|-85.4|92.1|90.2|82.9|62.8|0	0.95|-0.55|0.81|-1.06|1.3|1.34|1.24|1.07|0	A375|A549|HA1E|HCC515|HEPG2|MCF7|PC3|VCAP|HT29	5|6|7|8	5|6|7|8|1|3	CPC019_A375_6H:BRD-K37043259-001-01-8:10|CPC019_A549_24H:BRD-K37043259-001-01-8:10|CPC019_A549_6H:BRD-K37043259-001-01-8:10|CPC019_HA1E_6H:BRD-K37043259-001-01-8:10|CPC019_HCC515_6H:BRD-K37043259-001-01-8:10|CPC019_HEPG2_6H:BRD-K37043259-001-01-8:10|CPC019_MCF7_6H:BRD-K37043259-001-01-8:10|CPC019_PC3_6H:BRD-K37043259-001-01-8:10|CPC019_VCAP_24H:BRD-K37043259-001-01-8:10|CPC019_MCF7_24H:BRD-K37043…
CGS001-10161	CGS001-10161	LPAR6	trt_sh.cgs	120 h|96 h	1 µL|1.5 µL|2 µL|5 µL	89.037	81.9607	54.6405	1	1	94.819	83.255	78.7862	70.9826	0	0	0	-78.7751	-666	4	1	8	8	-78.8|83.3|78.8|0|0|0|71|94.8	-1.04|1.04|1.01|0|0|0|1.06|1.3	A375|A549|HA1E|HEPG2|HT29|MCF7|PC3|VCAP	8|2|3|7	8|2|3|7|4|5	CGS001_A375_96H:LPAR6:1|CGS001_A549_96H:LPAR6:1|CGS001_HA1E_96H:LPAR6:1.5|CGS001_HEPG2_96H:LPAR6:1.5|CGS001_HT29_96H:LPAR6:1|CGS001_MCF7_96H:LPAR6:2|CGS001_PC3_96H:LPAR6:2|CGS001_VCAP_120H:LPAR6:5
BRD-K46373671	BRD-K46373671	BRD-K46373671	trt_cp	24 h|6 h	10 µM	91.0551	81.9453	54.6302	-666	-666	92.0918	90.0183	85.8327	59.8385	0	0	0	-92.3214	-666	4	1	8	11	0|0|-92.3|90|0|92.1|85.8|59.8	0|0|-1.21|1.25|0|1.37|1.28|1.05	A375|HA1E|HCC515|HEPG2|HT29|MCF7|PC3|VCAP	6|4|7|8	6|4|7|8|1|2	CPC019_A375_6H:BRD-K46373671-001-01-8:10|CPC019_HA1E_6H:BRD-K46373671-001-01-8:10|CPC019_HCC515_6H:BRD-K46373671-001-01-8:10|CPC019_HEPG2_6H:BRD-K46373671-001-01-8:10|CPC019_HT29_6H:BRD-K46373671-001-01-8:10|CPC019_MCF7_6H:BRD-K46373671-001-01-8:10|CPC019_PC3_24H:BRD-K46373671-001-01-8:10|CPC019_PC3_6H:BRD-K46373671-001-01-8:10|CPC019_VCAP_6H:BRD-K46373671-001-01-8:10|CPC019_MCF7_24H:BRD-K4637367…
CGS001-8243	CGS001-8243	SMC1A	trt_sh.cgs	120 h|144 h|96 h	1 µL|1.5 µL|2 µL|5 µL	89.27	81.9217	63.5899	1	1	96.7824	81.7576	79.0262	70.1207	53.8523	0	0	0	-666	5	0	8	10	96.8|0|70.1|0|81.8|0|53.9|79	1.32|0|1.06|0|1.19|0|0.91|1.16	A375|HA1E|HCC515|HEPG2|HT29|MCF7|PC3|VCAP	1|5|8|3	1|5|8|3|7|2	CGS001_A375_96H:SMC1A:1|CGS001_HA1E_96H:SMC1A:1.5|CGS001_HCC515_96H:SMC1A:2|CGS001_HEPG2_96H:SMC1A:1.5|CGS001_HT29_96H:SMC1A:1|CGS001_MCF7_96H:SMC1A:2|CGS001_MCF7_144H:SMC1A:2|CGS001_PC3_96H:SMC1A:2|CGS001_PC3_144H:SMC1A:2|CGS001_VCAP_120H:SMC1A:5
CGS001-79073	CGS001-79073	TMEM109	trt_sh.cgs	120 h|144 h|96 h	1 µL|1.5 µL|2 µL|5 µL	95.5136	81.9049	69.6363	1	1	97.5727	93.4545	70.9114	65.6811	53.3689	36.829	0	0	-666	6	0	8	9	97.6|65.7|0|36.8|0|93.5|53.4|70.9	1.34|0.67|0|0.76|0|1.31|0.85|1.09	A375|A549|HA1E|HCC515|HEPG2|HT29|MCF7|VCAP	1|6|8|2	1|6|8|2|7|4	CGS001_A375_96H:TMEM109:1|CGS001_A549_96H:TMEM109:1|CGS001_HA1E_96H:TMEM109:1.5|CGS001_HCC515_96H:TMEM109:2|CGS001_HEPG2_96H:TMEM109:1.5|CGS001_HT29_96H:TMEM109:1|CGS001_MCF7_96H:TMEM109:2|CGS001_MCF7_144H:TMEM109:2|CGS001_VCAP_120H:TMEM109:5
BRD-K62289640	BRD-K62289640	lylamine	trt_cp	24 h|6 h	10 µM	91.1413	81.9049	73.3603	-666	-666	91.7589	90.5236	75.6675	69.6697	64.9541	47.5881	37.7289	0	-666	7	0	8	12	91.8|90.5|47.6|75.7|65|37.7|0|69.7	1.31|1.34|0.97|1.15|1.02|0.69|0|1.06	HA1E|PC3|VCAP|A375|A549|HEPG2|HT29|MCF7	1|2|4|8	1|2|4|8|5|3	CPC001_HA1E_24H:BRD-K62289640-003-01-9:10|CPC001_HA1E_6H:BRD-K62289640-003-01-9:10|CPC001_PC3_24H:BRD-K62289640-003-01-9:10|CPC001_VCAP_24H:BRD-K62289640-003-01-9:10|CPC001_VCAP_6H:BRD-K62289640-003-01-9:10|CPC017_A375_6H:BRD-K62289640-003-01-9:10|CPC017_A549_24H:BRD-K62289640-003-01-9:10|CPC017_A549_6H:BRD-K62289640-003-01-9:10|CPC017_HEPG2_6H:BRD-K62289640-003-01-9:10|CPC017_HT29_6H:BRD-K622896…
CGS001-7533	CGS001-7533	YWHAH	trt_sh.cgs	120 h|144 h|96 h	1 µL|1.5 µL|2 µL|5 µL	91.132	81.9029	62.1171	1	1	99.3226	82.9415	81.5452	63.8022	45.0909	0	0	-66.3798	-666	5	1	8	10	99.3|63.8|82.9|0|45.1|81.5|-66.4|0	1.44|0.52|1.06|0|0.89|1.12|-0.96|0	A375|A549|HA1E|HEPG2|HT29|MCF7|PC3|VCAP	1|3|6|2	1|3|6|2|5|4	CGS001_A375_96H:YWHAH:1|CGS001_A549_96H:YWHAH:1|CGS001_HA1E_96H:YWHAH:1.5|CGS001_HEPG2_96H:YWHAH:1.5|CGS001_HT29_96H:YWHAH:1|CGS001_MCF7_96H:YWHAH:2|CGS001_MCF7_144H:YWHAH:2|CGS001_PC3_96H:YWHAH:2|CGS001_PC3_144H:YWHAH:2|CGS001_VCAP_120H:YWHAH:5
CGS001-4781	CGS001-4781	NFIB	trt_sh.cgs	120 h|96 h	1 µL|1.5 µL|2 µL|5 µL	87.4905	81.8996	54.5997	1	1	92.5311	82.4498	78.5128	74.1045	0	0	0	0	-96.9205	4	1	9	9	0|0|78.5|-96.9|82.4|0|92.5|74.1|0	0|0|1.01|-1.32|0.77|0|1.25|1.09|0	A375|A549|HA1E|HCC515|HEPG2|HT29|MCF7|PC3|VCAP	7|5|3|8	7|5|3|8|1|2	CGS001_A375_96H:NFIB:1|CGS001_A549_96H:NFIB:1|CGS001_HA1E_96H:NFIB:1.5|CGS001_HCC515_96H:NFIB:2|CGS001_HEPG2_96H:NFIB:1.5|CGS001_HT29_96H:NFIB:1|CGS001_MCF7_96H:NFIB:2|CGS001_PC3_96H:NFIB:2|CGS001_VCAP_120H:NFIB:5
CGS001-7272	CGS001-7272	TTK	trt_sh.cgs	120 h|144 h|96 h	1 µL|1.5 µL|2 µL|5 µL	98.3411	81.8755	54.5836	1	1	98.4791	98.2031	79.6076	51.2121	0	0	0	0	-666	4	0	8	10	0|79.6|0|98.2|51.2|0|98.5|0	0|0.99|0|1.3|0.94|0|1.4|0	A375|A549|HA1E|HEPG2|HT29|MCF7|PC3|VCAP	7|4|2|5	7|4|2|5|1|3	CGS001_A375_96H:TTK:1|CGS001_A549_96H:TTK:1|CGS001_HA1E_96H:TTK:1.5|CGS001_HEPG2_96H:TTK:1.5|CGS001_HT29_96H:TTK:1|CGS001_MCF7_96H:TTK:2|CGS001_MCF7_144H:TTK:2|CGS001_PC3_96H:TTK:2|CGS001_PC3_144H:TTK:2|CGS001_VCAP_120H:TTK:5
CGS001-4067	CGS001-4067	LYN	trt_sh.cgs	120 h|144 h|96 h	1 µL|1.5 µL|2 µL|5 µL	92.9745	81.8744	54.583	1	1	94.957	90.992	88.823	52.7258	0	0	0	0	-80.2122	4	1	9	11	88.8|91|0|52.7|0|0|0|95|-80.2	1.19|1.14|0|0.94|0|0|0|1.32|-1.01	A375|A549|HA1E|HCC515|HEPG2|HT29|MCF7|PC3|VCAP	8|2|1|4	8|2|1|4|3|5	CGS001_A375_96H:LYN:1|CGS001_A549_96H:LYN:1|CGS001_HA1E_96H:LYN:1.5|CGS001_HCC515_96H:LYN:2|CGS001_HEPG2_96H:LYN:1.5|CGS001_HT29_96H:LYN:1|CGS001_MCF7_96H:LYN:2|CGS001_MCF7_144H:LYN:2|CGS001_PC3_96H:LYN:2|CGS001_PC3_144H:LYN:2|CGS001_VCAP_120H:LYN:5
CGS001-3280	CGS001-3280	HES1	trt_sh.cgs	120 h|144 h|96 h	1 µL|1.5 µL|2 µL|5 µL	91.8818	81.8376	54.5584	1	1	92.3154	91.4482	83.0073	60.5796	0	0	-63.4623	-78.9997	-80.8485	4	3	9	11	0|-79|60.6|-63.5|0|-80.8|83|92.3|91.4	0|-1.08|0.64|-0.84|0|-1.08|1.14|1.28|1.25	A375|A549|HA1E|HCC515|HEPG2|HT29|MCF7|PC3|VCAP	8|9|7|3	8|9|7|3|1|5	CGS001_A375_96H:HES1:1|CGS001_A549_96H:HES1:1|CGS001_HA1E_96H:HES1:1.5|CGS001_HCC515_96H:HES1:2|CGS001_HEPG2_96H:HES1:1.5|CGS001_HT29_96H:HES1:1|CGS001_MCF7_96H:HES1:2|CGS001_MCF7_144H:HES1:2|CGS001_PC3_96H:HES1:2|CGS001_PC3_144H:HES1:2|CGS001_VCAP_120H:HES1:5
BRD-K85985071	BRD-K85985071	ellipticine	trt_cp	24 h|6 h	10 µM|3 µM	86.806	81.8168	75.9954	-666	-666	87.1918	86.4202	77.381	76.2743	65.5058	63.1997	51.7613	14.8729	0	8	0	9	15	76.3|63.2|0|86.4|87.2|65.5|51.8|77.4|14.9	1.15|1.01|0|1.23|1.29|1.1|1|1.08|0.78	A375|A549|HA1E|HCC515|MCF7|PC3|VCAP|HEPG2|HT29	5|4|8|1	5|4|8|1|6|2	CPC014_A375_6H:BRD-K85985071-001-20-7:10|CPC014_A549_24H:BRD-K85985071-001-20-7:10|CPC014_A549_6H:BRD-K85985071-001-20-7:10|CPC014_HA1E_6H:BRD-K85985071-001-20-7:10|CPC014_HCC515_6H:BRD-K85985071-001-20-7:10|CPC014_MCF7_24H:BRD-K85985071-001-20-7:10|CPC014_MCF7_6H:BRD-K85985071-001-20-7:10|CPC014_PC3_24H:BRD-K85985071-001-20-7:10|CPC014_PC3_6H:BRD-K85985071-001-20-7:10|CPC014_VCAP_24H:BRD-K859850…
CGS001-51520	CGS001-51520	LARS	trt_sh.cgs	120 h|96 h	1 µL|1.5 µL|2 µL|5 µL	89.1477	81.8076	54.5384	1	1	94.468	83.8275	83.3958	65.5393	0	0	0	0	-666	4	0	8	8	94.5|0|0|83.8|0|0|65.5|83.4	1.27|0|0|0.84|0|0|1.01|1.18	A375|A549|HA1E|HEPG2|HT29|MCF7|PC3|VCAP	1|4|8|7	1|4|8|7|2|3	CGS001_A375_96H:LARS:1|CGS001_A549_96H:LARS:1|CGS001_HA1E_96H:LARS:1.5|CGS001_HEPG2_96H:LARS:1.5|CGS001_HT29_96H:LARS:1|CGS001_MCF7_96H:LARS:2|CGS001_PC3_96H:LARS:2|CGS001_VCAP_120H:LARS:5
CGS001-57222	CGS001-57222	ERGIC1	trt_sh.cgs	120 h|96 h	1 µL|1.5 µL|2 µL|5 µL	83.9573	81.7963	54.5309	1	1	85.2121	82.7024	82.5843	76.6864	0	0	0	0	-666	4	0	8	8	76.7|82.7|0|0|0|85.2|0|82.6	1.07|1.03|0|0|0|1.22|0|1.18	A375|A549|HA1E|HCC515|HEPG2|HT29|MCF7|VCAP	6|2|8|1	6|2|8|1|3|4	CGS001_A375_96H:ERGIC1:1|CGS001_A549_96H:ERGIC1:1|CGS001_HA1E_96H:ERGIC1:1.5|CGS001_HCC515_96H:ERGIC1:2|CGS001_HEPG2_96H:ERGIC1:1.5|CGS001_HT29_96H:ERGIC1:1|CGS001_MCF7_96H:ERGIC1:2|CGS001_VCAP_120H:ERGIC1:5
CGS001-2494	CGS001-2494	NR5A2	trt_sh.cgs	120 h|96 h	1 µL|1.5 µL|2 µL|5 µL	88.8541	81.7861	57.9573	0	1	90.3636	87.3446	76.6126	72.8237	20.5993	0	0	-58.792	-666	5	1	8	8	-58.8|87.3|0|76.6|90.4|0|72.8|20.6	-0.74|1.09|0|1.1|1.27|0|1.08|0.58	A375|A549|HA1E|HCC515|HT29|MCF7|PC3|VCAP	5|2|4|7	5|2|4|7|8|3	CGS001_A375_96H:NR5A2:1|CGS001_A549_96H:NR5A2:1|CGS001_HA1E_96H:NR5A2:1.5|CGS001_HCC515_96H:NR5A2:2|CGS001_HT29_96H:NR5A2:1|CGS001_MCF7_96H:NR5A2:2|CGS001_PC3_96H:NR5A2:2|CGS001_VCAP_120H:NR5A2:5
ccsbBroad304_00259	ccsbBroad304_00259	CD40	trt_oe	96 h	1 µL|2 µL|3 µL|4 µL	91.3331	81.7216	69.2504	0	0	96.8254	85.8407	78.7234	65.4971	44.3299	44.2857	0	0	-666	6	0	8	8	78.7|0|65.5|96.8|44.3|85.8|0|44.3	1.13|0|0.95|1.37|0.96|1.18|0|0.99	A375|A549|HA1E|HCC515|HT29|MCF7|PC3|VCAP	4|6|1|3	4|6|1|3|5|8	OEB001_A375_96H:BRDN0000399792:-666|OEB001_A549_96H:BRDN0000399792:-666|OEB001_HA1E_96H:BRDN0000399792:-666|OEB001_HCC515_96H:BRDN0000399792:-666|OEB001_HT29_96H:BRDN0000399792:-666|OEB001_MCF7_96H:BRDN0000399792:-666|OEB001_PC3_96H:BRDN0000399792:-666|OEB001_VCAP_96H:BRDN0000399792:-666
CGS001-2645	CGS001-2645	GCK	trt_sh.cgs	120 h|96 h	1 µL|1.5 µL|2 µL|5 µL	88.4067	81.7193	73.3164	0	0	92.6061	84.2072	78.0275	72.0365	71.8631	41.1579	0	-666	-666	6	0	7	7	72|0|78|92.6|41.2|71.9|84.2	0.86|0|1.11|1.3|0.62|1.07|1.19	A549|HA1E|HCC515|HT29|MCF7|PC3|VCAP	4|7|3|1	4|7|3|1|6|5	CGS001_A549_96H:GCK:1|CGS001_HA1E_96H:GCK:1.5|CGS001_HCC515_96H:GCK:2|CGS001_HT29_96H:GCK:1|CGS001_MCF7_96H:GCK:2|CGS001_PC3_96H:GCK:2|CGS001_VCAP_120H:GCK:5
ccsbBroad304_06021	ccsbBroad304_06021	KLF6	trt_oe	24 h|48 h|72 h|96 h	1 µL|2 µL|4 µL	91.8833	81.6886	66.0196	1	1	97.076	86.6907	84.8649	58.1227	51.8375	17.5258	16.1905	0	-666	7	0	8	16	86.7|84.9|97.1|16.2|58.1|17.5|0|51.8	1.19|1.09|1.27|0.58|0.62|0.77|0|0.92	PC3|A549|HA1E|HCC515|HEPG2|HT29|MCF7|A375	3|1|2|5	3|1|2|5|8|6	OEC001_PC3_48H:CCSBBROAD304_06021:-666|OEB005_A549_96H:BRDN0000408949:-666|OEB005_HA1E_96H:BRDN0000408949:-666|OEB005_HCC515_96H:BRDN0000408949:-666|OEB005_HEPG2_96H:BRDN0000408949:-666|OEB005_HT29_96H:BRDN0000408949:-666|OEB005_MCF7_96H:BRDN0000408949:-666|OEC001_A375_48H:CCSBBROAD304_06021:-666|OEB005_PC3_96H:BRDN0000408949:-666|OEC001_A375_24H:CCSBBROAD304_06021:-666|OEC001_A375_72H:CCSBBROAD3…
CGS001-3566	CGS001-3566	IL4R	trt_sh.cgs	120 h|144 h|96 h	1 µL|1.5 µL|2 µL|5 µL	90.7102	81.6671	54.4447	1	1	91.9867	89.4337	76.4669	68.7809	0	0	0	0	-53.4748	4	1	9	11	0|92|0|-53.5|0|0|68.8|89.4|76.5	0|1.16|0|-0.64|0|0|1|1.24|1.14	A375|A549|HA1E|HCC515|HEPG2|HT29|MCF7|PC3|VCAP	2|8|9|7	2|8|9|7|1|3	CGS001_A375_96H:IL4R:1|CGS001_A549_96H:IL4R:1|CGS001_HA1E_96H:IL4R:1.5|CGS001_HCC515_96H:IL4R:2|CGS001_HEPG2_96H:IL4R:1.5|CGS001_HT29_96H:IL4R:1|CGS001_MCF7_96H:IL4R:2|CGS001_MCF7_144H:IL4R:2|CGS001_PC3_96H:IL4R:2|CGS001_PC3_144H:IL4R:2|CGS001_VCAP_120H:IL4R:5
BRD-K01614657	BRD-K01614657	BRD-K01614657	trt_cp	24 h|6 h	10 µM	87.3379	81.5662	72.4122	-666	-666	92.681	81.9948	81.0186	70.5704	55.5351	52.6734	0	-666	-666	6	0	7	10	52.7|55.5|0|92.7|82|81|70.6	0.92|0.95|0|1.38|1.23|1.21|1.11	A549|HA1E|HCC515|MCF7|PC3|VCAP|A375	4|5|6|7	4|5|6|7|2|1	CPC012_A549_24H:BRD-K01614657-001-01-6:10|CPC012_A549_6H:BRD-K01614657-001-01-6:10|CPC012_HA1E_6H:BRD-K01614657-001-01-6:10|CPC012_HCC515_6H:BRD-K01614657-001-01-6:10|CPC012_MCF7_24H:BRD-K01614657-001-01-6:10|CPC012_PC3_24H:BRD-K01614657-001-01-6:10|CPC012_PC3_6H:BRD-K01614657-001-01-6:10|CPC012_VCAP_24H:BRD-K01614657-001-01-6:10|CPC012_MCF7_6H:BRD-K01614657-001-01-6:10|CPC012_A375_6H:BRD-K016146…
CGS001-23678	CGS001-23678	SGK3	trt_sh.cgs	120 h|96 h	1 µL|1.5 µL|2 µL|5 µL	88.4579	81.5023	60.6949	1	1	97.5152	79.4007	77.5065	71.5866	38.1606	0	0	-61.4811	-666	5	1	8	8	-61.5|0|38.2|97.5|71.6|77.5|79.4|0	-0.92|0|0.79|1.38|1.03|1.12|1.16|0	A549|HA1E|HCC515|HT29|MCF7|PC3|VCAP|A375	4|7|6|5	4|7|6|5|3|2	CGS001_A549_96H:SGK3:1|CGS001_HA1E_96H:SGK3:1.5|CGS001_HCC515_96H:SGK3:2|CGS001_HT29_96H:SGK3:1|CGS001_MCF7_96H:SGK3:2|CGS001_PC3_96H:SGK3:2|CGS001_VCAP_120H:SGK3:5|CGS001_A375_96H:SGK3:1
CGS001-84923	CGS001-84923	FAM104A	trt_sh.cgs	96 h	1 µL|1.5 µL|2 µL|5 µL	87.8337	81.4609	54.3073	1	1	92.1973	83.4701	76.0606	74.1157	0	0	0	0	-666	4	0	8	8	0|0|0|76.1|0|83.5|92.2|74.1	0|0|0|1.14|0|1.17|1.26|1.08	A375|A549|HA1E|HT29|MCF7|PC3|VCAP|HCC515	7|6|4|8	7|6|4|8|1|2	CGS001_A375_96H:FAM104A:1|CGS001_A549_96H:FAM104A:1|CGS001_HA1E_96H:FAM104A:1.5|CGS001_HT29_96H:FAM104A:1|CGS001_MCF7_96H:FAM104A:2|CGS001_PC3_96H:FAM104A:2|CGS001_VCAP_96H:FAM104A:5|CGS001_HCC515_96H:FAM104A:2
CGS001-7013	CGS001-7013	TERF1	trt_sh.cgs	120 h|96 h	1 µL|1.5 µL|2 µL|5 µL	96.8301	81.453	54.302	1	1	98.303	95.3572	90.9117	41.2401	0	0	0	0	-89.3381	4	1	9	9	90.9|0|0|-89.3|98.3|0|95.4|0|41.2	1.22|0|0|-1.18|1.41|0|1.33|0|0.83	A375|A549|HA1E|HEPG2|HT29|MCF7|PC3|VCAP|HCC515	5|7|1|9	5|7|1|9|2|3	CGS001_A375_96H:TERF1:1|CGS001_A549_96H:TERF1:1|CGS001_HA1E_96H:TERF1:1.5|CGS001_HEPG2_96H:TERF1:1.5|CGS001_HT29_96H:TERF1:1|CGS001_MCF7_96H:TERF1:2|CGS001_PC3_96H:TERF1:2|CGS001_VCAP_120H:TERF1:5|CGS001_HCC515_96H:TERF1:2
CGS001-3856	CGS001-3856	KRT8	trt_sh.cgs	120 h|96 h	1 µL|1.5 µL|2 µL|5 µL	95.1495	81.4419	54.2946	1	1	99.9447	90.3542	68	67.4686	0	0	0	-64.3571	-666	4	1	8	8	0|99.9|67.5|0|68|0|90.4|-64.4	0|1.43|0.85|0|1.07|0|1.26|-0.71	A375|A549|HA1E|HEPG2|HT29|MCF7|PC3|VCAP	2|7|5|3	2|7|5|3|1|4	CGS001_A375_96H:KRT8:1|CGS001_A549_96H:KRT8:1|CGS001_HA1E_96H:KRT8:1.5|CGS001_HEPG2_96H:KRT8:1.5|CGS001_HT29_96H:KRT8:1|CGS001_MCF7_96H:KRT8:2|CGS001_PC3_96H:KRT8:2|CGS001_VCAP_120H:KRT8:5
CGS001-79727	CGS001-79727	LIN28A	trt_sh.cgs	120 h|96 h	1 µL|1.5 µL|2 µL|5 µL	87.7445	81.4406	54.2937	0	0	90.0957	85.3933	85.3848	64.8885	0	0	-87.0421	-666	-666	4	1	7	7	64.9|0|-87|90.1|85.4|0|85.4	0.98|0|-1.13|1.22|0.87|0|1.2	A375|A549|HA1E|HCC515|HEPG2|PC3|VCAP	4|7|5|1	4|7|5|1|2|6	CGS001_A375_96H:LIN28A:1|CGS001_A549_96H:LIN28A:1|CGS001_HA1E_96H:LIN28A:1.5|CGS001_HCC515_96H:LIN28A:2|CGS001_HEPG2_96H:LIN28A:1.5|CGS001_PC3_96H:LIN28A:2|CGS001_VCAP_120H:LIN28A:5
ccsbBroad304_00283	ccsbBroad304_00283	CDKN2C	trt_oe	96 h	2 µL|3 µL|4 µL	91.5741	81.4282	61.3651	1	1	92.4324	90.7157	81.295	61.2698	42.4779	0	-84.2857	-666	-666	5	1	7	7	90.7|92.4|61.3|0|42.5|81.3|-84.3	1.26|1.18|1.09|0|0.9|1.12|-0.92	A375|A549|HCC515|HT29|MCF7|PC3|VCAP	2|1|6|3	2|1|6|3|5|4	OEB004_A375_96H:BRDN0000408019:-666|OEB004_A549_96H:BRDN0000408019:-666|OEB004_HCC515_96H:BRDN0000408019:-666|OEB004_HT29_96H:BRDN0000408019:-666|OEB004_MCF7_96H:BRDN0000408019:-666|OEB004_PC3_96H:BRDN0000408019:-666|OEB004_VCAP_96H:BRDN0000408019:-666
CGS001-3034	CGS001-3034	HAL	trt_sh.cgs	120 h|96 h	1 µL|1.5 µL|2 µL|5 µL	92.6818	81.4093	60.7316	0	0	94.8769	90.4866	78.1523	62.1212	38.7525	0	0	-666	-666	5	0	7	7	38.8|0|90.5|0|62.1|94.9|78.2	0.55|0|1.14|0|1.02|1.32|1.15	A375|A549|HA1E|HCC515|HT29|PC3|VCAP	6|3|7|5	6|3|7|5|1|2	CGS001_A375_96H:HAL:1|CGS001_A549_96H:HAL:1|CGS001_HA1E_96H:HAL:1.5|CGS001_HCC515_96H:HAL:2|CGS001_HT29_96H:HAL:1|CGS001_PC3_96H:HAL:2|CGS001_VCAP_120H:HAL:5
BRD-A10420615	BRD-A10420615	cyclopiazonic-acid	trt_cp	24 h|6 h	10 µM	83.0414	81.3988	77.8237	-666	-666	84.6154	81.4674	80.0738	79.4387	77.6942	63.6529	37.9768	0	-82.1543	7	1	9	12	80.1|-82.2|38|81.5|77.7|84.6|0|79.4|63.7	1.15|-1.02|0.91|1.22|1.12|1.16|0|1.17|1.07	HA1E|HCC515|PC3|VCAP|A549|HEPG2|HT29|MCF7|A375	6|4|1|8	6|4|1|8|5|9	CPC002_HA1E_24H:BRD-A10420615-001-03-6:10|CPC002_HA1E_6H:BRD-A10420615-001-03-6:10|CPC002_HCC515_24H:BRD-A10420615-001-03-6:10|CPC002_PC3_24H:BRD-A10420615-001-03-6:10|CPC002_VCAP_24H:BRD-A10420615-001-03-6:10|CPC016_A549_24H:BRD-A10420615-001-03-6:10|CPC016_HEPG2_6H:BRD-A10420615-001-03-6:10|CPC016_HT29_6H:BRD-A10420615-001-03-6:10|CPC016_MCF7_24H:BRD-A10420615-001-03-6:10|CPC016_MCF7_6H:BRD-A10…
CGS001-2864	CGS001-2864	FFAR1	trt_sh.cgs	120 h|96 h	1 µL|1.5 µL|2 µL|5 µL	84.1161	81.3726	63.4725	0	0	87.8788	80.3534	79.1475	78.1107	55.3448	0	0	0	-666	5	0	8	8	0|0|78.1|80.4|87.9|55.3|79.1|0	0|0|1.11|0.67|1.24|0.87|1.14|0	A375|HA1E|HCC515|HEPG2|HT29|MCF7|PC3|VCAP	5|4|7|3	5|4|7|3|6|1	CGS001_A375_96H:FFAR1:1|CGS001_HA1E_96H:FFAR1:1.5|CGS001_HCC515_96H:FFAR1:2|CGS001_HEPG2_96H:FFAR1:1.5|CGS001_HT29_96H:FFAR1:1|CGS001_MCF7_96H:FFAR1:2|CGS001_PC3_96H:FFAR1:2|CGS001_VCAP_120H:FFAR1:5
CGS001-7298	CGS001-7298	TYMS	trt_sh.cgs	120 h|144 h|96 h	1 µL|1.5 µL|2 µL|5 µL	90.4029	81.3652	62.9001	1	1	96.613	84.1928	75.8338	68.8213	51.9394	0	0	0	-57.886	5	1	9	11	96.6|0|75.8|-57.9|0|51.9|84.2|68.8|0	1.31|0|0.98|-0.75|0|0.95|1.15|1.04|0	A375|A549|HA1E|HCC515|HEPG2|HT29|MCF7|PC3|VCAP	1|7|3|8	1|7|3|8|6|2	CGS001_A375_96H:TYMS:1|CGS001_A549_96H:TYMS:1|CGS001_HA1E_96H:TYMS:1.5|CGS001_HCC515_96H:TYMS:2|CGS001_HEPG2_96H:TYMS:1.5|CGS001_HT29_96H:TYMS:1|CGS001_MCF7_96H:TYMS:2|CGS001_MCF7_144H:TYMS:2|CGS001_PC3_96H:TYMS:2|CGS001_PC3_144H:TYMS:2|CGS001_VCAP_120H:TYMS:5
BRD-K50841342	BRD-K50841342	PAC-1	trt_cp	24 h|6 h	10 µM	90.9194	81.3646	73.9452	-666	-666	91.2621	90.5766	74.9348	68.6846	59.9005	58.3124	46.4413	0	-666	7	0	8	13	91.3|58.3|0|59.9|68.7|46.4|74.9|90.6	1.32|0.97|0|1.01|1.13|0.87|1.16|1.32	A375|A549|HA1E|HCC515|HT29|MCF7|PC3|VCAP	1|8|7|5	1|8|7|5|4|2	CPC005_A375_24H:BRD-K50841342-001-01-6:10|CPC005_A375_6H:BRD-K50841342-001-01-6:10|CPC005_A549_24H:BRD-K50841342-001-01-6:10|CPC005_A549_6H:BRD-K50841342-001-01-6:10|CPC005_HA1E_24H:BRD-K50841342-001-01-6:10|CPC005_HA1E_6H:BRD-K50841342-001-01-6:10|CPC005_HCC515_6H:BRD-K50841342-001-01-6:10|CPC005_HT29_24H:BRD-K50841342-001-01-6:10|CPC005_MCF7_24H:BRD-K50841342-001-01-6:10|CPC005_PC3_6H:BRD-K5084…
BRD-K50464341	BRD-K50464341	berbamine	trt_cp	24 h|6 h	10 µM	89.1096	81.3645	74.639	-666	-666	91.1439	87.0752	83.711	63.5277	61.2653	61.1111	0	-666	-666	6	0	7	9	87.1|61.1|91.1|63.5|61.3|0|83.7	1.27|0.99|1.3|1.09|1|0|1.23	A375|A549|HA1E|HT29|MCF7|PC3|VCAP	3|1|7|4	3|1|7|4|5|2	CPC005_A375_24H:BRD-K50464341-001-02-6:10|CPC005_A549_24H:BRD-K50464341-001-02-6:10|CPC005_A549_6H:BRD-K50464341-001-02-6:10|CPC005_HA1E_24H:BRD-K50464341-001-02-6:10|CPC005_HT29_24H:BRD-K50464341-001-02-6:10|CPC005_MCF7_6H:BRD-K50464341-001-02-6:10|CPC005_PC3_24H:BRD-K50464341-001-02-6:10|CPC005_MCF7_24H:BRD-K50464341-001-02-6:10|CPC005_VCAP_24H:BRD-K50464341-001-02-6:10
BRD-A09719808	BRD-A09719808	BRD-A09719808	trt_cp	24 h|6 h	10 µM	88.9079	81.2753	68.5768	-666	-666	90.8459	86.9699	74.1913	73.0942	64.2115	22.1481	0	-666	-666	6	0	7	12	22.1|0|74.2|73.1|64.2|87|90.8	0.76|0|1.13|1.15|1.02|1.29|1.33	A375|A549|HCC515|HT29|MCF7|PC3|VCAP	7|6|3|4	7|6|3|4|5|1	CPC007_A375_24H:BRD-A09719808-001-02-3:10|CPC007_A549_24H:BRD-A09719808-001-02-3:10|CPC007_A549_6H:BRD-A09719808-001-02-3:10|CPC007_HCC515_6H:BRD-A09719808-001-02-3:10|CPC007_HT29_6H:BRD-A09719808-001-02-3:10|CPC007_MCF7_24H:BRD-A09719808-001-02-3:10|CPC007_MCF7_6H:BRD-A09719808-001-02-3:10|CPC007_PC3_6H:BRD-A09719808-001-02-3:10|CPC007_VCAP_24H:BRD-A09719808-001-02-3:10|CPC007_VCAP_6H:BRD-A09719…
CGS001-3980	CGS001-3980	LIG3	trt_sh.cgs	120 h|96 h	1 µL|1.5 µL|2 µL|5 µL	87.6057	81.2656	54.1771	1	1	91.7012	83.5101	76.63	73.221	0	0	0	-666	-666	4	0	7	7	76.6|0|0|0|91.7|83.5|73.2	1.07|0|0|0|1.24|1.18|1.11	A375|A549|HA1E|HCC515|MCF7|PC3|VCAP	5|6|1|7	5|6|1|7|2|3	CGS001_A375_96H:LIG3:1|CGS001_A549_96H:LIG3:1|CGS001_HA1E_96H:LIG3:1.5|CGS001_HCC515_96H:LIG3:2|CGS001_MCF7_96H:LIG3:2|CGS001_PC3_96H:LIG3:2|CGS001_VCAP_120H:LIG3:5
CGS001-3125	CGS001-3125	HLA-DRB3	trt_sh.cgs	120 h|96 h	1 µL|1.5 µL|2 µL|5 µL	84.3957	81.2632	54.1755	1	1	87.6364	81.155	80.6684	75.593	0	0	-53.9092	-666	-666	4	1	7	7	81.2|-53.9|0|87.6|0|80.7|75.6	1|-0.59|0|1.24|0|1.15|1.13	A549|HA1E|HCC515|HT29|MCF7|PC3|VCAP	4|1|6|7	4|1|6|7|3|5	CGS001_A549_96H:HLA-DRB3:1|CGS001_HA1E_96H:HLA-DRB3:1.5|CGS001_HCC515_96H:HLA-DRB3:2|CGS001_HT29_96H:HLA-DRB3:1|CGS001_MCF7_96H:HLA-DRB3:2|CGS001_PC3_96H:HLA-DRB3:2|CGS001_VCAP_120H:HLA-DRB3:5
BRD-K56411643	BRD-K56411643	BRD-K56411643	trt_cp	24 h|6 h	0.04 µM|0.12 µM|0.37 µM|1.11 µM|10 µM|3.33 µM	89.1275	81.248	73.1251	-666	-666	89.7235	88.5316	73.5514	73.1857	59.7985	53.9601	51.7445	47.9114	-79.4006	8	1	9	41	88.5|47.9|73.6|59.8|51.7|-79.4|54|89.7|73.2	1.28|0.86|1.13|0.92|0.91|-0.9|1.01|1.31|1.08	A375|A549|HCC515|HEPG2|MCF7|PC3|VCAP|HT29|HA1E	8|1|3|9	8|1|3|9|4|7	CPC006_A375_6H:BRD-K56411643-001-02-6:10|CPC006_A549_24H:BRD-K56411643-001-02-6:10|CPC006_A549_6H:BRD-K56411643-001-02-6:10|CPC006_HCC515_6H:BRD-K56411643-001-02-6:10|CPC006_HEPG2_6H:BRD-K56411643-001-02-6:10|CPC006_MCF7_24H:BRD-K56411643-001-02-6:10|CPC006_PC3_24H:BRD-K56411643-001-02-6:10|CPC006_PC3_6H:BRD-K56411643-001-02-6:10|CPC006_VCAP_24H:BRD-K56411643-001-02-6:10|CPC006_VCAP_6H:BRD-K56411…
BRD-K06009608	BRD-K06009608	BRD-K06009608	trt_cp	24 h|6 h	10 µM	88.4972	81.221	56.6137	-666	-666	90.95	86.0443	78.0443	69.8452	14.7982	0	0	-666	-666	5	0	7	10	0|0|78|14.8|86|91|69.8	0|0|1.12|0.78|1.26|1.35|1.12	A375|A549|HA1E|HT29|MCF7|PC3|VCAP	6|5|3|7	6|5|3|7|4|1	CPC020_A375_6H:BRD-K06009608-001-01-4:10|CPC020_A549_6H:BRD-K06009608-001-01-4:10|CPC020_HA1E_6H:BRD-K06009608-001-01-4:10|CPC020_HT29_6H:BRD-K06009608-001-01-4:10|CPC020_MCF7_24H:BRD-K06009608-001-01-4:10|CPC020_MCF7_6H:BRD-K06009608-001-01-4:10|CPC020_PC3_6H:BRD-K06009608-001-01-4:10|CPC020_VCAP_24H:BRD-K06009608-001-01-4:10|CPC020_PC3_24H:BRD-K06009608-001-01-4:10|CPC020_VCAP_6H:BRD-K06009608-…
CGS001-6857	CGS001-6857	SYT1	trt_sh.cgs	120 h|96 h	1 µL|1.5 µL|2 µL|5 µL	87.6564	81.2188	65.9677	1	1	91.5152	83.7977	75.1777	74.3846	70.9312	0	0	0	-666	5	0	8	9	70.9|75.2|0|0|91.5|83.8|74.4|0	0.84|0.96|0|0|1.28|1.15|1.09|0	A549|HA1E|HCC515|HEPG2|HT29|MCF7|PC3|VCAP	5|6|2|7	5|6|2|7|1|3	CGS001_A549_96H:SYT1:1|CGS001_HA1E_96H:SYT1:1.5|CGS001_HCC515_96H:SYT1:2|CGS001_HEPG2_96H:SYT1:1.5|CGS001_HT29_96H:SYT1:1|CGS001_MCF7_96H:SYT1:2|CGS001_PC3_96H:SYT1:2|CGS001_PC3_120H:SYT1:2|CGS001_VCAP_120H:SYT1:5
CGS001-9831	CGS001-9831	ZNF623	trt_sh.cgs	120 h|96 h	1 µL|1.5 µL|2 µL|5 µL	85.8522	81.2149	73.1081	1	1	92.4922	79.2121	76.626	76.5293	70.5303	43.2584	0	0	0	6	0	9	9	92.5|0|70.5|76.5|0|79.2|0|76.6|43.3	1.24|0|0.9|1.1|0|1.16|0|1.11|0.9	A375|A549|HA1E|HCC515|HEPG2|HT29|MCF7|PC3|VCAP	1|6|8|4	1|6|8|4|3|9	CGS001_A375_96H:ZNF623:1|CGS001_A549_96H:ZNF623:1|CGS001_HA1E_96H:ZNF623:1.5|CGS001_HCC515_96H:ZNF623:2|CGS001_HEPG2_96H:ZNF623:1.5|CGS001_HT29_96H:ZNF623:1|CGS001_MCF7_96H:ZNF623:2|CGS001_PC3_96H:ZNF623:2|CGS001_VCAP_120H:ZNF623:5
CGS001-4323	CGS001-4323	MMP14	trt_sh.cgs	120 h|96 h	1 µL|1.5 µL|2 µL|5 µL	90.8206	81.1847	54.1231	1	1	93.439	88.2022	78.387	64.7105	0	0	-49.8788	-666	-666	4	1	7	7	0|93.4|0|-49.9|64.7|78.4|88.2	0|1.19|0|-0.52|0.97|1.13|1.22	A375|HA1E|HEPG2|HT29|MCF7|PC3|VCAP	2|7|6|5	2|7|6|5|1|3	CGS001_A375_96H:MMP14:1|CGS001_HA1E_96H:MMP14:1.5|CGS001_HEPG2_96H:MMP14:1.5|CGS001_HT29_96H:MMP14:1|CGS001_MCF7_96H:MMP14:2|CGS001_PC3_96H:MMP14:2|CGS001_VCAP_120H:MMP14:5
CGS001-7086	CGS001-7086	TKT	trt_sh.cgs	120 h|96 h	1 µL|1.5 µL|2 µL|5 µL	84.1646	81.179	54.1193	1	1	87.2989	81.0303	80.4411	75.9456	0	0	0	0	-666	4	0	8	8	87.3|0|0|80.4|81|0|75.9|0	1.18|0|0|1.13|1.18|0|1.1|0	A375|A549|HA1E|HCC515|HT29|MCF7|PC3|VCAP	1|5|4|7	1|5|4|7|2|3	CGS001_A375_96H:TKT:1|CGS001_A549_96H:TKT:1|CGS001_HA1E_96H:TKT:1.5|CGS001_HCC515_96H:TKT:2|CGS001_HT29_96H:TKT:1|CGS001_MCF7_96H:TKT:2|CGS001_PC3_96H:TKT:2|CGS001_VCAP_120H:TKT:5
CGS001-2877	CGS001-2877	GPX2	trt_sh.cgs	120 h|96 h	1 µL|1.5 µL|2 µL|5 µL	93.1164	81.1662	54.1108	1	1	94.2699	91.9628	76.5918	61.8402	0	0	0	-65.9592	-666	4	1	8	8	61.8|0|92|-66|0|94.3|0|76.6	0.95|0|1.16|-0.88|0|1.28|0|1.14	A375|A549|HA1E|HCC515|HEPG2|MCF7|PC3|VCAP	6|3|8|1	6|3|8|1|2|5	CGS001_A375_96H:GPX2:1|CGS001_A549_96H:GPX2:1|CGS001_HA1E_96H:GPX2:1.5|CGS001_HCC515_96H:GPX2:2|CGS001_HEPG2_96H:GPX2:1.5|CGS001_MCF7_96H:GPX2:2|CGS001_PC3_96H:GPX2:2|CGS001_VCAP_120H:GPX2:5
CGS001-4200	CGS001-4200	ME2	trt_sh.cgs	120 h|144 h|96 h	1 µL|1.5 µL|2 µL|5 µL	88.7724	81.1555	64.3617	1	1	96.8781	80.6667	80.4386	66.6384	61.5481	0	0	0	0	5	0	9	11	66.6|0|0|61.5|0|80.7|80.4|96.9|0	1|0|0|1|0|1.18|1.11|1.36|0	A375|A549|HA1E|HCC515|HEPG2|HT29|MCF7|PC3|VCAP	8|6|7|1	8|6|7|1|4|2	CGS001_A375_96H:ME2:1|CGS001_A549_96H:ME2:1|CGS001_HA1E_96H:ME2:1.5|CGS001_HCC515_96H:ME2:2|CGS001_HEPG2_96H:ME2:1.5|CGS001_HT29_96H:ME2:1|CGS001_MCF7_96H:ME2:2|CGS001_MCF7_144H:ME2:2|CGS001_PC3_96H:ME2:2|CGS001_PC3_144H:ME2:2|CGS001_VCAP_120H:ME2:5
BRD-U08759356	BRD-U08759356	EI-346-erlotinib-analog	trt_cp	24 h|6 h	10 µM	92.247	81.1237	60.9411	-666	-666	95.1456	89.3484	87.8844	52.1166	41.1514	0	0	0	-666	5	0	8	10	95.1|89.3|87.9|0|0|52.1|0|41.2	1.38|1.25|1.24|0|0|0.92|0|0.93	A375|A549|HA1E|HCC515|HEPG2|MCF7|VCAP|PC3	1|2|3|6	1|2|3|6|8|4	CPC014_A375_6H:BRD-U08759356-000-01-6:10|CPC014_A549_24H:BRD-U08759356-000-01-6:10|CPC014_A549_6H:BRD-U08759356-000-01-6:10|CPC014_HA1E_6H:BRD-U08759356-000-01-6:10|CPC014_HCC515_6H:BRD-U08759356-000-01-6:10|CPC014_HEPG2_6H:BRD-U08759356-000-01-6:10|CPC014_MCF7_24H:BRD-U08759356-000-01-6:10|CPC014_MCF7_6H:BRD-U08759356-000-01-6:10|CPC014_VCAP_6H:BRD-U08759356-000-01-6:10|CPC014_PC3_24H:BRD-U08759…
BRD-K48654774	BRD-K48654774	BRD-K48654774	trt_cp	24 h|6 h	10 µM	84.9201	81.1208	66.0885	-666	-666	85.3155	84.5247	80.284	74.359	72.0478	0	0	-76.0377	-666	5	1	8	8	85.3|80.3|0|74.4|84.5|0|-76|72	1.25|1.14|0|1.06|1.24|0|-0.8|1.14	A375|A549|HCC515|HEPG2|MCF7|PC3|VCAP|HT29	1|5|2|4	1|5|2|4|8|3	CPC008_A375_6H:BRD-K48654774-001-01-5:10|CPC008_A549_6H:BRD-K48654774-001-01-5:10|CPC008_HCC515_6H:BRD-K48654774-001-01-5:10|CPC008_HEPG2_6H:BRD-K48654774-001-01-5:10|CPC008_MCF7_6H:BRD-K48654774-001-01-5:10|CPC008_PC3_24H:BRD-K48654774-001-01-5:10|CPC008_VCAP_6H:BRD-K48654774-001-01-5:10|CPC008_HT29_6H:BRD-K48654774-001-01-5:10
CGS001-7391	CGS001-7391	USF1	trt_sh.cgs	120 h|96 h	1 µL|1.5 µL|2 µL|5 µL	94.8161	81.113	64.5559	1	1	97.5986	92.0335	78.5268	56.2932	34.6061	28.2772	0	0	0	6	0	9	9	0|0|0|78.5|92|34.6|56.3|97.6|28.3	0|0|0|1.12|1.07|0.78|0.88|1.38|0.73	A375|A549|HA1E|HCC515|HEPG2|HT29|MCF7|PC3|VCAP	8|5|4|7	8|5|4|7|6|9	CGS001_A375_96H:USF1:1|CGS001_A549_96H:USF1:1|CGS001_HA1E_96H:USF1:1.5|CGS001_HCC515_96H:USF1:2|CGS001_HEPG2_96H:USF1:1.5|CGS001_HT29_96H:USF1:1|CGS001_MCF7_96H:USF1:2|CGS001_PC3_96H:USF1:2|CGS001_VCAP_120H:USF1:5
BRD-K55722623	BRD-K55722623	BRD-K55722623	trt_cp	24 h|6 h	10 µM	86.1588	81.1031	65.1635	-666	-666	87.4399	84.8777	81.5534	70.5412	46.4077	20.1611	0	0	0	6	0	9	12	70.5|0|0|0|87.4|20.2|84.9|81.6|46.4	1.06|0|0|0|1.29|0.77|1.24|1.21|0.87	HA1E|HCC515|HEPG2|HT29|MCF7|PC3|VCAP|A375|A549	5|7|8|1	5|7|8|1|9|6	CPC009_HA1E_6H:BRD-K55722623-001-01-3:10|CPC009_HCC515_6H:BRD-K55722623-001-01-3:10|CPC009_HEPG2_6H:BRD-K55722623-001-01-3:10|CPC009_HT29_6H:BRD-K55722623-001-01-3:10|CPC009_MCF7_24H:BRD-K55722623-001-01-3:10|CPC009_MCF7_6H:BRD-K55722623-001-01-3:10|CPC009_PC3_6H:BRD-K55722623-001-01-3:10|CPC009_VCAP_24H:BRD-K55722623-001-01-3:10|CPC009_VCAP_6H:BRD-K55722623-001-01-3:10|CPC009_PC3_24H:BRD-K557226…
BRD-K28907958	BRD-K28907958	CD-437	trt_cp	24 h|6 h	1 µM|10 nM|10 µM|100 nM|3 µM|500 nM	84.9195	81.0885	77.5004	-666	-666	86.8132	83.0258	82.7055	71.8096	70.7025	69.9457	58.2524	47.9559	23.4911	9	0	9	39	58.3|69.9|48|86.8|70.7|71.8|82.7|23.5|83	1.02|1.06|0.93|1.18|1.14|1.08|1.23|0.82|1.18	A375|A549|HCC515|HEPG2|HT29|MCF7|PC3|VCAP|HA1E	4|9|7|6	4|9|7|6|5|2	CPC006_A375_24H:BRD-K28907958-001-02-7:11.1|CPC006_A375_6H:BRD-K28907958-001-02-7:11.1|CPC006_A549_24H:BRD-K28907958-001-02-7:11.1|CPC006_A549_6H:BRD-K28907958-001-02-7:11.1|CPC006_HCC515_24H:BRD-K28907958-001-02-7:11.1|CPC006_HCC515_6H:BRD-K28907958-001-02-7:11.1|CPC006_HEPG2_6H:BRD-K28907958-001-02-7:11.1|CPC006_HT29_24H:BRD-K28907958-001-02-7:11.1|CPC006_HT29_6H:BRD-K28907958-001-02-7:11.1|CPC…
CGS001-51203	CGS001-51203	NUSAP1	trt_sh.cgs	120 h|144 h|96 h	1 µL|1.5 µL|2 µL|5 µL	96.4461	81.0449	62.1032	1	1	99.7789	93.1132	78.6208	52.6667	48.4394	0	-90.8693	-666	-666	5	1	7	8	93.1|99.8|-90.9|0|52.7|78.6|48.4	1.25|1.42|-1.18|0|0.95|1.1|0.93	A375|A549|HA1E|HEPG2|HT29|MCF7|VCAP	2|1|6|5	2|1|6|5|7|4	CGS001_A375_96H:NUSAP1:1|CGS001_A549_96H:NUSAP1:1|CGS001_HA1E_96H:NUSAP1:1.5|CGS001_HEPG2_96H:NUSAP1:1.5|CGS001_HT29_96H:NUSAP1:1|CGS001_MCF7_96H:NUSAP1:2|CGS001_MCF7_144H:NUSAP1:2|CGS001_VCAP_120H:NUSAP1:5
BRD-K35960502	BRD-K35960502	niclosamide	trt_cp	24 h|6 h	1 µM|10 µM|100 nM|3 µM|500 nM	81.6767	81.0221	79.0681	-666	-666	82.1033	81.25	80.9982	79.7369	77.0197	73.3004	71.2928	60.426	50.2559	9	0	9	58	81.3|82.1|79.7|81|60.4|50.3|77|73.3|71.3	1.21|1.19|1.18|1.12|1.07|0.91|1.18|1.14|1.07	A375|HA1E|HCC515|HEPG2|HT29|MCF7|PC3|VCAP|A549	2|1|4|3	2|1|4|3|7|8	CPC004_A375_6H:BRD-K35960502-001-10-1:10|CPC004_HA1E_24H:BRD-K35960502-001-10-1:10|CPC004_HA1E_6H:BRD-K35960502-001-10-1:10|CPC004_HCC515_24H:BRD-K35960502-001-10-1:10|CPC004_HCC515_6H:BRD-K35960502-001-10-1:10|CPC004_HEPG2_6H:BRD-K35960502-001-10-1:10|CPC004_HT29_6H:BRD-K35960502-001-10-1:10|CPC004_MCF7_6H:BRD-K35960502-001-10-1:10|CPC004_PC3_24H:BRD-K35960502-001-10-1:10|CPC004_PC3_6H:BRD-K3596…
BRD-K95921201	BRD-K95921201	reserpine	trt_cp	24 h|6 h	10 µM	95.6713	81.0192	55.7826	-666	-666	96.2485	95.0942	85.0523	47.6818	10.6189	0	0	-666	-666	5	0	7	10	96.2|95.1|0|10.6|0|85.1|47.7	1.41|1.38|0|0.58|0|1.25|0.88	HA1E|HCC515|VCAP|A375|A549|HT29|MCF7	1|2|6|7	1|2|6|7|4|3	CPC003_HA1E_6H:BRD-K95921201-001-07-0:10|CPC003_HCC515_24H:BRD-K95921201-001-07-0:10|CPC003_HCC515_6H:BRD-K95921201-001-07-0:10|CPC003_VCAP_24H:BRD-K95921201-001-07-0:10|CPC015_A375_6H:BRD-K95921201-001-07-0:10|CPC015_A549_24H:BRD-K95921201-001-07-0:10|CPC015_HT29_6H:BRD-K95921201-001-07-0:10|CPC015_MCF7_24H:BRD-K95921201-001-07-0:10|CPC015_MCF7_6H:BRD-K95921201-001-07-0:10|CPC003_HA1E_24H:BRD-K9…
CGS001-162699	CGS001-162699	TCEB3C	trt_sh.cgs	120 h|96 h	1 µL|1.5 µL|2 µL|5 µL	97.3443	80.9942	53.9961	0	0	97.6904	96.9982	75.8941	53.3939	0	0	0	0	-56.4243	4	1	9	9	0|0|-56.4|0|0|53.4|75.9|97|97.7	0|0|-0.72|0|0|0.96|1.07|1.37|1.35	A375|A549|HA1E|HCC515|HEPG2|HT29|MCF7|PC3|VCAP	9|8|7|6	9|8|7|6|1|2	CGS001_A375_96H:TCEB3C:1|CGS001_A549_96H:TCEB3C:1|CGS001_HA1E_96H:TCEB3C:1.5|CGS001_HCC515_96H:TCEB3C:2|CGS001_HEPG2_96H:TCEB3C:1.5|CGS001_HT29_96H:TCEB3C:1|CGS001_MCF7_96H:TCEB3C:2|CGS001_PC3_96H:TCEB3C:2|CGS001_VCAP_120H:TCEB3C:5
BRD-K67075780	BRD-K67075780	TGX-115	trt_cp	24 h|6 h	100 µM	91.0788	80.9761	69.047	-666	-666	91.5393	90.6183	74.6317	67.1151	55.396	34.9817	24.9692	0	0	7	0	9	17	0|0|25|91.5|35|67.1|74.6|90.6|55.4	0|0|0.49|1.31|0.62|1.11|1.11|1.34|1.02	A375|A549|HA1E|HCC515|HEPG2|HT29|MCF7|PC3|VCAP	4|8|7|6	4|8|7|6|9|5	CPC006_A375_24H:BRD-K67075780-001-03-7:160|CPC006_A375_6H:BRD-K67075780-001-03-7:160|CPC006_A549_24H:BRD-K67075780-001-03-7:160|CPC006_A549_6H:BRD-K67075780-001-03-7:160|CPC006_HA1E_24H:BRD-K67075780-001-03-7:160|CPC006_HA1E_6H:BRD-K67075780-001-03-7:160|CPC006_HCC515_24H:BRD-K67075780-001-03-7:160|CPC006_HCC515_6H:BRD-K67075780-001-03-7:160|CPC006_HEPG2_6H:BRD-K67075780-001-03-7:160|CPC006_HT29_…
CGS001-5993	CGS001-5993	RFX5	trt_sh.cgs	120 h|144 h|96 h	1 µL|1.5 µL|2 µL|5 µL	92.711	80.9731	62.2304	1	1	94.6947	90.7273	80.3556	58.1149	49.4897	0	0	0	-666	5	0	8	9	80.4|94.7|0|0|90.7|0|49.5|58.1	1.11|1.2|0|0|1.27|0|0.86|1	A375|A549|HA1E|HEPG2|HT29|MCF7|PC3|VCAP	2|5|1|8	2|5|1|8|7|3	CGS001_A375_96H:RFX5:1|CGS001_A549_96H:RFX5:1|CGS001_HA1E_96H:RFX5:1.5|CGS001_HEPG2_96H:RFX5:1.5|CGS001_HT29_96H:RFX5:1|CGS001_MCF7_144H:RFX5:2|CGS001_PC3_96H:RFX5:2|CGS001_PC3_144H:RFX5:2|CGS001_VCAP_120H:RFX5:5
CGS001-11243	CGS001-11243	PMF1	trt_sh.cgs	120 h|144 h|96 h	1 µL|1.5 µL|2 µL|5 µL	88.6292	80.9581	65.0529	1	1	92.3229	84.9355	75.0312	71.5429	66.4848	0	0	-48.9914	-75.7244	5	2	9	10	92.3|-49|-75.7|84.9|0|66.5|0|71.5|75	1.24|-0.76|-1|1.17|0|1.06|0|1.07|1.12	A375|A549|HA1E|HCC515|HEPG2|HT29|MCF7|PC3|VCAP	1|4|9|8	1|4|9|8|6|5	CGS001_A375_96H:PMF1:1|CGS001_A549_96H:PMF1:1|CGS001_HA1E_96H:PMF1:1.5|CGS001_HCC515_96H:PMF1:2|CGS001_HEPG2_96H:PMF1:1.5|CGS001_HT29_96H:PMF1:1|CGS001_MCF7_144H:PMF1:2|CGS001_PC3_96H:PMF1:2|CGS001_PC3_144H:PMF1:2|CGS001_VCAP_120H:PMF1:5
CGS001-23476	CGS001-23476	BRD4	trt_sh.cgs	120 h|144 h|96 h	1 µL|1.5 µL|2 µL|5 µL	91.2697	80.9517	53.9678	1	1	95.9394	86.6001	73.2464	68.0208	0	0	-55.0027	-58.5505	-666	4	2	8	10	0|-55|86.6|-58.6|95.9|73.2|68|0	0|-0.67|1.19|-0.84|1.35|1.04|1.03|0	A375|HA1E|HCC515|HEPG2|HT29|MCF7|PC3|VCAP	5|3|6|7	5|3|6|7|1|8	CGS001_A375_96H:BRD4:1|CGS001_HA1E_96H:BRD4:1.5|CGS001_HCC515_96H:BRD4:2|CGS001_HEPG2_96H:BRD4:1.5|CGS001_HT29_96H:BRD4:1|CGS001_MCF7_96H:BRD4:2|CGS001_MCF7_144H:BRD4:2|CGS001_PC3_96H:BRD4:2|CGS001_PC3_144H:BRD4:2|CGS001_VCAP_120H:BRD4:5
CGS001-23029	CGS001-23029	RBM34	trt_sh.cgs	120 h|144 h|96 h	1 µL|1.5 µL|2 µL|5 µL	88.6871	80.9237	66.9114	1	1	94.2526	83.1217	75.6175	70.7033	41.8182	35.9551	0	0	-666	6	0	8	9	83.1|94.3|0|70.7|0|41.8|75.6|36	1.14|1.19|0|1.06|0|0.86|1.07|0.83	A375|A549|HA1E|HCC515|HEPG2|HT29|MCF7|VCAP	2|1|7|4	2|1|7|4|6|8	CGS001_A375_96H:RBM34:1|CGS001_A549_96H:RBM34:1|CGS001_HA1E_96H:RBM34:1.5|CGS001_HCC515_96H:RBM34:2|CGS001_HEPG2_96H:RBM34:1.5|CGS001_HT29_96H:RBM34:1|CGS001_MCF7_96H:RBM34:2|CGS001_MCF7_144H:RBM34:2|CGS001_VCAP_120H:RBM34:5
CGS001-10558	CGS001-10558	SPTLC1	trt_sh.cgs	120 h|96 h	1 µL|1.5 µL|2 µL|5 µL	93.8084	80.8881	58.3469	1	1	95.5236	92.0932	68.6167	67.3187	26.5293	0	0	0	0	5	0	9	9	0|95.5|68.6|92.1|0|0|67.3|0|26.5	0|1.22|0.86|1.25|0|0|0.99|0|0.71	A375|A549|HA1E|HCC515|HEPG2|HT29|MCF7|PC3|VCAP	2|4|3|7	2|4|3|7|9|1	CGS001_A375_96H:SPTLC1:1|CGS001_A549_96H:SPTLC1:1|CGS001_HA1E_96H:SPTLC1:1.5|CGS001_HCC515_96H:SPTLC1:2|CGS001_HEPG2_96H:SPTLC1:1.5|CGS001_HT29_96H:SPTLC1:1|CGS001_MCF7_96H:SPTLC1:2|CGS001_PC3_96H:SPTLC1:2|CGS001_VCAP_120H:SPTLC1:5
BRD-K93578426	BRD-K93578426	BRD-K93578426	trt_cp	24 h|6 h	10 µM	92.9683	80.8879	59.2755	-666	-666	94.7279	91.2088	78.5714	59.0433	32.1014	0	0	0	-666	5	0	8	10	0|78.6|0|91.2|94.7|32.1|0|59	0|1.13|0|1.28|1.41|0.86|0|1.06	A375|A549|HA1E|HEPG2|MCF7|PC3|VCAP|HT29	5|4|2|8	5|4|2|8|6|1	CPC013_A375_6H:BRD-K93578426-001-01-2:10|CPC013_A549_6H:BRD-K93578426-001-01-2:10|CPC013_HA1E_6H:BRD-K93578426-001-01-2:10|CPC013_HEPG2_6H:BRD-K93578426-001-01-2:10|CPC013_MCF7_24H:BRD-K93578426-001-01-2:10|CPC013_PC3_6H:BRD-K93578426-001-01-2:10|CPC013_VCAP_24H:BRD-K93578426-001-01-2:10|CPC013_HT29_6H:BRD-K93578426-001-01-2:10|CPC013_VCAP_6H:BRD-K93578426-001-01-2:10|CPC013_MCF7_6H:BRD-K93578426…
CGS001-10645	CGS001-10645	CAMKK2	trt_sh.cgs	120 h|96 h	1 µL|1.5 µL|2 µL|5 µL	89.9334	80.8853	59.597	1	1	92.9091	86.9577	73.4707	70.2039	34.0404	0	0	0	-666	5	0	8	8	0|87|0|70.2|92.9|0|34|73.5	0|1.08|0|1.06|1.3|0|0.63|1.11	A375|A549|HA1E|HCC515|HT29|MCF7|PC3|VCAP	5|2|8|4	5|2|8|4|7|1	CGS001_A375_96H:CAMKK2:1|CGS001_A549_96H:CAMKK2:1|CGS001_HA1E_96H:CAMKK2:1.5|CGS001_HCC515_96H:CAMKK2:2|CGS001_HT29_96H:CAMKK2:1|CGS001_MCF7_96H:CAMKK2:2|CGS001_PC3_96H:CAMKK2:2|CGS001_VCAP_120H:CAMKK2:5
BRD-A08003242	BRD-A08003242	rhodomyrtoxin-b	trt_cp	24 h|6 h	10 µM	87.8992	80.8684	73.121	-666	-666	93.2349	82.5634	79.0655	68.6099	57.7694	57.4831	53.6011	40.4559	-666	8	0	8	14	79.1|57.8|93.2|57.5|68.6|40.5|82.6|53.6	1.18|0.97|1.34|1|1.13|0.82|1.23|1.01	A375|A549|HA1E|HCC515|HT29|MCF7|PC3|VCAP	3|7|1|5	3|7|1|5|2|4	CPC005_A375_24H:BRD-A08003242-001-02-7:10|CPC005_A375_6H:BRD-A08003242-001-02-7:10|CPC005_A549_24H:BRD-A08003242-001-02-7:10|CPC005_A549_6H:BRD-A08003242-001-02-7:10|CPC005_HA1E_24H:BRD-A08003242-001-02-7:10|CPC005_HA1E_6H:BRD-A08003242-001-02-7:10|CPC005_HCC515_6H:BRD-A08003242-001-02-7:10|CPC005_HT29_24H:BRD-A08003242-001-02-7:10|CPC005_HT29_6H:BRD-A08003242-001-02-7:10|CPC005_MCF7_24H:BRD-A080…
CGS001-4792	CGS001-4792	NFKBIA	trt_sh.cgs	120 h|144 h|96 h	1 µL|1.5 µL|2 µL|5 µL	89.1927	80.8635	53.909	1	1	91.2683	87.1172	79.0262	66.0424	0	0	0	0	-96.0777	4	1	9	11	0|91.3|0|79|0|0|87.1|-96.1|66	0|1.15|0|1.12|0|0|1.18|-1.34|1.05	A375|A549|HA1E|HCC515|HEPG2|HT29|MCF7|PC3|VCAP	2|7|4|9	2|7|4|9|1|3	CGS001_A375_96H:NFKBIA:1|CGS001_A549_96H:NFKBIA:1|CGS001_HA1E_96H:NFKBIA:1.5|CGS001_HCC515_96H:NFKBIA:2|CGS001_HEPG2_96H:NFKBIA:1.5|CGS001_HT29_96H:NFKBIA:1|CGS001_MCF7_96H:NFKBIA:2|CGS001_MCF7_144H:NFKBIA:2|CGS001_PC3_96H:NFKBIA:2|CGS001_PC3_144H:NFKBIA:2|CGS001_VCAP_120H:NFKBIA:5
CGS001-9354	CGS001-9354	UBE4A	trt_sh.cgs	120 h|144 h|96 h	1 µL|1.5 µL|2 µL|5 µL	88.6906	80.8571	62.6867	1	1	94.0328	83.3483	74.4285	71.6188	52.6916	0	0	-68.5621	-666	5	1	8	9	74.4|0|-68.6|71.6|83.3|94|52.7|0	1.05|0|-0.91|1.07|0.82|1.28|0.9|0	A375|A549|HA1E|HCC515|HEPG2|MCF7|PC3|VCAP	6|5|1|4	6|5|1|4|7|2	CGS001_A375_96H:UBE4A:1|CGS001_A549_96H:UBE4A:1|CGS001_HA1E_96H:UBE4A:1.5|CGS001_HCC515_96H:UBE4A:2|CGS001_HEPG2_96H:UBE4A:1.5|CGS001_MCF7_144H:UBE4A:2|CGS001_PC3_96H:UBE4A:2|CGS001_PC3_144H:UBE4A:2|CGS001_VCAP_120H:UBE4A:5
CGS001-4087	CGS001-4087	SMAD2	trt_sh.cgs	120 h|144 h|96 h	1 µL|1.5 µL|2 µL|5 µL	88.6106	80.8482	53.8988	1	1	94.1909	83.0303	77.1952	68.9763	0	0	0	-57.8916	-90.7545	4	2	9	11	0|0|-57.9|94.2|-90.8|69|77.2|0|83	0|0|-0.83|1.28|-1.25|1.07|1.1|0|1.2	A375|HA1E|HEPG2|MCF7|PC3|VCAP|HCC515|A549|HT29	4|9|7|6	4|9|7|6|1|2	CGS001_A375_96H:SMAD2:1|CGS001_HA1E_96H:SMAD2:1.5|CGS001_HEPG2_96H:SMAD2:1.5|CGS001_MCF7_96H:SMAD2:2|CGS001_MCF7_144H:SMAD2:2|CGS001_PC3_144H:SMAD2:2|CGS001_VCAP_120H:SMAD2:5|CGS001_HCC515_96H:SMAD2:2|CGS001_PC3_96H:SMAD2:2|CGS001_A549_96H:SMAD2:1|CGS001_HT29_96H:SMAD2:1
CGS001-955	CGS001-955	ENTPD6	trt_sh.cgs	120 h|144 h|96 h	1 µL|1.5 µL|2 µL|5 µL	95.2775	80.845	53.8967	1	1	99.8127	90.7423	85.734	47.0909	0	0	0	0	0	4	0	9	11	90.7|0|0|0|0|47.1|85.7|0|99.8	1.22|0|0|0|0|0.9|1.17|0|1.47	A375|A549|HA1E|HCC515|HEPG2|HT29|MCF7|PC3|VCAP	9|1|7|6	9|1|7|6|2|3	CGS001_A375_96H:ENTPD6:1|CGS001_A549_96H:ENTPD6:1|CGS001_HA1E_96H:ENTPD6:1.5|CGS001_HCC515_96H:ENTPD6:2|CGS001_HEPG2_96H:ENTPD6:1.5|CGS001_HT29_96H:ENTPD6:1|CGS001_MCF7_96H:ENTPD6:2|CGS001_MCF7_144H:ENTPD6:2|CGS001_PC3_96H:ENTPD6:2|CGS001_PC3_144H:ENTPD6:2|CGS001_VCAP_120H:ENTPD6:5
CGS001-54106	CGS001-54106	TLR9	trt_sh.cgs	120 h|96 h	1 µL|1.5 µL|2 µL|5 µL	97.682	80.84	53.8933	0	0	98.4588	96.9052	73.2727	54.7233	0	0	0	0	-666	4	0	8	8	96.9|0|54.7|0|73.3|98.5|0|0	1.24|0|0.96|0|1.11|1.39|0|0	A549|HA1E|HCC515|HEPG2|HT29|MCF7|PC3|VCAP	6|1|5|3	6|1|5|3|2|4	CGS001_A549_96H:TLR9:1|CGS001_HA1E_96H:TLR9:1.5|CGS001_HCC515_96H:TLR9:2|CGS001_HEPG2_96H:TLR9:1.5|CGS001_HT29_96H:TLR9:1|CGS001_MCF7_96H:TLR9:2|CGS001_PC3_96H:TLR9:2|CGS001_VCAP_120H:TLR9:5
BRD-K64857848	BRD-K64857848	XMD-885	trt_cp	24 h|6 h	1 µM|10 µM|100 nM|500 nM	85.6453	80.829	74.6814	-666	-666	88.0188	83.2718	79.4525	72.5728	62.6308	62.1417	61.7377	35.9474	0	8	0	9	18	72.6|61.7|83.3|79.5|0|35.9|62.1|88|62.6	1.12|1|1.18|1.17|0|0.66|1.07|1.29|1.08	A375|A549|HA1E|HCC515|HEPG2|MCF7|PC3|VCAP|HT29	8|3|4|1	8|3|4|1|9|7	CPC014_A375_6H:BRD-K64857848-001-02-3:10|CPC014_A549_24H:BRD-K64857848-001-02-3:10|CPC014_A549_6H:BRD-K64857848-001-02-3:10|CPC014_HA1E_6H:BRD-K64857848-001-02-3:10|CPC014_HCC515_6H:BRD-K64857848-001-02-3:10|CPC014_HEPG2_6H:BRD-K64857848-001-02-3:10|CPC014_MCF7_24H:BRD-K64857848-001-02-3:10|CPC014_MCF7_6H:BRD-K64857848-001-02-3:10|CPC014_PC3_6H:BRD-K64857848-001-02-3:10|CPC014_VCAP_24H:BRD-K64857…
CGS001-10287	CGS001-10287	RGS19	trt_sh.cgs	120 h|96 h	1 µL|1.5 µL|2 µL|5 µL	89.7478	80.7935	71.6302	1	1	89.8852	89.6104	74.7086	68.9697	57.6779	48.9294	0	-48.6673	-666	6	1	8	8	0|89.6|89.9|-48.7|69|74.7|48.9|57.7	0|1.12|1.13|-0.65|1.08|1.06|0.86|1	A375|A549|HA1E|HEPG2|HT29|MCF7|PC3|VCAP	3|2|6|5	3|2|6|5|8|7	CGS001_A375_96H:RGS19:1|CGS001_A549_96H:RGS19:1|CGS001_HA1E_96H:RGS19:1.5|CGS001_HEPG2_96H:RGS19:1.5|CGS001_HT29_96H:RGS19:1|CGS001_MCF7_96H:RGS19:2|CGS001_PC3_96H:RGS19:2|CGS001_VCAP_120H:RGS19:5
BRD-K70914287	BRD-K70914287	BIBX-1382	trt_cp	24 h|6 h	10 µM	87.7319	80.7908	69.8653	-666	-666	98.9975	76.4664	74.153	73.5463	50.8969	45.1315	44.2354	38.4379	-666	8	0	8	14	44.2|38.4|76.5|74.2|99|50.9|73.5|45.1	0.93|0.78|1.14|1.15|1.48|1.01|1.1|0.96	A375|HA1E|HCC515|VCAP|A549|HT29|MCF7|PC3	5|3|4|7	5|3|4|7|6|8	CPC004_A375_6H:BRD-K70914287-300-01-0:10|CPC004_HA1E_24H:BRD-K70914287-300-01-0:10|CPC004_HA1E_6H:BRD-K70914287-300-01-0:10|CPC004_HCC515_24H:BRD-K70914287-300-01-0:10|CPC004_HCC515_6H:BRD-K70914287-300-01-0:10|CPC004_VCAP_24H:BRD-K70914287-300-01-0:10|CPC015_A375_6H:BRD-K70914287-300-01-0:10|CPC015_A549_24H:BRD-K70914287-300-01-0:10|CPC015_HT29_6H:BRD-K70914287-300-01-0:10|CPC015_MCF7_24H:BRD-K7…
BRD-K97365803	BRD-K97365803	PI-828	trt_cp	24 h|6 h	10 µM	90.7188	80.7735	67.5122	-666	-666	96.7306	84.707	71.9557	69.7007	56.4327	25.5461	18.1063	0	-71.4895	7	1	9	15	72|-71.5|96.7|18.1|25.5|56.4|84.7|0|69.7	1.07|-0.85|1.45|0.79|0.79|0.96|1.16|0|1.06	HA1E|HCC515|PC3|VCAP|A375|A549|HEPG2|HT29|MCF7	3|7|1|9	3|7|1|9|6|5	CPC001_HA1E_24H:BRD-K97365803-001-01-3:10|CPC001_HA1E_6H:BRD-K97365803-001-01-3:10|CPC001_HCC515_24H:BRD-K97365803-001-01-3:10|CPC001_HCC515_6H:BRD-K97365803-001-01-3:10|CPC001_PC3_6H:BRD-K97365803-001-01-3:10|CPC001_VCAP_24H:BRD-K97365803-001-01-3:10|CPC001_VCAP_6H:BRD-K97365803-001-01-3:10|CPC016_A375_6H:BRD-K97365803-001-01-3:10|CPC016_A549_24H:BRD-K97365803-001-01-3:10|CPC016_A549_6H:BRD-K973…
BRD-K49294207	BRD-K49294207	BIBU-1361	trt_cp	24 h|6 h	10 µM	89.6613	80.7426	75.8216	-666	-666	92.7791	86.5435	73.9735	69.6742	67.9372	64.0221	58.123	0	-666	7	0	8	14	92.8|69.7|64|58.1|67.9|0|86.5|74	1.34|1.06|1.02|1|1.12|0|1.28|1.15	A375|A549|HA1E|HCC515|HT29|MCF7|PC3|VCAP	1|7|8|2	1|7|8|2|5|3	CPC005_A375_24H:BRD-K49294207-300-01-2:10|CPC005_A375_6H:BRD-K49294207-300-01-2:10|CPC005_A549_24H:BRD-K49294207-300-01-2:10|CPC005_A549_6H:BRD-K49294207-300-01-2:10|CPC005_HA1E_6H:BRD-K49294207-300-01-2:10|CPC005_HCC515_6H:BRD-K49294207-300-01-2:10|CPC005_HT29_24H:BRD-K49294207-300-01-2:10|CPC005_HT29_6H:BRD-K49294207-300-01-2:10|CPC005_MCF7_6H:BRD-K49294207-300-01-2:10|CPC005_PC3_24H:BRD-K49294…
CGS001-5245	CGS001-5245	PHB	trt_sh.cgs	120 h|96 h	1 µL|1.5 µL|2 µL|5 µL	92.8746	80.7371	53.8247	1	1	93.9311	91.8182	84.8577	52.3414	0	0	0	0	0	4	0	9	9	0|84.9|93.9|0|0|91.8|52.3|0|0	0|1.06|1.2|0|0|1.29|0.83|0|0	A375|A549|HA1E|HCC515|HEPG2|HT29|MCF7|PC3|VCAP	3|6|2|7	3|6|2|7|1|4	CGS001_A375_96H:PHB:1|CGS001_A549_96H:PHB:1|CGS001_HA1E_96H:PHB:1.5|CGS001_HCC515_96H:PHB:2|CGS001_HEPG2_96H:PHB:1.5|CGS001_HT29_96H:PHB:1|CGS001_MCF7_96H:PHB:2|CGS001_PC3_96H:PHB:2|CGS001_VCAP_120H:PHB:5
CGS001-27243	CGS001-27243	CHMP2A	trt_sh.cgs	96 h	1 µL|1.5 µL|2 µL|5 µL	86.4375	80.7347	53.8231	1	1	86.6833	86.1917	83.6396	66.4242	0	0	0	0	-666	4	0	8	8	0|0|0|86.7|66.4|83.6|86.2|0	0|0|0|1.19|1.06|1.15|1.2|0	A375|A549|HA1E|HCC515|HT29|MCF7|PC3|VCAP	4|7|6|5	4|7|6|5|1|2	CGS001_A375_96H:CHMP2A:1|CGS001_A549_96H:CHMP2A:1|CGS001_HA1E_96H:CHMP2A:1.5|CGS001_HCC515_96H:CHMP2A:2|CGS001_HT29_96H:CHMP2A:1|CGS001_MCF7_96H:CHMP2A:2|CGS001_PC3_96H:CHMP2A:2|CGS001_VCAP_96H:CHMP2A:5
BRD-K15108141	BRD-K15108141	gemcitabine	trt_cp	24 h|6 h	1 nM|1 µM|10 nM|10 µM|100 nM|3 µM|500 nM	85.385	80.7265	71.3011	-666	-666	89.3379	81.432	80.4621	71.6741	65.4762	39.4241	27.2605	20.7771	0	8	0	9	43	81.4|89.3|0|39.4|65.5|71.7|80.5|20.8|27.3	1.21|1.25|0|0.86|0.97|1.14|1.18|0.76|0.85	A375|A549|HA1E|HCC515|HEPG2|HT29|MCF7|PC3|VCAP	2|1|7|6	2|1|7|6|5|4	CPC006_A375_24H:BRD-K15108141-001-01-7:0.08|CPC006_A375_6H:BRD-K15108141-001-01-7:0.08|CPC006_A549_24H:BRD-K15108141-001-01-7:0.08|CPC006_HA1E_24H:BRD-K15108141-001-01-7:0.08|CPC006_HA1E_6H:BRD-K15108141-001-01-7:0.08|CPC006_HCC515_24H:BRD-K15108141-001-01-7:0.08|CPC006_HCC515_6H:BRD-K15108141-001-01-7:0.08|CPC006_HEPG2_6H:BRD-K15108141-001-01-7:0.08|CPC006_HT29_24H:BRD-K15108141-001-01-7:0.08|CP…
CGS001-23223	CGS001-23223	RRP12	trt_sh.cgs	120 h|144 h|96 h	1 µL|1.5 µL|2 µL|5 µL	94.7954	80.7076	53.8051	1	1	95.8801	93.7107	74.6543	58.5853	0	0	0	0	-69.9289	4	1	9	9	74.7|0|-69.9|0|93.7|0|58.6|0|95.9	1.05|0|-0.93|0|1.11|0|0.91|0|1.32	A375|A549|HA1E|HCC515|HEPG2|HT29|MCF7|PC3|VCAP	9|5|1|7	9|5|1|7|2|4	CGS001_A375_96H:RRP12:1|CGS001_A549_96H:RRP12:1|CGS001_HA1E_96H:RRP12:1.5|CGS001_HCC515_96H:RRP12:2|CGS001_HEPG2_96H:RRP12:1.5|CGS001_HT29_96H:RRP12:1|CGS001_MCF7_144H:RRP12:2|CGS001_PC3_144H:RRP12:2|CGS001_VCAP_120H:RRP12:5
CGS001-57616	CGS001-57616	TSHZ3	trt_sh.cgs	120 h|96 h	1 µL|1.5 µL|2 µL|5 µL	93.2473	80.6901	62.1892	0	0	95.1886	91.3061	76.2658	60	50.3745	0	0	0	-666	5	0	8	8	0|0|95.2|0|60|91.3|76.3|50.4	0|0|1.22|0|1.01|1.23|1.11|0.95	A375|A549|HA1E|HEPG2|HT29|MCF7|PC3|VCAP	3|6|7|5	3|6|7|5|8|1	CGS001_A375_96H:TSHZ3:1|CGS001_A549_96H:TSHZ3:1|CGS001_HA1E_96H:TSHZ3:1.5|CGS001_HEPG2_96H:TSHZ3:1.5|CGS001_HT29_96H:TSHZ3:1|CGS001_MCF7_96H:TSHZ3:2|CGS001_PC3_96H:TSHZ3:2|CGS001_VCAP_120H:TSHZ3:5
CGS001-58472	CGS001-58472	SQRDL	trt_sh.cgs	120 h|144 h|96 h	1 µL|1.5 µL|2 µL|5 µL	93.2613	80.5831	64.1581	1	1	97.0646	89.4579	72.3893	63.4207	62.6161	0	0	0	0	5	0	9	10	97.1|0|72.4|0|89.5|0|62.6|0|63.4	1.33|0|0.93|0|1|0|0.95|0|1.04	A375|A549|HA1E|HCC515|HEPG2|HT29|MCF7|PC3|VCAP	1|5|3|9	1|5|3|9|7|2	CGS001_A375_96H:SQRDL:1|CGS001_A549_96H:SQRDL:1|CGS001_HA1E_96H:SQRDL:1.5|CGS001_HCC515_96H:SQRDL:2|CGS001_HEPG2_96H:SQRDL:1.5|CGS001_HT29_96H:SQRDL:1|CGS001_MCF7_144H:SQRDL:2|CGS001_PC3_96H:SQRDL:2|CGS001_PC3_144H:SQRDL:2|CGS001_VCAP_120H:SQRDL:5
BRD-K89692698	BRD-K89692698	BRD-K89692698	trt_cp	24 h|6 h	10 µM|100 µM	88.8862	80.5574	75.8801	-666	-666	91.1809	86.5915	75.6843	68.7729	68.6804	64.3707	56.7375	45.6462	39.2374	9	0	9	17	45.6|86.6|39.2|75.7|68.8|91.2|56.7|68.7|64.4	0.78|1.21|0.78|1.14|1.01|1.33|0.96|1.12|1.08	A375|A549|HA1E|HCC515|HEPG2|HT29|MCF7|PC3|VCAP	6|2|4|5	6|2|4|5|8|9	CPC006_A375_24H:BRD-K89692698-001-06-7:160|CPC006_A375_6H:BRD-K89692698-001-06-7:160|CPC006_A549_6H:BRD-K89692698-001-06-7:160|CPC006_HA1E_24H:BRD-K89692698-001-06-7:160|CPC006_HA1E_6H:BRD-K89692698-001-06-7:160|CPC006_HCC515_24H:BRD-K89692698-001-06-7:160|CPC006_HCC515_6H:BRD-K89692698-001-06-7:160|CPC006_HEPG2_6H:BRD-K89692698-001-06-7:160|CPC006_HT29_24H:BRD-K89692698-001-06-7:160|CPC006_MCF7_…
CGS001-64858	CGS001-64858	DCLRE1B	trt_sh.cgs	120 h|96 h	1 µL|1.5 µL|2 µL|5 µL	94.368	80.536	58.511	1	1	96.0088	92.7273	86.9602	46.4479	28.9222	0	0	-54.5373	-666	5	1	8	8	87|96|28.9|-54.5|92.7|0|46.4|0	1.17|1.24|0.59|-0.78|1.3|0|0.83|0	A375|HA1E|HCC515|HEPG2|HT29|MCF7|PC3|VCAP	2|5|1|7	2|5|1|7|3|6	CGS001_A375_96H:DCLRE1B:1|CGS001_HA1E_96H:DCLRE1B:1.5|CGS001_HCC515_96H:DCLRE1B:2|CGS001_HEPG2_96H:DCLRE1B:1.5|CGS001_HT29_96H:DCLRE1B:1|CGS001_MCF7_96H:DCLRE1B:2|CGS001_PC3_96H:DCLRE1B:2|CGS001_VCAP_120H:DCLRE1B:5
ccsbBroad304_03864	ccsbBroad304_03864	OVOL2	trt_oe	96 h	1 µL|2 µL|4 µL	93.5258	80.5202	53.6801	1	1	99.115	87.9365	77.2973	57.732	0	0	0	0	-666	4	0	8	8	0|77.3|0|87.9|0|57.7|99.1|0	0|1|0|1.23|0|1.04|1.42|0	A375|A549|HA1E|HCC515|HEPG2|HT29|MCF7|PC3	7|4|2|6	7|4|2|6|1|3	OEB005_A375_96H:BRDN0000409197:-666|OEB005_A549_96H:BRDN0000409197:-666|OEB005_HA1E_96H:BRDN0000409197:-666|OEB005_HCC515_96H:BRDN0000409197:-666|OEB005_HEPG2_96H:BRDN0000409197:-666|OEB005_HT29_96H:BRDN0000409197:-666|OEB005_MCF7_96H:BRDN0000409197:-666|OEB005_PC3_96H:BRDN0000409197:-666
CGS001-63891	CGS001-63891	RNF123	trt_sh.cgs	144 h|96 h	1 µL|1.5 µL|2 µL	85.0915	80.5201	75.1582	1	1	90.9554	79.2275	76.5659	75.3316	68.07	60.799	0	0	-666	6	0	8	9	75.3|0|68.1|60.8|91|0|76.6|79.2	1.06|0|0.86|1|1.04|0|1.08|1.14	A375|A549|HA1E|HCC515|HEPG2|HT29|MCF7|PC3	5|8|7|1	5|8|7|1|3|4	CGS001_A375_96H:RNF123:1|CGS001_A549_96H:RNF123:1|CGS001_HA1E_96H:RNF123:1.5|CGS001_HCC515_96H:RNF123:2|CGS001_HEPG2_96H:RNF123:1.5|CGS001_HT29_96H:RNF123:1|CGS001_MCF7_96H:RNF123:2|CGS001_MCF7_144H:RNF123:2|CGS001_PC3_96H:RNF123:2
CGS001-51174	CGS001-51174	TUBD1	trt_sh.cgs	120 h|96 h	1 µL|1.5 µL|2 µL|5 µL	85.6673	80.4564	53.6376	1	1	91.2121	80.1225	77.5865	72.9043	0	0	0	-88.9513	-666	4	1	8	8	72.9|0|0|0|91.2|80.1|77.6|-89	1.05|0|0|0|1.28|1.11|1.12|-1.12	A375|A549|HA1E|HEPG2|HT29|MCF7|PC3|VCAP	5|6|7|1	5|6|7|1|2|3	CGS001_A375_96H:TUBD1:1|CGS001_A549_96H:TUBD1:1|CGS001_HA1E_96H:TUBD1:1.5|CGS001_HEPG2_96H:TUBD1:1.5|CGS001_HT29_96H:TUBD1:1|CGS001_MCF7_96H:TUBD1:2|CGS001_PC3_96H:TUBD1:2|CGS001_VCAP_120H:TUBD1:5
BRD-K23673040	BRD-K23673040	BRD-K23673040	trt_cp	24 h|6 h	10 µM	86.5404	80.4193	63.1147	-666	-666	90.9587	82.122	81.7638	66.8325	57.0114	0	0	-666	-666	5	0	7	11	91|0|81.8|0|66.8|57|82.1	1.31|0|1.22|0|1.11|1.03|1.16	A375|HA1E|HT29|MCF7|PC3|VCAP|A549	1|7|3|5	1|7|3|5|6|2	CPC007_A375_6H:BRD-K23673040-001-12-9:10|CPC007_HA1E_24H:BRD-K23673040-001-12-9:10|CPC007_HT29_6H:BRD-K23673040-001-12-9:10|CPC007_MCF7_24H:BRD-K23673040-001-12-9:10|CPC007_PC3_24H:BRD-K23673040-001-12-9:10|CPC007_VCAP_24H:BRD-K23673040-001-12-9:10|CPC007_VCAP_6H:BRD-K23673040-001-12-9:10|CPC007_A375_24H:BRD-K23673040-001-12-9:10|CPC007_A549_24H:BRD-K23673040-001-12-9:10|CPC007_A549_6H:BRD-K23673…
BRD-K12906962	BRD-K12906962	dichlorobenzamil	trt_cp	24 h|6 h	10 µM	87.89	80.4044	73.1554	-666	-666	89.8524	85.9275	78.1017	67.7361	62.5313	54.7833	53.9774	0	-666	7	0	8	12	89.9|78.1|85.9|67.7|62.5|0|54|54.8	1.27|1.16|1.28|1.11|1|0|0.94|1.03	HA1E|HCC515|PC3|VCAP|A549|HEPG2|MCF7|HT29	1|3|2|4	1|3|2|4|5|8	CPC001_HA1E_24H:BRD-K12906962-001-02-1:10|CPC001_HA1E_6H:BRD-K12906962-001-02-1:10|CPC001_HCC515_24H:BRD-K12906962-001-02-1:10|CPC001_PC3_24H:BRD-K12906962-001-02-1:10|CPC001_PC3_6H:BRD-K12906962-001-02-1:10|CPC001_VCAP_24H:BRD-K12906962-001-02-1:10|CPC001_VCAP_6H:BRD-K12906962-001-02-1:10|CPC017_A549_6H:BRD-K12906962-001-02-1:10|CPC017_HEPG2_6H:BRD-K12906962-001-02-1:10|CPC017_MCF7_24H:BRD-K1290…
BRD-K78431006	BRD-K78431006	crizotinib	trt_cp	24 h|6 h	0.04 µM|0.12 µM|0.37 µM|1.11 µM|10 µM|3.33 µM	83.2875	80.3715	74.852	-666	-666	87.5	79.0751	79.0546	75.8563	74.6979	52.928	51.5584	0	0	7	0	9	46	87.5|75.9|0|0|79.1|79.1|51.6|74.7|52.9	1.27|1.11|0|0|1.11|1.2|0.91|1.16|1.01	A375|A549|HA1E|HCC515|HEPG2|HT29|MCF7|PC3|VCAP	1|5|6|2	1|5|6|2|8|9	CPC014_A375_6H:BRD-K78431006-001-02-9:10|CPC014_A549_24H:BRD-K78431006-001-02-9:10|CPC014_A549_6H:BRD-K78431006-001-02-9:10|CPC014_HA1E_6H:BRD-K78431006-001-02-9:10|CPC014_HCC515_6H:BRD-K78431006-001-02-9:10|CPC014_HEPG2_6H:BRD-K78431006-001-02-9:10|CPC014_HT29_6H:BRD-K78431006-001-02-9:10|CPC014_MCF7_24H:BRD-K78431006-001-02-9:10|CPC014_MCF7_6H:BRD-K78431006-001-02-9:10|CPC014_PC3_24H:BRD-K78431…
BRD-K17896185	BRD-K17896185	FIT	trt_cp	24 h|6 h	10 µM	89.2967	80.3621	69.3841	-666	-666	99.9385	78.655	78.3861	64.4689	49.159	45.697	10.1638	-666	-666	7	0	7	10	99.9|78.4|49.2|10.2|78.7|64.5|45.7	1.58|1.16|0.98|0.71|1.13|0.96|0.86	HA1E|HCC515|PC3|VCAP|A549|HEPG2|MCF7	1|5|2|6	1|5|2|6|3|7	CPC001_HA1E_24H:BRD-K17896185-001-01-2:10|CPC001_HA1E_6H:BRD-K17896185-001-01-2:10|CPC001_HCC515_24H:BRD-K17896185-001-01-2:10|CPC001_PC3_24H:BRD-K17896185-001-01-2:10|CPC001_VCAP_24H:BRD-K17896185-001-01-2:10|CPC001_VCAP_6H:BRD-K17896185-001-01-2:10|CPC017_A549_24H:BRD-K17896185-001-01-2:10|CPC017_HEPG2_6H:BRD-K17896185-001-01-2:10|CPC017_MCF7_24H:BRD-K17896185-001-01-2:10|CPC017_A549_6H:BRD-K17…
ccsbBroad304_09396	ccsbBroad304_09396	TIRAP	trt_oe	96 h	1 µL|2 µL|4 µL	86.8788	80.302	71.4741	1	1	90.2655	83.4921	78.3784	69.0722	60.1547	47.482	0	-666	-666	6	0	7	7	0|83.5|69.1|90.3|47.5|60.2|78.4	0|1.2|1.11|1.29|0.88|0.99|1.03	HA1E|HCC515|HT29|MCF7|PC3|A375|A549	4|2|7|3	4|2|7|3|6|5	OEB005_HA1E_96H:BRDN0000409387:-666|OEB005_HCC515_96H:BRDN0000409387:-666|OEB005_HT29_96H:BRDN0000409387:-666|OEB005_MCF7_96H:BRDN0000409387:-666|OEB005_PC3_96H:BRDN0000409387:-666|OEB005_A375_96H:BRDN0000409387:-666|OEB005_A549_96H:BRDN0000409387:-666
CGS001-677	CGS001-677	ZFP36L1	trt_sh.cgs	120 h|96 h	1 µL|1.5 µL|2 µL|5 µL	90.0814	80.3015	53.5343	1	1	90.9946	89.1683	79.4545	61.5886	0	0	-73.97	-666	-666	4	1	7	7	0|89.2|0|79.5|61.6|91|-74	0|1.11|0|1.17|0.94|1.27|-0.92	A375|A549|HA1E|HT29|MCF7|PC3|VCAP	6|2|4|5	6|2|4|5|1|3	CGS001_A375_96H:ZFP36L1:1|CGS001_A549_96H:ZFP36L1:1|CGS001_HA1E_96H:ZFP36L1:1.5|CGS001_HT29_96H:ZFP36L1:1|CGS001_MCF7_96H:ZFP36L1:2|CGS001_PC3_96H:ZFP36L1:2|CGS001_VCAP_120H:ZFP36L1:5
BRD-K98824517	BRD-K98824517	BRD-K98824517	trt_cp	24 h|6 h	10 µM	84.0001	80.3012	77.2884	-666	-666	88.8956	79.1045	76.8311	76.3736	74.5196	68.0057	29.8893	0	0	7	0	9	11	88.9|74.5|29.9|68|76.4|76.8|0|79.1|0	1.29|1.1|0.66|1.07|1.08|1.18|0|1.2|0	A375|A549|HA1E|HCC515|HEPG2|HT29|MCF7|PC3|VCAP	1|8|6|5	1|8|6|5|2|4	CPC019_A375_6H:BRD-K98824517-001-06-4:10|CPC019_A549_24H:BRD-K98824517-001-06-4:10|CPC019_A549_6H:BRD-K98824517-001-06-4:10|CPC019_HA1E_6H:BRD-K98824517-001-06-4:10|CPC019_HCC515_6H:BRD-K98824517-001-06-4:10|CPC019_HEPG2_6H:BRD-K98824517-001-06-4:10|CPC019_HT29_6H:BRD-K98824517-001-06-4:10|CPC019_MCF7_6H:BRD-K98824517-001-06-4:10|CPC019_PC3_24H:BRD-K98824517-001-06-4:10|CPC019_PC3_6H:BRD-K9882451…
CGS001-3845	CGS001-3845	KRAS	trt_sh.cgs	120 h|144 h|96 h	1 µL|1.5 µL|2 µL|5 µL	85.1141	80.2784	74.9934	1	1	85.7576	84.4707	77.0401	73.8452	71.2108	57.6363	0	0	0	6	0	9	11	0|0|57.6|0|85.8|77|84.5|73.8|71.2	0|0|0.98|0|1.22|1.08|1.19|1.11|1.03	A549|HA1E|HCC515|HEPG2|HT29|MCF7|PC3|VCAP|A375	5|7|6|8	5|7|6|8|9|3	CGS001_A549_96H:KRAS:1|CGS001_HA1E_96H:KRAS:1.5|CGS001_HCC515_96H:KRAS:2|CGS001_HEPG2_96H:KRAS:1.5|CGS001_HT29_96H:KRAS:1|CGS001_MCF7_96H:KRAS:2|CGS001_MCF7_144H:KRAS:2|CGS001_PC3_144H:KRAS:2|CGS001_VCAP_120H:KRAS:5|CGS001_A375_96H:KRAS:1|CGS001_PC3_96H:KRAS:2
BRD-A41250203	BRD-A41250203	GP-42	trt_cp	24 h|6 h	10 µM	86.6087	80.2442	74.2352	-666	-666	92.3124	80.905	80.1212	67.6383	64.5024	59.9318	31.8877	0	-666	7	0	8	11	64.5|0|92.3|31.9|67.6|59.9|80.9|80.1	1.07|0|1.32|0.8|1.12|0.98|1.22|1.2	A375|A549|HA1E|HCC515|HT29|MCF7|PC3|VCAP	3|7|8|5	3|7|8|5|1|6	CPC012_A375_6H:BRD-A41250203-001-01-2:10|CPC012_A549_24H:BRD-A41250203-001-01-2:10|CPC012_HA1E_6H:BRD-A41250203-001-01-2:10|CPC012_HCC515_6H:BRD-A41250203-001-01-2:10|CPC012_HT29_6H:BRD-A41250203-001-01-2:10|CPC012_MCF7_24H:BRD-A41250203-001-01-2:10|CPC012_PC3_6H:BRD-A41250203-001-01-2:10|CPC012_VCAP_24H:BRD-A41250203-001-01-2:10|CPC012_VCAP_6H:BRD-A41250203-001-01-2:10|CPC012_MCF7_6H:BRD-A412502…
CGS001-5921	CGS001-5921	RASA1	trt_sh.cgs	144 h|96 h	1 µL|1.5 µL|2 µL	89.7408	80.1947	43.1936	1	1	95.4073	84.0743	81.3761	59.921	0	-61.617	-666	-666	-666	4	1	6	8	59.9|81.4|95.4|0|84.1|-61.6	0.94|1.01|1.23|0|1.15|-0.9	A375|A549|HA1E|HEPG2|MCF7|PC3	3|5|2|1	3|5|2|1|4|6	CGS001_A375_96H:RASA1:1|CGS001_A549_96H:RASA1:1|CGS001_HA1E_96H:RASA1:1.5|CGS001_HEPG2_96H:RASA1:1.5|CGS001_MCF7_96H:RASA1:2|CGS001_MCF7_144H:RASA1:2|CGS001_PC3_96H:RASA1:2|CGS001_PC3_144H:RASA1:2
BRD-K39256324	BRD-K39256324	rottlerin	trt_cp	24 h|6 h	10 µM	85.8852	80.1761	68.6443	-666	-666	87.4539	84.3165	83.5763	65.3579	55.2799	35.8814	27.3058	-68.8341	-666	7	1	8	12	27.3|87.5|83.6|55.3|84.3|65.4|35.9|-68.8	0.81|1.24|1.21|0.95|1.25|1.09|0.76|-0.58	A375|HA1E|HCC515|MCF7|PC3|VCAP|A549|HT29	2|5|3|6	2|5|3|6|4|7	CPC004_A375_6H:BRD-K39256324-001-01-5:10|CPC004_HA1E_24H:BRD-K39256324-001-01-5:10|CPC004_HCC515_24H:BRD-K39256324-001-01-5:10|CPC004_HCC515_6H:BRD-K39256324-001-01-5:10|CPC004_MCF7_6H:BRD-K39256324-001-01-5:10|CPC004_PC3_24H:BRD-K39256324-001-01-5:10|CPC004_PC3_6H:BRD-K39256324-001-01-5:10|CPC004_VCAP_24H:BRD-K39256324-001-01-5:10|CPC004_VCAP_6H:BRD-K39256324-001-01-5:10|CPC018_A549_6H:BRD-K3925…
CGS001-8655	CGS001-8655	DYNLL1	trt_sh.cgs	120 h|96 h	1 µL|1.5 µL|2 µL|5 µL	91.7197	80.1669	53.4446	1	1	92.4848	90.9546	87.1788	50.0494	0	0	0	-78.2106	-666	4	1	8	8	-78.2|87.2|0|0|92.5|50|91|0	-1.04|1.09|0|0|1.3|0.8|1.27|0	A375|A549|HA1E|HEPG2|HT29|MCF7|PC3|VCAP	5|7|2|6	5|7|2|6|3|4	CGS001_A375_96H:DYNLL1:1|CGS001_A549_96H:DYNLL1:1|CGS001_HA1E_96H:DYNLL1:1.5|CGS001_HEPG2_96H:DYNLL1:1.5|CGS001_HT29_96H:DYNLL1:1|CGS001_MCF7_96H:DYNLL1:2|CGS001_PC3_96H:DYNLL1:2|CGS001_VCAP_120H:DYNLL1:5
BRD-K16485616	BRD-K16485616	mocetinostat	trt_cp	24 h|6 h	10 µM	88.1505	80.1409	72.1221	-666	-666	89.7294	86.5716	73.8416	70.4212	60.4976	51.6715	51.0069	40.2256	0	8	0	9	12	60.5|40.2|89.7|0|70.4|73.8|86.6|51|51.7	1.04|0.81|1.27|0|1.02|1.16|1.27|0.99|1	A375|A549|HA1E|HCC515|HEPG2|HT29|MCF7|PC3|VCAP	3|7|6|5	3|7|6|5|1|9	CPC014_A375_6H:BRD-K16485616-001-03-0:10|CPC014_A549_24H:BRD-K16485616-001-03-0:10|CPC014_A549_6H:BRD-K16485616-001-03-0:10|CPC014_HA1E_6H:BRD-K16485616-001-03-0:10|CPC014_HCC515_6H:BRD-K16485616-001-03-0:10|CPC014_HEPG2_6H:BRD-K16485616-001-03-0:10|CPC014_HT29_6H:BRD-K16485616-001-03-0:10|CPC014_MCF7_24H:BRD-K16485616-001-03-0:10|CPC014_MCF7_6H:BRD-K16485616-001-03-0:10|CPC014_PC3_24H:BRD-K16485…
CGS001-5997	CGS001-5997	RGS2	trt_sh.cgs	120 h|144 h|96 h	1 µL|1.5 µL|2 µL|5 µL	85.6059	80.1294	72.3973	1	1	90.5119	80.6998	74.7273	74.5786	68.2272	45.6393	-47.3495	-66.0541	-94.0764	6	3	9	11	45.6|74.6|80.7|90.5|-47.3|74.7|-66.1|-94.1|68.2	0.76|0.91|1.03|1.23|-0.61|1.13|-0.9|-1.3|1.07	A375|A549|HA1E|HCC515|HEPG2|HT29|MCF7|PC3|VCAP	4|3|6|2	4|3|6|2|9|1	CGS001_A375_96H:RGS2:1|CGS001_A549_96H:RGS2:1|CGS001_HA1E_96H:RGS2:1.5|CGS001_HCC515_96H:RGS2:2|CGS001_HEPG2_96H:RGS2:1.5|CGS001_HT29_96H:RGS2:1|CGS001_MCF7_96H:RGS2:2|CGS001_MCF7_144H:RGS2:2|CGS001_PC3_96H:RGS2:2|CGS001_PC3_144H:RGS2:2|CGS001_VCAP_120H:RGS2:5
CGS001-6777	CGS001-6777	STAT5B	trt_sh.cgs	144 h|96 h	1 µL|1.5 µL|2 µL	95.6273	80.071	53.3807	1	1	96.9452	94.3094	90.6051	38.4242	0	0	-80.1481	-666	-666	4	1	7	9	0|90.6|0|96.9|38.4|94.3|-80.1	0|1.14|0|1.23|0.82|1.28|-1.11	A375|A549|HA1E|HEPG2|HT29|MCF7|PC3	4|6|2|5	4|6|2|5|1|3	CGS001_A375_96H:STAT5B:1|CGS001_A549_96H:STAT5B:1|CGS001_HA1E_96H:STAT5B:1.5|CGS001_HEPG2_96H:STAT5B:1.5|CGS001_HT29_96H:STAT5B:1|CGS001_MCF7_96H:STAT5B:2|CGS001_MCF7_144H:STAT5B:2|CGS001_PC3_96H:STAT5B:2|CGS001_PC3_144H:STAT5B:2
CGS001-80230	CGS001-80230	RUFY1	trt_sh.cgs	120 h|96 h	1 µL|1.5 µL|2 µL|5 µL	86.6742	80.0493	53.3662	1	1	90.2786	83.0698	76.6539	70.1947	0	0	0	-60.0442	-76.5199	4	2	9	9	70.2|-60|76.7|0|-76.5|0|90.3|83.1|0	1.02|-0.91|0.99|0|-1.04|0|1.22|1.17|0	A375|A549|HA1E|HCC515|HEPG2|HT29|MCF7|PC3|VCAP	7|8|3|1	7|8|3|1|4|6	CGS001_A375_96H:RUFY1:1|CGS001_A549_96H:RUFY1:1|CGS001_HA1E_96H:RUFY1:1.5|CGS001_HCC515_96H:RUFY1:2|CGS001_HEPG2_96H:RUFY1:1.5|CGS001_HT29_96H:RUFY1:1|CGS001_MCF7_96H:RUFY1:2|CGS001_PC3_96H:RUFY1:2|CGS001_VCAP_120H:RUFY1:5
CGS001-4522	CGS001-4522	MTHFD1	trt_sh.cgs	120 h|144 h|96 h	1 µL|1.5 µL|2 µL|5 µL	85.5651	80.0246	57.9689	1	1	89.3875	81.7427	78.9073	70.0606	27.7154	0	0	0	-93.1716	5	1	9	11	89.4|0|0|0|-93.2|70.1|81.7|78.9|27.7	1.2|0|0|0|-1.24|1.09|1.13|1.13|0.72	A375|A549|HA1E|HCC515|HEPG2|HT29|MCF7|PC3|VCAP	1|7|8|6	1|7|8|6|9|2	CGS001_A375_96H:MTHFD1:1|CGS001_A549_96H:MTHFD1:1|CGS001_HA1E_96H:MTHFD1:1.5|CGS001_HCC515_96H:MTHFD1:2|CGS001_HEPG2_96H:MTHFD1:1.5|CGS001_HT29_96H:MTHFD1:1|CGS001_MCF7_96H:MTHFD1:2|CGS001_MCF7_144H:MTHFD1:2|CGS001_PC3_96H:MTHFD1:2|CGS001_PC3_144H:MTHFD1:2|CGS001_VCAP_120H:MTHFD1:5
CGS001-4694	CGS001-4694	NDUFA1	trt_sh.cgs	120 h|96 h	1 µL|1.5 µL|2 µL|5 µL	87.4204	80.0168	71.9148	1	1	97.3128	77.5281	73.4688	71.7576	67.4139	44.0075	0	0	0	6	0	9	9	73.5|0|67.4|77.5|0|71.8|97.3|0|44	1.05|0|0.85|1.11|0|1.1|1.35|0|0.9	A375|A549|HA1E|HCC515|HEPG2|HT29|MCF7|PC3|VCAP	7|4|1|6	7|4|1|6|3|9	CGS001_A375_96H:NDUFA1:1|CGS001_A549_96H:NDUFA1:1|CGS001_HA1E_96H:NDUFA1:1.5|CGS001_HCC515_96H:NDUFA1:2|CGS001_HEPG2_96H:NDUFA1:1.5|CGS001_HT29_96H:NDUFA1:1|CGS001_MCF7_96H:NDUFA1:2|CGS001_PC3_96H:NDUFA1:2|CGS001_VCAP_120H:NDUFA1:5
CGS001-7936	CGS001-7936	RDBP	trt_sh.cgs	144 h|96 h	1 µL|1.5 µL|2 µL	95.649	80.0163	53.3442	1	1	96.2377	95.0603	77.2007	51.5665	0	0	-51.0632	-666	-666	4	1	7	8	51.6|0|77.2|-51.1|0|95.1|96.2	0.84|0|0.99|-0.71|0|1.3|1.34	A375|A549|HA1E|HEPG2|HT29|MCF7|PC3	7|6|3|1	7|6|3|1|2|5	CGS001_A375_96H:RDBP:1|CGS001_A549_96H:RDBP:1|CGS001_HA1E_96H:RDBP:1.5|CGS001_HEPG2_96H:RDBP:1.5|CGS001_HT29_96H:RDBP:1|CGS001_MCF7_96H:RDBP:2|CGS001_MCF7_144H:RDBP:2|CGS001_PC3_96H:RDBP:2
CGS001-1019	CGS001-1019	CDK4	trt_sh.cgs	120 h|144 h|96 h	1 µL|1.5 µL|2 µL|5 µL	90.9959	79.9826	68.9667	1	1	99.0394	82.9523	69.2182	68.7206	49.3134	44.5564	39.5152	0	-87.661	7	1	9	10	68.7|69.2|49.3|-87.7|39.5|44.6|99|0|83	0.79|0.87|0.91|-1.16|0.84|0.7|1.45|0|1.13	A549|HA1E|HCC515|HEPG2|HT29|MCF7|PC3|VCAP|A375	7|9|2|1	7|9|2|1|3|6	CGS001_A549_96H:CDK4:1|CGS001_HA1E_96H:CDK4:1.5|CGS001_HCC515_96H:CDK4:2|CGS001_HEPG2_96H:CDK4:1.5|CGS001_HT29_96H:CDK4:1|CGS001_MCF7_96H:CDK4:2|CGS001_PC3_96H:CDK4:2|CGS001_PC3_144H:CDK4:2|CGS001_VCAP_120H:CDK4:5|CGS001_A375_96H:CDK4:1
CGS001-7453	CGS001-7453	WARS	trt_sh.cgs	120 h|96 h	1 µL|1.5 µL|2 µL|5 µL	96.7789	79.9768	53.3179	1	1	96.9517	96.6061	63.8016	62.5478	0	0	0	0	-48.7151	4	1	9	9	97|-48.7|62.5|0|0|96.6|63.8|0|0	1.32|-0.76|0.71|0|0|1.36|0.96|0|0	A375|A549|HA1E|HCC515|HEPG2|HT29|MCF7|PC3|VCAP	1|6|7|3	1|6|7|3|4|5	CGS001_A375_96H:WARS:1|CGS001_A549_96H:WARS:1|CGS001_HA1E_96H:WARS:1.5|CGS001_HCC515_96H:WARS:2|CGS001_HEPG2_96H:WARS:1.5|CGS001_HT29_96H:WARS:1|CGS001_MCF7_96H:WARS:2|CGS001_PC3_96H:WARS:2|CGS001_VCAP_120H:WARS:5
BRD-K63770300	BRD-K63770300	BRD-K63770300	trt_cp	24 h|6 h	10 µM	84.0929	79.9726	72.2734	-666	-666	85.2367	82.949	76.1824	75.5221	60.5166	53.2338	-666	-666	-666	6	0	6	11	82.9|75.5|60.5|76.2|85.2|53.2	1.22|1.1|0.99|1.13|1.25|1.01	A375|A549|HA1E|MCF7|VCAP|PC3	5|1|4|2	5|1|4|2|3|6	CPC007_A375_24H:BRD-K63770300-019-02-2:10|CPC007_A375_6H:BRD-K63770300-019-02-2:10|CPC007_A549_24H:BRD-K63770300-019-02-2:10|CPC007_A549_6H:BRD-K63770300-019-02-2:10|CPC007_HA1E_24H:BRD-K63770300-019-02-2:10|CPC007_HA1E_6H:BRD-K63770300-019-02-2:10|CPC007_MCF7_24H:BRD-K63770300-019-02-2:10|CPC007_MCF7_6H:BRD-K63770300-019-02-2:10|CPC007_VCAP_24H:BRD-K63770300-019-02-2:10|CPC007_VCAP_6H:BRD-K63770…
CGS001-11073	CGS001-11073	TOPBP1	trt_sh.cgs	120 h|144 h|96 h	1 µL|1.5 µL|2 µL|5 µL	89.6741	79.9021	53.2681	1	1	94.4767	84.8716	81.3983	58.8619	0	0	-77.9114	-666	-666	4	1	7	8	84.9|0|-77.9|0|58.9|94.5|81.4	1.15|0|-1.02|0|0.91|1.31|1.17	A375|A549|HA1E|HEPG2|MCF7|PC3|VCAP	6|1|7|5	6|1|7|5|2|4	CGS001_A375_96H:TOPBP1:1|CGS001_A549_96H:TOPBP1:1|CGS001_HA1E_96H:TOPBP1:1.5|CGS001_HEPG2_96H:TOPBP1:1.5|CGS001_MCF7_144H:TOPBP1:2|CGS001_PC3_96H:TOPBP1:2|CGS001_PC3_144H:TOPBP1:2|CGS001_VCAP_120H:TOPBP1:5
BRD-K37392901	BRD-K37392901	NSC-632839	trt_cp	24 h|6 h	10 µM|3 µM	86.0077	79.897	73.796	-666	-666	90.4059	81.6096	77.2207	70.3519	64.2022	58.9859	51.1958	29.9692	0	8	0	9	17	90.4|70.4|30|59|0|64.2|77.2|81.6|51.2	1.28|1.09|0.85|1.05|0|1.01|1.1|1.19|1.01	HA1E|HCC515|PC3|VCAP|A375|A549|HEPG2|MCF7|HT29	1|8|7|2	1|8|7|2|6|4	CPC002_HA1E_6H:BRD-K37392901-003-01-7:10|CPC002_HCC515_24H:BRD-K37392901-003-01-7:10|CPC002_HCC515_6H:BRD-K37392901-003-01-7:10|CPC002_PC3_24H:BRD-K37392901-003-01-7:10|CPC002_PC3_6H:BRD-K37392901-003-01-7:10|CPC002_VCAP_24H:BRD-K37392901-003-01-7:10|CPC002_VCAP_6H:BRD-K37392901-003-01-7:10|CPC018_A375_6H:BRD-K37392901-003-01-7:10|CPC018_A549_24H:BRD-K37392901-003-01-7:10|CPC018_A549_6H:BRD-K3739…
BRD-K69023402	BRD-K69023402	thapsigargin	trt_cp	24 h|6 h	1 µM|10 µM|500 nM	83.4686	79.8882	-666	-666	-666	84.6481	82.2891	80.0448	72.5707	0	-666	-666	-666	-666	4	0	5	10	84.6|82.3|72.6|80|0	1.24|1.16|1.08|1.21|0	A375|A549|HA1E|HT29|VCAP	1|2|4|3	-666	CPC005_A375_24H:BRD-K69023402-001-02-5:10|CPC005_A549_24H:BRD-K69023402-001-02-5:10|CPC005_HA1E_24H:BRD-K69023402-001-02-5:10|CPC005_HT29_24H:BRD-K69023402-001-02-5:10|ERG011_VCAP_24H:BRD-K69023402-001-05-8:10|ERG011_VCAP_24H:BRD-K69023402-001-05-8:2|ERG011_VCAP_24H:BRD-K69023402-001-05-8:0.4|ERG011_VCAP_6H:BRD-K69023402-001-05-8:10|ERG011_VCAP_6H:BRD-K69023402-001-05-8:2|ERG011_VCAP_6H:BRD-K6902…
CGS001-1831	CGS001-1831	TSC22D3	trt_sh.cgs	120 h|144 h|96 h	1 µL|1.5 µL|2 µL|5 µL	84.7524	79.8825	62.9442	1	1	89.9394	79.5653	76.1072	73.9182	58.1349	0	0	-69.6213	-85.9239	5	2	9	11	79.6|0|76.1|-69.6|-85.9|89.9|73.9|58.1|0	1.1|0|0.98|-0.93|-1.14|1.26|1.05|0.95|0	A375|A549|HA1E|HCC515|HEPG2|HT29|MCF7|PC3|VCAP	6|1|3|7	6|1|3|7|8|2	CGS001_A375_96H:TSC22D3:1|CGS001_A549_96H:TSC22D3:1|CGS001_HA1E_96H:TSC22D3:1.5|CGS001_HCC515_96H:TSC22D3:2|CGS001_HEPG2_96H:TSC22D3:1.5|CGS001_HT29_96H:TSC22D3:1|CGS001_MCF7_96H:TSC22D3:2|CGS001_MCF7_144H:TSC22D3:2|CGS001_PC3_96H:TSC22D3:2|CGS001_PC3_144H:TSC22D3:2|CGS001_VCAP_120H:TSC22D3:5
CGS001-79145	CGS001-79145	CHCHD7	trt_sh.cgs	120 h|144 h|96 h	1 µL|1.5 µL|2 µL|5 µL	84.9549	79.8784	60.1291	1	1	87.9525	81.9574	79.7478	69.8561	41.2609	0	0	-666	-666	5	0	7	7	69.9|88|82|0|0|79.7|41.3	1.02|1.1|1.04|0|0|1.14|0.88	A375|A549|HA1E|HEPG2|MCF7|PC3|VCAP	2|3|6|1	2|3|6|1|7|4	CGS001_A375_96H:CHCHD7:1|CGS001_A549_96H:CHCHD7:1|CGS001_HA1E_96H:CHCHD7:1.5|CGS001_HEPG2_96H:CHCHD7:1.5|CGS001_MCF7_144H:CHCHD7:2|CGS001_PC3_144H:CHCHD7:2|CGS001_VCAP_120H:CHCHD7:5
CGS001-7874	CGS001-7874	USP7	trt_sh.cgs	120 h|144 h|96 h	1 µL|1.5 µL|2 µL|5 µL	89.0372	79.8668	53.2446	1	1	92.8077	85.2667	77.4545	63.9384	0	0	0	0	-80.8573	4	1	9	11	85.3|0|0|-80.9|0|77.5|92.8|63.9|0	1.16|0|0|-1.06|0|1.15|1.26|1|0	A375|A549|HA1E|HCC515|HEPG2|HT29|MCF7|PC3|VCAP	7|1|6|8	7|1|6|8|2|3	CGS001_A375_96H:USP7:1|CGS001_A549_96H:USP7:1|CGS001_HA1E_96H:USP7:1.5|CGS001_HCC515_96H:USP7:2|CGS001_HEPG2_96H:USP7:1.5|CGS001_HT29_96H:USP7:1|CGS001_MCF7_96H:USP7:2|CGS001_MCF7_144H:USP7:2|CGS001_PC3_96H:USP7:2|CGS001_PC3_144H:USP7:2|CGS001_VCAP_120H:USP7:5
ccsbBroad304_00389	ccsbBroad304_00389	CTBP1	trt_oe	96 h	1 µL|2 µL|4 µL	95.1609	79.8451	-666	1	-666	95.3578	94.964	83.0409	46.0177	20.6349	-666	-666	-666	-666	5	0	5	5	83|20.6|46|95|95.4	1.1|0.68|0.92|1.36|1.3	HA1E|HCC515|MCF7|PC3|A375	5|4|1|3	-666	OEB003_HA1E_96H:BRDN0000404366:-666|OEB003_HCC515_96H:BRDN0000404366:-666|OEB003_MCF7_96H:BRDN0000404366:-666|OEB003_PC3_96H:BRDN0000404366:-666|OEB003_A375_96H:BRDN0000404366:-666
CGS001-4926	CGS001-4926	NUMA1	trt_sh.cgs	120 h|144 h|96 h	1 µL|1.5 µL|2 µL|5 µL	98.0838	79.8336	53.2224	1	1	99.2887	96.8789	74.0842	49.0827	0	0	0	-80.9486	-666	4	1	8	10	49.1|0|74.1|0|0|99.3|-80.9|96.9	0.81|0|0.95|0|0|1.43|-1.12|1.33	A375|A549|HA1E|HEPG2|HT29|MCF7|PC3|VCAP	6|8|3|1	6|8|3|1|2|4	CGS001_A375_96H:NUMA1:1|CGS001_A549_96H:NUMA1:1|CGS001_HA1E_96H:NUMA1:1.5|CGS001_HEPG2_96H:NUMA1:1.5|CGS001_HT29_96H:NUMA1:1|CGS001_MCF7_96H:NUMA1:2|CGS001_MCF7_144H:NUMA1:2|CGS001_PC3_96H:NUMA1:2|CGS001_PC3_144H:NUMA1:2|CGS001_VCAP_120H:NUMA1:5
BRD-K33551950	BRD-K33551950	radicicol	trt_cp	24 h|6 h	10 µM	86.6769	79.802	70.72	-666	-666	91.3116	82.0422	75.19	70.6642	58.6996	46.4126	44.6602	0	0	7	0	9	12	44.7|91.3|70.7|0|58.7|75.2|82|46.4|0	0.93|1.27|1.06|0|0.91|1.12|1.23|0.98|0	A375|A549|HA1E|HCC515|HEPG2|MCF7|PC3|HT29|VCAP	2|7|6|3	2|7|6|3|5|8	CPC014_A375_6H:BRD-K33551950-001-01-6:10|CPC014_A549_24H:BRD-K33551950-001-01-6:10|CPC014_A549_6H:BRD-K33551950-001-01-6:10|CPC014_HA1E_6H:BRD-K33551950-001-01-6:10|CPC014_HCC515_6H:BRD-K33551950-001-01-6:10|CPC014_HEPG2_6H:BRD-K33551950-001-01-6:10|CPC014_MCF7_24H:BRD-K33551950-001-01-6:10|CPC014_MCF7_6H:BRD-K33551950-001-01-6:10|CPC014_PC3_24H:BRD-K33551950-001-01-6:10|CPC014_PC3_6H:BRD-K335519…
CGS001-54659	CGS001-54659	UGT1A3	trt_sh.cgs	120 h|96 h	1 µL|1.5 µL|2 µL|5 µL	85.3331	79.7969	53.1979	0	0	85.5152	85.1511	75.8427	72.6785	0	0	-52.1834	-82.7577	-666	4	2	8	8	72.7|-82.8|0|0|85.5|-52.2|85.2|75.8	1.04|-1.11|0|0|1.22|-0.66|1.19|1.13	A375|A549|HA1E|HEPG2|HT29|MCF7|PC3|VCAP	5|7|8|1	5|7|8|1|3|4	CGS001_A375_96H:UGT1A3:1|CGS001_A549_96H:UGT1A3:1|CGS001_HA1E_96H:UGT1A3:1.5|CGS001_HEPG2_96H:UGT1A3:1.5|CGS001_HT29_96H:UGT1A3:1|CGS001_MCF7_96H:UGT1A3:2|CGS001_PC3_96H:UGT1A3:2|CGS001_VCAP_120H:UGT1A3:5
CGS001-24148	CGS001-24148	PRPF6	trt_sh.cgs	120 h|144 h|96 h	1 µL|1.5 µL|2 µL|5 µL	88.0968	79.7548	53.1699	1	1	94.9417	81.2519	78.2813	64.5443	0	0	0	0	-97.8787	4	1	9	11	0|78.3|0|64.5|81.3|0|94.9|-97.9|0	0|0.97|0|1.02|0.72|0|1.29|-1.4|0	A375|A549|HA1E|HCC515|HEPG2|HT29|MCF7|PC3|VCAP	7|5|2|4	7|5|2|4|1|3	CGS001_A375_96H:PRPF6:1|CGS001_A549_96H:PRPF6:1|CGS001_HA1E_96H:PRPF6:1.5|CGS001_HCC515_96H:PRPF6:2|CGS001_HEPG2_96H:PRPF6:1.5|CGS001_HT29_96H:PRPF6:1|CGS001_MCF7_96H:PRPF6:2|CGS001_MCF7_144H:PRPF6:2|CGS001_PC3_96H:PRPF6:2|CGS001_PC3_144H:PRPF6:2|CGS001_VCAP_120H:PRPF6:5
CGS001-1595	CGS001-1595	CYP51A1	trt_sh.cgs	144 h|96 h	1 µL|1.5 µL|2 µL	92.6797	79.7461	53.1641	1	1	99.4355	85.9239	73.0488	60.5763	0	0	-49.9394	-666	-666	4	1	7	9	99.4|0|0|85.9|-49.9|73|60.6	1.44|0|0|0.89|-0.53|1.04|0.97	A375|A549|HA1E|HEPG2|HT29|MCF7|PC3	1|4|6|7	1|4|6|7|2|3	CGS001_A375_96H:CYP51A1:1|CGS001_A549_96H:CYP51A1:1|CGS001_HA1E_96H:CYP51A1:1.5|CGS001_HEPG2_96H:CYP51A1:1.5|CGS001_HT29_96H:CYP51A1:1|CGS001_MCF7_96H:CYP51A1:2|CGS001_MCF7_144H:CYP51A1:2|CGS001_PC3_96H:CYP51A1:2|CGS001_PC3_144H:CYP51A1:2
CGS001-2817	CGS001-2817	GPC1	trt_sh.cgs	144 h|96 h	1 µL|1.5 µL|2 µL	88.5822	79.6686	61.6581	1	1	93.6762	83.4882	74.0812	67.4287	51.2745	0	0	-666	-666	5	0	7	8	67.4|74.1|83.5|0|0|51.3|93.7	1|0.9|1.07|0|0|0.82|1.3	A375|A549|HA1E|HEPG2|HT29|MCF7|PC3	7|3|2|1	7|3|2|1|6|4	CGS001_A375_96H:GPC1:1|CGS001_A549_96H:GPC1:1|CGS001_HA1E_96H:GPC1:1.5|CGS001_HEPG2_96H:GPC1:1.5|CGS001_HT29_96H:GPC1:1|CGS001_MCF7_144H:GPC1:2|CGS001_PC3_96H:GPC1:2|CGS001_PC3_144H:GPC1:2
CGS001-7301	CGS001-7301	TYRO3	trt_sh.cgs	120 h|96 h	1 µL|1.5 µL|2 µL|5 µL	88.6259	79.6501	53.1001	1	1	99.9453	77.3064	75.5306	65.8182	0	0	0	0	0	4	0	9	9	0|0|99.9|0|0|65.8|0|77.3|75.5	0|0|1.45|0|0|1.05|0|1.12|1.13	A375|A549|HA1E|HCC515|HEPG2|HT29|MCF7|PC3|VCAP	3|8|9|6	3|8|9|6|1|2	CGS001_A375_96H:TYRO3:1|CGS001_A549_96H:TYRO3:1|CGS001_HA1E_96H:TYRO3:1.5|CGS001_HCC515_96H:TYRO3:2|CGS001_HEPG2_96H:TYRO3:1.5|CGS001_HT29_96H:TYRO3:1|CGS001_MCF7_96H:TYRO3:2|CGS001_PC3_96H:TYRO3:2|CGS001_VCAP_120H:TYRO3:5
BRD-A30435184	BRD-A30435184	metergoline	trt_cp	24 h|6 h	10 µM	84.1779	79.5991	64.6172	-666	-666	89.8058	78.5501	75.6862	74.3542	69.3067	0	-666	-666	-666	5	0	6	9	89.8|74.4|78.6|75.7|0|69.3	1.3|1.09|1.2|1.12|0|1.12	A375|HA1E|HT29|MCF7|PC3|VCAP	1|3|4|2	1|3|4|2|6|5	CPC005_A375_24H:BRD-A30435184-001-01-5:10|CPC005_A375_6H:BRD-A30435184-001-01-5:10|CPC005_HA1E_24H:BRD-A30435184-001-01-5:10|CPC005_HT29_24H:BRD-A30435184-001-01-5:10|CPC005_MCF7_6H:BRD-A30435184-001-01-5:10|CPC005_PC3_24H:BRD-A30435184-001-01-5:10|CPC005_VCAP_24H:BRD-A30435184-001-01-5:10|CPC005_MCF7_24H:BRD-A30435184-001-01-5:10|CPC005_VCAP_6H:BRD-A30435184-001-01-5:10
CGS001-10559	CGS001-10559	SLC35A1	trt_sh.cgs	120 h|144 h|96 h	1 µL|1.5 µL|2 µL|5 µL	94.0504	79.5839	66.5108	1	1	97.0662	91.0346	78.9997	51.2349	50.0624	30.6667	0	0	0	6	0	9	11	0|79|0|50.1|0|30.7|51.2|91|97.1	0|0.98|0|0.92|0|0.72|0.82|1.27|1.34	A375|A549|HA1E|HCC515|HEPG2|HT29|MCF7|PC3|VCAP	9|8|2|7	9|8|2|7|4|6	CGS001_A375_96H:SLC35A1:1|CGS001_A549_96H:SLC35A1:1|CGS001_HA1E_96H:SLC35A1:1.5|CGS001_HCC515_96H:SLC35A1:2|CGS001_HEPG2_96H:SLC35A1:1.5|CGS001_HT29_96H:SLC35A1:1|CGS001_MCF7_96H:SLC35A1:2|CGS001_MCF7_144H:SLC35A1:2|CGS001_PC3_96H:SLC35A1:2|CGS001_PC3_144H:SLC35A1:2|CGS001_VCAP_120H:SLC35A1:5
BRD-U25771771	BRD-U25771771	WZ-4-145	trt_cp	24 h|6 h	10 µM	85.0649	79.5684	74.3093	-666	-666	86.7216	83.4083	77.2941	70.8496	68.2362	59.3461	54.551	41.4369	0	8	0	9	13	0|41.4|54.6|70.8|86.7|83.4|59.3|77.3|68.2	0|0.82|0.94|1.09|1.18|1.22|1.05|1.18|1.12	A375|A549|HA1E|HCC515|HEPG2|MCF7|PC3|VCAP|HT29	5|6|8|4	5|6|8|4|9|7	CPC014_A375_6H:BRD-U25771771-000-01-7:10|CPC014_A549_24H:BRD-U25771771-000-01-7:10|CPC014_A549_6H:BRD-U25771771-000-01-7:10|CPC014_HA1E_6H:BRD-U25771771-000-01-7:10|CPC014_HCC515_6H:BRD-U25771771-000-01-7:10|CPC014_HEPG2_6H:BRD-U25771771-000-01-7:10|CPC014_MCF7_24H:BRD-U25771771-000-01-7:10|CPC014_MCF7_6H:BRD-U25771771-000-01-7:10|CPC014_PC3_24H:BRD-U25771771-000-01-7:10|CPC014_PC3_6H:BRD-U257717…
BRD-K94173926	BRD-K94173926	I-505056	trt_cp	24 h|6 h	10 µM	83.9496	79.5502	55.7337	-666	-666	86.0696	81.8296	76.4453	73.8564	16.2015	0	-666	-666	-666	5	0	6	9	81.8|76.4|73.9|86.1|0|16.2	1.16|1.11|1.1|1.28|0|0.68	A549|HA1E|MCF7|PC3|VCAP|A375	4|1|2|3	4|1|2|3|6|5	CPC020_A549_6H:BRD-K94173926-001-01-6:10|CPC020_HA1E_6H:BRD-K94173926-001-01-6:10|CPC020_MCF7_24H:BRD-K94173926-001-01-6:10|CPC020_MCF7_6H:BRD-K94173926-001-01-6:10|CPC020_PC3_6H:BRD-K94173926-001-01-6:10|CPC020_VCAP_24H:BRD-K94173926-001-01-6:10|CPC020_A375_6H:BRD-K94173926-001-01-6:10|CPC020_PC3_24H:BRD-K94173926-001-01-6:10|CPC020_VCAP_6H:BRD-K94173926-001-01-6:10
BRD-K62818989	BRD-K62818989	BRD-K62818989	trt_cp	24 h|6 h	1 µM|10 µM|3 µM|500 nM	83.4294	79.5292	60.789	-666	-666	84.4739	82.3849	80.289	70.9691	28.4133	18.2039	0	0	-666	6	0	8	15	18.2|71|28.4|0|80.3|84.5|82.4|0	0.71|1.07|0.64|0|1.21|1.24|1.21|0	A375|A549|HA1E|HT29|PC3|VCAP|MCF7|HCC515	6|7|5|2	6|7|5|2|3|1	CPC019_A375_6H:BRD-K62818989-001-01-8:10|CPC019_A549_24H:BRD-K62818989-001-01-8:10|CPC019_HA1E_6H:BRD-K62818989-001-01-8:10|CPC019_HT29_6H:BRD-K62818989-001-01-8:10|CPC019_PC3_24H:BRD-K62818989-001-01-8:10|CPC019_VCAP_24H:BRD-K62818989-001-01-8:10|MUC.CP005_MCF7_24H:BRD-K62818989-001-01-8:9.6446|MUC.CP005_MCF7_24H:BRD-K62818989-001-01-8:3.2149|MUC.CP005_MCF7_24H:BRD-K62818989-001-01-8:0.3572|MUC.…
CGS001-8517	CGS001-8517	IKBKG	trt_sh.cgs	120 h|144 h|96 h	1 µL|1.5 µL|2 µL|5 µL	92.1566	79.5099	53.0066	1	1	98.263	86.0502	66.9402	66.7864	0	0	0	0	-67.7903	4	1	9	11	0|66.8|0|-67.8|98.3|0|86.1|66.9|0	0|0.72|0|-0.9|1.3|0|1.17|1.02|0	A375|A549|HA1E|HCC515|HEPG2|HT29|MCF7|PC3|VCAP	5|7|8|2	5|7|8|2|1|3	CGS001_A375_96H:IKBKG:1|CGS001_A549_96H:IKBKG:1|CGS001_HA1E_96H:IKBKG:1.5|CGS001_HCC515_96H:IKBKG:2|CGS001_HEPG2_96H:IKBKG:1.5|CGS001_HT29_96H:IKBKG:1|CGS001_MCF7_96H:IKBKG:2|CGS001_MCF7_144H:IKBKG:2|CGS001_PC3_96H:IKBKG:2|CGS001_PC3_144H:IKBKG:2|CGS001_VCAP_120H:IKBKG:5
CGS001-51053	CGS001-51053	GMNN	trt_sh.cgs	120 h|144 h|96 h	1 µL|1.5 µL|2 µL|5 µL	88.3503	79.4885	72.1085	1	1	92.4469	84.2537	73.0909	68.1626	67.3741	47.3227	0	0	-72.8062	6	1	9	9	68.2|0|84.3|67.4|-72.8|73.1|47.3|0|92.4	1.01|0|1.07|1.04|-1|1.11|0.76|0|1.26	A375|A549|HA1E|HCC515|HEPG2|HT29|MCF7|PC3|VCAP	9|3|6|1	9|3|6|1|4|7	CGS001_A375_96H:GMNN:1|CGS001_A549_96H:GMNN:1|CGS001_HA1E_96H:GMNN:1.5|CGS001_HCC515_96H:GMNN:2|CGS001_HEPG2_96H:GMNN:1.5|CGS001_HT29_96H:GMNN:1|CGS001_MCF7_144H:GMNN:2|CGS001_PC3_144H:GMNN:2|CGS001_VCAP_120H:GMNN:5
CGS001-3109	CGS001-3109	HLA-DMB	trt_sh.cgs	120 h|96 h	1 µL|1.5 µL|2 µL|5 µL	80.7794	79.4798	72.0397	1	1	81.5152	80.0437	78.7141	77.6461	58.8953	55.4238	0	0	-666	6	0	8	8	77.6|0|80|0|81.5|55.4|58.9|78.7	1.08|0|1.02|0|1.19|0.87|0.95|1.16	A375|A549|HA1E|HEPG2|HT29|MCF7|PC3|VCAP	5|3|8|1	5|3|8|1|7|6	CGS001_A375_96H:HLA-DMB:1|CGS001_A549_96H:HLA-DMB:1|CGS001_HA1E_96H:HLA-DMB:1.5|CGS001_HEPG2_96H:HLA-DMB:1.5|CGS001_HT29_96H:HLA-DMB:1|CGS001_MCF7_96H:HLA-DMB:2|CGS001_PC3_96H:HLA-DMB:2|CGS001_VCAP_120H:HLA-DMB:5
CGS001-10873	CGS001-10873	ME3	trt_sh.cgs	120 h|96 h	1 µL|1.5 µL|2 µL|5 µL	89.7519	79.4132	67.852	1	1	92.4355	87.0683	81.4282	56.7208	50.247	39.2121	0	0	-666	6	0	8	8	81.4|87.1|0|56.7|39.2|50.2|92.4|0	1.12|1.08|0|0.97|0.84|0.81|1.29|0	A375|A549|HA1E|HCC515|HT29|MCF7|PC3|VCAP	7|2|1|4	7|2|1|4|6|5	CGS001_A375_96H:ME3:1|CGS001_A549_96H:ME3:1|CGS001_HA1E_96H:ME3:1.5|CGS001_HCC515_96H:ME3:2|CGS001_HT29_96H:ME3:1|CGS001_MCF7_96H:ME3:2|CGS001_PC3_96H:ME3:2|CGS001_VCAP_120H:ME3:5
CGS001-6935	CGS001-6935	ZEB1	trt_sh.cgs	120 h|96 h	1 µL|1.5 µL|2 µL|5 µL	89.5938	79.4127	52.9418	0	1	98.4194	80.7682	77.8305	60.6325	0	0	0	0	0	4	0	9	9	98.4|80.8|0|60.6|0|0|77.8|0|0	1.37|1|0|0.99|0|0|1.09|0|0	A375|A549|HA1E|HCC515|HEPG2|HT29|MCF7|PC3|VCAP	1|2|7|4	1|2|7|4|3|5	CGS001_A375_96H:ZEB1:1|CGS001_A549_96H:ZEB1:1|CGS001_HA1E_96H:ZEB1:1.5|CGS001_HCC515_96H:ZEB1:2|CGS001_HEPG2_96H:ZEB1:1.5|CGS001_HT29_96H:ZEB1:1|CGS001_MCF7_96H:ZEB1:2|CGS001_PC3_96H:ZEB1:2|CGS001_VCAP_120H:ZEB1:5
BRD-K15616905	BRD-K15616905	CCCP	trt_cp	24 h|6 h	10 µM	84.9753	79.3897	70.4605	-666	-666	89.3604	80.5901	76.5458	71.0623	70.9102	34.2941	30.0364	19.3628	0	8	0	9	14	89.4|80.6|76.5|19.4|30|34.3|71.1|0|70.9	1.27|1.18|1.17|0.79|0.83|0.74|1.03|0|1.07	HA1E|HCC515|PC3|VCAP|A375|A549|HEPG2|HT29|MCF7	1|2|3|7	1|2|3|7|9|6	CPC003_HA1E_24H:BRD-K15616905-001-01-5:10|CPC003_HA1E_6H:BRD-K15616905-001-01-5:10|CPC003_HCC515_24H:BRD-K15616905-001-01-5:10|CPC003_HCC515_6H:BRD-K15616905-001-01-5:10|CPC003_PC3_24H:BRD-K15616905-001-01-5:10|CPC003_PC3_6H:BRD-K15616905-001-01-5:10|CPC003_VCAP_24H:BRD-K15616905-001-01-5:10|CPC018_A375_6H:BRD-K15616905-001-01-5:10|CPC018_A549_24H:BRD-K15616905-001-01-5:10|CPC018_A549_6H:BRD-K156…
CGS001-9448	CGS001-9448	MAP4K4	trt_sh.cgs	120 h|144 h|96 h	1 µL|1.5 µL|2 µL|5 µL	89.3793	79.387	57.8439	1	1	96.1668	82.5919	78.6933	60.0961	29.5152	0	0	-67.8803	-82.3346	5	2	9	10	-67.9|82.6|0|78.7|0|29.5|96.2|60.1|-82.3	-0.89|1.03|0|1.12|0|0.7|1.32|0.96|-1.04	A375|A549|HA1E|HCC515|HEPG2|HT29|MCF7|PC3|VCAP	7|2|4|8	7|2|4|8|6|3	CGS001_A375_96H:MAP4K4:1|CGS001_A549_96H:MAP4K4:1|CGS001_HA1E_96H:MAP4K4:1.5|CGS001_HCC515_96H:MAP4K4:2|CGS001_HEPG2_96H:MAP4K4:1.5|CGS001_HT29_96H:MAP4K4:1|CGS001_MCF7_96H:MAP4K4:2|CGS001_MCF7_144H:MAP4K4:2|CGS001_PC3_96H:MAP4K4:2|CGS001_VCAP_120H:MAP4K4:5
BRD-A12230535	BRD-A12230535	nutlin-3	trt_cp	24 h|6 h	40 µM	86.1431	79.3778	38.005	-666	-666	95.4052	76.8811	72.8782	72.3468	0	-89.4812	-666	-666	-666	4	1	6	9	76.9|95.4|72.9|72.3|-89.5|0	1.16|1.36|1.08|1.14|-1.13|0	A375|A549|HA1E|HT29|PC3|VCAP	2|1|3|4	2|1|3|4|6|5	CPC006_A375_24H:BRD-A12230535-001-02-6:44.4|CPC006_A375_6H:BRD-A12230535-001-02-6:44.4|CPC006_A549_24H:BRD-A12230535-001-02-6:44.4|CPC006_A549_6H:BRD-A12230535-001-02-6:44.4|CPC006_HA1E_6H:BRD-A12230535-001-02-6:44.4|CPC006_HT29_24H:BRD-A12230535-001-02-6:44.4|CPC006_HT29_6H:BRD-A12230535-001-02-6:44.4|CPC006_PC3_24H:BRD-A12230535-001-02-6:44.4|CPC006_VCAP_24H:BRD-A12230535-001-02-6:44.4
BRD-A22032524	BRD-A22032524	amlodipine	trt_cp	24 h|6 h	10 µM	88.9085	79.3666	67.9745	-666	-666	97.7245	80.0924	70.1427	69.5067	57.6456	32.735	0	0	-666	6	0	8	13	97.7|80.1|70.1|0|32.7|57.6|0|69.5	1.46|1.18|1.08|0|0.89|1.02|0|1.13	HA1E|HCC515|MCF7|PC3|VCAP|A375|A549|HT29	1|2|3|8	1|2|3|8|6|5	CPC004_HA1E_24H:BRD-A22032524-074-04-0:10|CPC004_HA1E_6H:BRD-A22032524-074-04-0:10|CPC004_HCC515_24H:BRD-A22032524-074-04-0:10|CPC004_HCC515_6H:BRD-A22032524-074-04-0:10|CPC004_MCF7_6H:BRD-A22032524-074-04-0:10|CPC004_PC3_6H:BRD-A22032524-074-04-0:10|CPC004_VCAP_24H:BRD-A22032524-074-04-0:10|CPC004_VCAP_6H:BRD-A22032524-074-04-0:10|CPC015_A375_6H:BRD-A22032524-074-04-0:10|CPC015_A549_24H:BRD-A220…
CGS001-340385	CGS001-340385	ZNF517	trt_sh.cgs	120 h|96 h	1 µL|1.5 µL|2 µL|5 µL	87.5642	79.339	71.3106	1	1	92.042	83.0863	73.864	68.3636	61.2984	49.2095	46.3171	0	0	7	0	9	9	73.9|92|0|61.3|0|68.4|83.1|49.2|46.3	1.05|1.16|0|1|0|1.07|1.14|0.86|0.92	A375|A549|HA1E|HCC515|HEPG2|HT29|MCF7|PC3|VCAP	2|7|1|6	2|7|1|6|4|8	CGS001_A375_96H:ZNF517:1|CGS001_A549_96H:ZNF517:1|CGS001_HA1E_96H:ZNF517:1.5|CGS001_HCC515_96H:ZNF517:2|CGS001_HEPG2_96H:ZNF517:1.5|CGS001_HT29_96H:ZNF517:1|CGS001_MCF7_96H:ZNF517:2|CGS001_PC3_96H:ZNF517:2|CGS001_VCAP_120H:ZNF517:5
BRD-K45399554	BRD-K45399554	CAM-9-027-3	trt_cp	24 h|6 h	10 µM	86.7328	79.3292	66.6078	-666	-666	88.7519	84.7138	77.3376	66.5134	49.7076	32.6226	0	-666	-666	6	0	7	16	49.7|0|84.7|88.8|77.3|32.6|66.5	0.9|0|1.22|1.31|1.14|0.87|1.1	A549|HA1E|HCC515|HT29|MCF7|PC3|VCAP	4|3|5|7	4|3|5|7|1|6	CPC006_A549_24H:BRD-K45399554-001-03-2:10|CPC006_A549_6H:BRD-K45399554-001-03-2:10|CPC006_HA1E_24H:BRD-K45399554-001-03-2:10|CPC006_HCC515_24H:BRD-K45399554-001-03-2:10|CPC006_HT29_24H:BRD-K45399554-001-03-2:10|CPC006_HT29_6H:BRD-K45399554-001-03-2:10|CPC006_MCF7_24H:BRD-K45399554-001-03-2:10|CPC006_PC3_24H:BRD-K45399554-001-03-2:10|CPC006_VCAP_24H:BRD-K45399554-001-03-2:10|CPC006_VCAP_6H:BRD-K45…
BRD-K22010301	BRD-K22010301	JLK-6	trt_cp	24 h|6 h	10 µM	87.7688	79.2957	69.5556	-666	-666	93.7729	81.7646	80.7494	60.8958	50.861	49.2899	43.0941	31.6748	0	8	0	9	14	50.9|60.9|43.1|80.7|31.7|49.3|93.8|0|81.8	0.91|1.02|0.95|1.21|0.85|0.9|1.36|0|1.19	HA1E|HCC515|PC3|VCAP|A375|A549|HEPG2|HT29|MCF7	7|9|4|2	7|9|4|2|1|6	CPC002_HA1E_24H:BRD-K22010301-001-01-2:10|CPC002_HA1E_6H:BRD-K22010301-001-01-2:10|CPC002_HCC515_24H:BRD-K22010301-001-01-2:10|CPC002_HCC515_6H:BRD-K22010301-001-01-2:10|CPC002_PC3_6H:BRD-K22010301-001-01-2:10|CPC002_VCAP_24H:BRD-K22010301-001-01-2:10|CPC016_A375_6H:BRD-K22010301-001-01-2:10|CPC016_A549_6H:BRD-K22010301-001-01-2:10|CPC016_HEPG2_6H:BRD-K22010301-001-01-2:10|CPC016_HT29_6H:BRD-K220…
BRD-K10705233	BRD-K10705233	GW-405833	trt_cp	24 h|6 h	10 µM|40 µM	82.6483	79.2815	75.1533	-666	-666	87.4437	77.8528	77.1845	74.645	67.7122	66.0819	58.6719	28.4272	0	8	0	9	21	77.9|77.2|66.1|67.7|0|74.6|58.7|87.4|28.4	1.18|1.16|1.03|1.04|0|1.22|0.86|1.31|0.86	HCC515|A375|A549|HA1E|HEPG2|HT29|MCF7|PC3|VCAP	8|1|2|6	8|1|2|6|4|3	CPC003_HCC515_6H:BRD-K10705233-001-01-4:10|CPC006_A375_24H:BRD-K10705233-003-02-8:40|CPC006_A375_6H:BRD-K10705233-003-02-8:40|CPC006_A549_24H:BRD-K10705233-003-02-8:40|CPC006_A549_6H:BRD-K10705233-003-02-8:40|CPC006_HA1E_24H:BRD-K10705233-003-02-8:40|CPC006_HA1E_6H:BRD-K10705233-003-02-8:40|CPC006_HCC515_24H:BRD-K10705233-003-02-8:40|CPC006_HCC515_6H:BRD-K10705233-003-02-8:40|CPC006_HEPG2_6H:BRD-…
BRD-K19166598	BRD-K19166598	BRD-K19166598	trt_cp	24 h|6 h	10 µM	84.9326	79.2618	76.6202	-666	-666	91.3899	78.4753	74.7927	72.3893	71.7949	70.8792	30.8055	0	-72.1294	7	1	9	12	0|72.4|91.4|-72.1|71.8|70.9|74.8|78.5|30.8	0|1.08|1.3|-0.87|1.03|1.07|1.16|1.19|0.88	A375|A549|HA1E|HCC515|HEPG2|MCF7|PC3|HT29|VCAP	3|8|7|2	3|8|7|2|5|6	CPC013_A375_6H:BRD-K19166598-001-01-9:10|CPC013_A549_24H:BRD-K19166598-001-01-9:10|CPC013_A549_6H:BRD-K19166598-001-01-9:10|CPC013_HA1E_6H:BRD-K19166598-001-01-9:10|CPC013_HCC515_6H:BRD-K19166598-001-01-9:10|CPC013_HEPG2_6H:BRD-K19166598-001-01-9:10|CPC013_MCF7_24H:BRD-K19166598-001-01-9:10|CPC013_MCF7_6H:BRD-K19166598-001-01-9:10|CPC013_PC3_24H:BRD-K19166598-001-01-9:10|CPC013_HT29_6H:BRD-K19166…
BRD-K69852452	BRD-K69852452	F-1566-0341	trt_cp	24 h|6 h	10 µM	83.6829	79.2555	69.6564	-666	-666	83.9312	83.4345	81.0471	68.609	51.0622	49.8542	0	-666	-666	6	0	7	20	83.4|68.6|0|83.9|51.1|81|49.9	1.23|1.05|0|1.24|0.91|1.22|1	A375|A549|HEPG2|HT29|MCF7|PC3|VCAP	4|1|6|2	4|1|6|2|5|7	CPC013_A375_6H:BRD-K69852452-001-01-8:10|CPC013_A549_24H:BRD-K69852452-001-01-8:10|CPC013_A549_6H:BRD-K69852452-001-01-8:10|CPC013_HEPG2_6H:BRD-K69852452-001-01-8:10|CPC013_HT29_6H:BRD-K69852452-001-01-8:10|CPC013_MCF7_6H:BRD-K69852452-001-01-8:10|CPC013_PC3_24H:BRD-K69852452-001-01-8:10|CPC013_PC3_6H:BRD-K69852452-001-01-8:10|CPC014_A375_6H:BRD-K69852452-001-02-6:10|CPC014_A549_6H:BRD-K69852452-…
CGS001-9533	CGS001-9533	POLR1C	trt_sh.cgs	120 h|144 h|96 h	1 µL|1.5 µL|2 µL|5 µL	85.3268	79.2312	72.2965	1	1	86.1673	84.4864	79.8585	66.4126	63.9201	52.9342	0	-64.303	-86.5119	6	2	9	11	66.4|0|86.2|79.9|84.5|-64.3|52.9|-86.5|63.9	1|0|1.09|1.13|0.85|-0.87|0.84|-1.19|1.04	A375|A549|HA1E|HCC515|HEPG2|HT29|MCF7|PC3|VCAP	3|5|4|1	3|5|4|1|9|7	CGS001_A375_96H:POLR1C:1|CGS001_A549_96H:POLR1C:1|CGS001_HA1E_96H:POLR1C:1.5|CGS001_HCC515_96H:POLR1C:2|CGS001_HEPG2_96H:POLR1C:1.5|CGS001_HT29_96H:POLR1C:1|CGS001_MCF7_96H:POLR1C:2|CGS001_MCF7_144H:POLR1C:2|CGS001_PC3_96H:POLR1C:2|CGS001_PC3_144H:POLR1C:2|CGS001_VCAP_120H:POLR1C:5
CGS001-2831	CGS001-2831	NPBWR1	trt_sh.cgs	120 h|96 h	1 µL|1.5 µL|2 µL|5 µL	84.7695	79.226	52.8173	0	0	86.3393	83.1998	77.8267	69.5381	0	0	0	0	-99.8752	4	1	9	9	86.3|83.2|0|69.5|0|0|0|77.8|-99.9	1.17|1.04|0|1.06|0|0|0|1.12|-1.54	A375|A549|HA1E|HCC515|HEPG2|HT29|MCF7|PC3|VCAP	1|2|8|4	1|2|8|4|3|5	CGS001_A375_96H:NPBWR1:1|CGS001_A549_96H:NPBWR1:1|CGS001_HA1E_96H:NPBWR1:1.5|CGS001_HCC515_96H:NPBWR1:2|CGS001_HEPG2_96H:NPBWR1:1.5|CGS001_HT29_96H:NPBWR1:1|CGS001_MCF7_96H:NPBWR1:2|CGS001_PC3_96H:NPBWR1:2|CGS001_VCAP_120H:NPBWR1:5
BRD-K78062244	BRD-K78062244	BRD-K78062244	trt_cp	24 h|6 h	10 µM	87.0686	79.2219	42.8266	-666	-666	89.9139	84.2233	76.2379	66.5126	0	-59.9279	-69.8508	-72.5877	-666	4	3	8	21	84.2|-72.6|89.9|66.5|0|-59.9|76.2|-69.9	1.24|-0.98|1.27|1.06|0|-0.68|1.19|-0.85	A375|A549|HA1E|HCC515|HEPG2|MCF7|PC3|VCAP	3|1|7|4	3|1|7|4|5|6	CPC010_A375_6H:BRD-K78062244-001-10-7:10|CPC010_A549_6H:BRD-K78062244-001-10-7:10|CPC010_HA1E_6H:BRD-K78062244-001-10-7:10|CPC010_HCC515_6H:BRD-K78062244-001-10-7:10|CPC010_HEPG2_6H:BRD-K78062244-001-10-7:10|CPC010_MCF7_24H:BRD-K78062244-001-10-7:10|CPC010_MCF7_6H:BRD-K78062244-001-10-7:10|CPC010_PC3_6H:BRD-K78062244-001-10-7:10|CPC010_VCAP_6H:BRD-K78062244-001-10-7:10|CPC014_A375_6H:BRD-K7806224…
CGS001-60468	CGS001-60468	BACH2	trt_sh.cgs	120 h|144 h|96 h	1 µL|1.5 µL|2 µL|5 µL	92.0516	79.1537	62.4049	0	0	99.5839	84.5193	70.0929	62.4185	57.8147	0	0	0	-43.1887	5	1	9	10	0|-43.2|70.1|99.6|0|0|62.4|57.8|84.5	0|-0.64|0.89|1.46|0|0|0.95|0.94|1.19	A375|A549|HA1E|HCC515|HEPG2|HT29|MCF7|PC3|VCAP	4|9|3|7	4|9|3|7|8|1	CGS001_A375_96H:BACH2:1|CGS001_A549_96H:BACH2:1|CGS001_HA1E_96H:BACH2:1.5|CGS001_HCC515_96H:BACH2:2|CGS001_HEPG2_96H:BACH2:1.5|CGS001_HT29_96H:BACH2:1|CGS001_MCF7_96H:BACH2:2|CGS001_MCF7_144H:BACH2:2|CGS001_PC3_96H:BACH2:2|CGS001_VCAP_120H:BACH2:5
BRD-K84709232	BRD-K84709232	caffeic-acid	trt_cp	24 h|6 h	10 µM	91.3844	79.1405	70.2544	-666	-666	95.941	86.8278	67.2097	66.5837	52.6748	52.2894	50.1907	-666	-666	7	0	7	10	95.9|66.6|86.8|50.2|67.2|52.3|52.7	1.41|1.06|1.29|0.99|1.04|0.86|0.93	HA1E|HCC515|PC3|VCAP|A549|HEPG2|MCF7	1|3|5|2	1|3|5|2|7|6	CPC001_HA1E_24H:BRD-K84709232-001-02-6:10|CPC001_HA1E_6H:BRD-K84709232-001-02-6:10|CPC001_HCC515_24H:BRD-K84709232-001-02-6:10|CPC001_PC3_24H:BRD-K84709232-001-02-6:10|CPC001_VCAP_24H:BRD-K84709232-001-02-6:10|CPC001_VCAP_6H:BRD-K84709232-001-02-6:10|CPC016_A549_6H:BRD-K84709232-001-02-6:10|CPC016_HEPG2_6H:BRD-K84709232-001-02-6:10|CPC016_MCF7_24H:BRD-K84709232-001-02-6:10|CPC001_PC3_6H:BRD-K8470…
BRD-K55127134	BRD-K55127134	fluphenazine	trt_cp	24 h|48 h|6 h	1 µM|10 µM|20 µM|5 µM	89.5676	79.0202	38.5048	-666	-666	90.8819	88.2534	87.5522	49.3932	0	-85.0519	-85.9322	-666	-666	4	2	7	17	-85.1|49.4|87.6|88.3|90.9|-85.9|0	-1.01|0.96|1.23|1.25|1.33|-1.01|0	MCF7|A375|A549|HA1E|HT29|VCAP|HEPG2	5|4|3|2	5|4|3|2|7|1	ASG001_MCF7_6H:BRD-K55127134-300-06-2:2|CPC005_A375_24H:BRD-K55127134-300-05-4:10|CPC005_A375_24H:BRD-K55127134-300-07-0:10|CPC005_A549_24H:BRD-K55127134-300-07-0:10|CPC005_A549_6H:BRD-K55127134-300-07-0:10|CPC005_HA1E_24H:BRD-K55127134-300-07-0:10|CPC005_HA1E_6H:BRD-K55127134-300-07-0:10|CPC005_HT29_24H:BRD-K55127134-300-07-0:10|CPC005_VCAP_24H:BRD-K55127134-300-07-0:10|CPC010_HEPG2_6H:BRD-K5512…
CGS001-9887	CGS001-9887	SMG7	trt_sh.cgs	120 h|144 h|96 h	1 µL|1.5 µL|2 µL|5 µL	91.2663	79.0153	52.6769	1	1	99.7005	82.8322	74.1158	59.4129	0	0	0	-666	-666	4	0	7	8	59.4|0|82.8|99.7|74.1|0|0	0.93|0|1.05|1.48|1.05|0|0	A375|A549|HA1E|HEPG2|MCF7|PC3|VCAP	4|3|5|1	4|3|5|1|2|6	CGS001_A375_96H:SMG7:1|CGS001_A549_96H:SMG7:1|CGS001_HA1E_96H:SMG7:1.5|CGS001_HEPG2_96H:SMG7:1.5|CGS001_MCF7_96H:SMG7:2|CGS001_MCF7_144H:SMG7:2|CGS001_PC3_144H:SMG7:2|CGS001_VCAP_120H:SMG7:5
ccsbBroad304_02751	ccsbBroad304_02751	SATB2	trt_oe	24 h|48 h|72 h|96 h	1 µL|2 µL|3 µL|4 µL	93.8776	79.008	63.854	1	1	97.1119	90.6433	86.6906	41.5861	41.4286	25.6637	0	-78.3505	-93.6508	6	2	9	17	86.7|41.6|0|90.6|-93.7|97.1|-78.4|25.7|41.4	1.19|0.82|0|1.17|-1.07|1.36|-0.87|0.78|0.95	PC3|A375|A549|HA1E|HCC515|HEPG2|HT29|MCF7|VCAP	6|4|1|2	6|4|1|2|9|8	OEC001_PC3_48H:CCSBBROAD304_02751:-666|OEB002_A375_96H:BRDN0000401480:-666|OEB002_A549_96H:BRDN0000401480:-666|OEB002_HA1E_96H:BRDN0000401480:-666|OEB002_HCC515_96H:BRDN0000401480:-666|OEB002_HEPG2_96H:BRDN0000401480:-666|OEB002_HT29_96H:BRDN0000401480:-666|OEB002_MCF7_96H:BRDN0000401480:-666|OEB002_PC3_96H:BRDN0000401480:-666|OEB002_VCAP_96H:BRDN0000401480:-666|OEC001_A375_48H:CCSBBROAD304_02751…
CGS001-10933	CGS001-10933	MORF4L1	trt_sh.cgs	120 h|96 h	1 µL|1.5 µL|2 µL|5 µL	89.9014	78.9927	52.6618	1	1	94.1973	85.6054	82.2854	53.8826	0	0	0	-71.9394	-666	4	1	8	8	85.6|94.2|82.3|0|-71.9|53.9|0|0	1.16|1.19|1.05|0|-0.97|0.85|0|0	A375|A549|HA1E|HEPG2|HT29|MCF7|PC3|VCAP	2|1|3|6	2|1|3|6|4|7	CGS001_A375_96H:MORF4L1:1|CGS001_A549_96H:MORF4L1:1|CGS001_HA1E_96H:MORF4L1:1.5|CGS001_HEPG2_96H:MORF4L1:1.5|CGS001_HT29_96H:MORF4L1:1|CGS001_MCF7_96H:MORF4L1:2|CGS001_PC3_96H:MORF4L1:2|CGS001_VCAP_120H:MORF4L1:5
CGS001-10797	CGS001-10797	MTHFD2	trt_sh.cgs	120 h|144 h|96 h	1 µL|1.5 µL|2 µL|5 µL	90.7034	78.9816	52.6544	1	1	98.4391	82.9678	78.9638	55.5556	0	0	0	0	0	4	0	9	11	0|0|0|55.6|0|0|83|98.4|79	0|0|0|0.96|0|0|1.14|1.4|1.16	A375|A549|HA1E|HCC515|HEPG2|HT29|MCF7|PC3|VCAP	8|7|9|4	8|7|9|4|1|2	CGS001_A375_96H:MTHFD2:1|CGS001_A549_96H:MTHFD2:1|CGS001_HA1E_96H:MTHFD2:1.5|CGS001_HCC515_96H:MTHFD2:2|CGS001_HEPG2_96H:MTHFD2:1.5|CGS001_HT29_96H:MTHFD2:1|CGS001_MCF7_96H:MTHFD2:2|CGS001_MCF7_144H:MTHFD2:2|CGS001_PC3_96H:MTHFD2:2|CGS001_PC3_144H:MTHFD2:2|CGS001_VCAP_120H:MTHFD2:5
CGS001-7126	CGS001-7126	TNFAIP1	trt_sh.cgs	144 h|96 h	1 µL|1.5 µL|2 µL	90.8986	78.978	52.652	1	1	96.6457	85.1515	75.3964	58.7183	0	0	-53.768	-94.2766	-666	4	2	8	8	-53.8|0|75.4|58.7|96.6|85.2|0|-94.3	-0.52|0|0.97|0.98|1.22|1.22|0|-1.31	A375|A549|HA1E|HCC515|HEPG2|HT29|MCF7|PC3	5|6|3|4	5|6|3|4|2|7	CGS001_A375_96H:TNFAIP1:1|CGS001_A549_96H:TNFAIP1:1|CGS001_HA1E_96H:TNFAIP1:1.5|CGS001_HCC515_96H:TNFAIP1:2|CGS001_HEPG2_96H:TNFAIP1:1.5|CGS001_HT29_96H:TNFAIP1:1|CGS001_MCF7_144H:TNFAIP1:2|CGS001_PC3_144H:TNFAIP1:2
CGS001-7128	CGS001-7128	TNFAIP3	trt_sh.cgs	120 h|144 h|96 h	1 µL|1.5 µL|2 µL|5 µL	96.6442	78.9755	52.6503	1	1	97.866	95.4224	69.9917	52.6217	0	0	-62.2974	-64.1212	-69.9125	4	3	9	11	-69.9|70|0|95.4|0|-64.1|97.9|-62.3|52.6	-0.92|0.81|0|1.29|0|-0.87|1.37|-0.91|0.96	A375|A549|HA1E|HCC515|HEPG2|HT29|MCF7|PC3|VCAP	7|4|2|9	7|4|2|9|3|5	CGS001_A375_96H:TNFAIP3:1|CGS001_A549_96H:TNFAIP3:1|CGS001_HA1E_96H:TNFAIP3:1.5|CGS001_HCC515_96H:TNFAIP3:2|CGS001_HEPG2_96H:TNFAIP3:1.5|CGS001_HT29_96H:TNFAIP3:1|CGS001_MCF7_96H:TNFAIP3:2|CGS001_MCF7_144H:TNFAIP3:2|CGS001_PC3_96H:TNFAIP3:2|CGS001_PC3_144H:TNFAIP3:2|CGS001_VCAP_120H:TNFAIP3:5
BRD-A17065207	BRD-A17065207	brefeldin-a	trt_cp	24 h|6 h	10 µM	80.5253	78.9664	71.5921	-666	-666	81.23	79.8206	79.6433	75.1718	59.3425	54.3442	51.7399	50.5946	44.2961	9	0	9	15	79.6|81.2|75.2|50.6|44.3|54.3|51.7|79.8|59.3	1.14|1.18|1.16|0.99|0.93|0.94|0.85|1.2|0.98	HA1E|HCC515|PC3|VCAP|A375|A549|HEPG2|HT29|MCF7	2|8|1|3	2|8|1|3|9|6	CPC001_HA1E_24H:BRD-A17065207-001-06-9:10|CPC001_HA1E_6H:BRD-A17065207-001-06-9:10|CPC001_HCC515_24H:BRD-A17065207-001-06-9:10|CPC001_HCC515_6H:BRD-A17065207-001-06-9:10|CPC001_PC3_24H:BRD-A17065207-001-06-9:10|CPC001_PC3_6H:BRD-A17065207-001-06-9:10|CPC001_VCAP_24H:BRD-A17065207-001-06-9:10|CPC001_VCAP_6H:BRD-A17065207-001-06-9:10|CPC016_A375_6H:BRD-A17065207-001-06-9:10|CPC016_A549_24H:BRD-A170…
BRD-K10995081	BRD-K10995081	perphenazine	trt_cp	24 h|6 h	10 µM	83.0479	78.9509	70.7819	-666	-666	88.482	77.6138	77.4018	72.3058	72.0696	36.8185	-666	-666	-666	6	0	6	9	77.6|88.5|72.1|36.8|77.4|72.3	1.12|1.27|1.03|0.91|1.12|1.09	HA1E|HCC515|HEPG2|VCAP|A549|MCF7	2|1|5|6	2|1|5|6|3|4	CPC004_HA1E_24H:BRD-K10995081-001-15-4:10|CPC004_HCC515_24H:BRD-K10995081-001-15-4:10|CPC004_HEPG2_6H:BRD-K10995081-001-15-4:10|CPC004_VCAP_24H:BRD-K10995081-001-15-4:10|CPC015_A549_24H:BRD-K10995081-001-15-4:10|CPC015_HEPG2_6H:BRD-K10995081-001-15-4:10|CPC015_MCF7_24H:BRD-K10995081-001-15-4:10|CPC020_A549_6H:BRD-K10995081-001-21-2:10|CPC020_HA1E_6H:BRD-K10995081-001-21-2:10
CGS001-64215	CGS001-64215	DNAJC1	trt_sh.cgs	120 h|144 h|96 h	1 µL|1.5 µL|2 µL|5 µL	92.6376	78.8718	59.8961	1	1	93.44	91.8351	85.5181	44.6941	43.8894	0	0	0	0	5	0	9	11	43.9|0|0|85.5|0|0|93.4|91.8|44.7	0.73|0|0|1.18|0|0|1.27|1.28|0.9	A375|A549|HA1E|HCC515|HEPG2|HT29|MCF7|PC3|VCAP	7|8|4|9	7|8|4|9|1|2	CGS001_A375_96H:DNAJC1:1|CGS001_A549_96H:DNAJC1:1|CGS001_HA1E_96H:DNAJC1:1.5|CGS001_HCC515_96H:DNAJC1:2|CGS001_HEPG2_96H:DNAJC1:1.5|CGS001_HT29_96H:DNAJC1:1|CGS001_MCF7_96H:DNAJC1:2|CGS001_MCF7_144H:DNAJC1:2|CGS001_PC3_96H:DNAJC1:2|CGS001_PC3_144H:DNAJC1:2|CGS001_VCAP_120H:DNAJC1:5
BRD-K43620258	BRD-K43620258	CHEMBL-399379	trt_cp	24 h|6 h	10 µM|80 µM	84.3864	78.8375	69.6236	-666	-666	85.1404	83.6323	77.4461	69.1312	53.2331	49.1586	17.6578	-666	-666	7	0	7	16	17.7|85.1|83.6|53.2|77.4|49.2|69.1	0.7|1.22|1.24|0.93|1.18|0.98|1.05	A375|HCC515|HT29|MCF7|PC3|VCAP|A549	2|3|5|7	2|3|5|7|4|6	CPC006_A375_6H:BRD-K43620258-001-01-6:80|CPC006_HCC515_24H:BRD-K43620258-001-01-6:80|CPC006_HT29_6H:BRD-K43620258-001-01-6:80|CPC006_MCF7_24H:BRD-K43620258-001-01-6:80|CPC006_MCF7_6H:BRD-K43620258-001-01-6:80|CPC006_PC3_24H:BRD-K43620258-001-01-6:80|CPC006_PC3_6H:BRD-K43620258-001-01-6:80|CPC006_VCAP_24H:BRD-K43620258-001-01-6:80|MUC.CP003_MCF7_24H:BRD-K43620258-001-01-6:80|MUC.CP003_MCF7_24H:BRD…
CGS001-7358	CGS001-7358	UGDH	trt_sh.cgs	120 h|144 h|96 h	1 µL|1.5 µL|2 µL|5 µL	92.2076	78.8245	52.5497	1	1	97.5031	86.9121	78.3235	52.5593	0	0	0	0	0	4	0	9	11	78.3|0|0|97.5|0|0|0|86.9|52.6	1.09|0|0|1.34|0|0|0|1.21|0.96	A375|A549|HA1E|HCC515|HEPG2|HT29|MCF7|PC3|VCAP	4|8|1|9	4|8|1|9|2|3	CGS001_A375_96H:UGDH:1|CGS001_A549_96H:UGDH:1|CGS001_HA1E_96H:UGDH:1.5|CGS001_HCC515_96H:UGDH:2|CGS001_HEPG2_96H:UGDH:1.5|CGS001_HT29_96H:UGDH:1|CGS001_MCF7_96H:UGDH:2|CGS001_MCF7_144H:UGDH:2|CGS001_PC3_96H:UGDH:2|CGS001_PC3_144H:UGDH:2|CGS001_VCAP_120H:UGDH:5
CGS001-6364	CGS001-6364	CCL20	trt_sh.cgs	120 h|96 h	1 µL|1.5 µL|2 µL|5 µL	91.9672	78.8007	58.0604	0	0	99.3282	84.6062	68.7835	62.4848	33.1599	0	0	0	0	5	0	9	9	68.8|0|0|0|84.6|62.5|99.3|33.2|0	1.01|0|0|0|0.85|1.02|1.44|0.61|0	A375|A549|HA1E|HCC515|HEPG2|HT29|MCF7|PC3|VCAP	7|5|1|6	7|5|1|6|8|2	CGS001_A375_96H:CCL20:1|CGS001_A549_96H:CCL20:1|CGS001_HA1E_96H:CCL20:1.5|CGS001_HCC515_96H:CCL20:2|CGS001_HEPG2_96H:CCL20:1.5|CGS001_HT29_96H:CCL20:1|CGS001_MCF7_96H:CCL20:2|CGS001_PC3_96H:CCL20:2|CGS001_VCAP_120H:CCL20:5
CGS001-9989	CGS001-9989	PPP4R1	trt_sh.cgs	120 h|144 h|96 h	1 µL|1.5 µL|2 µL|5 µL	94.6985	78.7912	65.2503	1	1	99.5579	89.8391	65.8283	59.9394	40.8812	35.4557	0	0	-75.9209	6	1	9	9	89.8|99.6|65.8|0|-75.9|59.9|40.9|0|35.5	1.21|1.38|0.81|0|-1.04|1.01|0.61|0|0.82	A375|A549|HA1E|HCC515|HEPG2|HT29|MCF7|PC3|VCAP	2|1|3|6	2|1|3|6|7|9	CGS001_A375_96H:PPP4R1:1|CGS001_A549_96H:PPP4R1:1|CGS001_HA1E_96H:PPP4R1:1.5|CGS001_HCC515_96H:PPP4R1:2|CGS001_HEPG2_96H:PPP4R1:1.5|CGS001_HT29_96H:PPP4R1:1|CGS001_MCF7_144H:PPP4R1:2|CGS001_PC3_144H:PPP4R1:2|CGS001_VCAP_120H:PPP4R1:5
CGS001-3329	CGS001-3329	HSPD1	trt_sh.cgs	144 h|96 h	1 µL|1.5 µL|2 µL	96.8	78.771	53.6164	1	1	98.871	94.729	61.181	60.303	57.4144	-50.8002	-666	-666	-666	5	1	6	8	98.9|61.2|94.7|60.3|-50.8|57.4	1.39|0.68|1.15|1.01|-0.61|0.94	A375|HA1E|HEPG2|HT29|MCF7|PC3	1|3|2|4	1|3|2|4|6|5	CGS001_A375_96H:HSPD1:1|CGS001_HA1E_96H:HSPD1:1.5|CGS001_HEPG2_96H:HSPD1:1.5|CGS001_HT29_96H:HSPD1:1|CGS001_MCF7_96H:HSPD1:2|CGS001_MCF7_144H:HSPD1:2|CGS001_PC3_96H:HSPD1:2|CGS001_PC3_144H:HSPD1:2
CGS001-3198	CGS001-3198	HOXA1	trt_sh.cgs	120 h|96 h	1 µL|1.5 µL|2 µL|5 µL	96.3224	78.7688	52.5125	1	1	98.0606	94.5841	71.2027	51.2278	0	0	0	0	0	4	0	9	9	51.2|94.6|0|71.2|0|98.1|0|0|0	0.83|1.2|0|1.07|0|1.39|0|0|0	A375|A549|HA1E|HCC515|HEPG2|HT29|MCF7|PC3|VCAP	6|2|4|1	6|2|4|1|3|5	CGS001_A375_96H:HOXA1:1|CGS001_A549_96H:HOXA1:1|CGS001_HA1E_96H:HOXA1:1.5|CGS001_HCC515_96H:HOXA1:2|CGS001_HEPG2_96H:HOXA1:1.5|CGS001_HT29_96H:HOXA1:1|CGS001_MCF7_96H:HOXA1:2|CGS001_PC3_96H:HOXA1:2|CGS001_VCAP_120H:HOXA1:5
BRD-K74155249	BRD-K74155249	BRD-K74155249	trt_cp	24 h|6 h	10 µM	85.0804	78.7587	58.8916	-666	-666	87.7047	82.4561	78.299	66.5751	38.3149	0	-666	-666	-666	5	0	6	8	82.5|38.3|0|66.6|78.3|87.7	1.17|0.77|0|0.98|1.19|1.28	A549|HA1E|HCC515|HEPG2|PC3|VCAP	6|1|5|4	6|1|5|4|2|3	CPC019_A549_6H:BRD-K74155249-001-01-7:10|CPC019_HA1E_6H:BRD-K74155249-001-01-7:10|CPC019_HCC515_6H:BRD-K74155249-001-01-7:10|CPC019_HEPG2_6H:BRD-K74155249-001-01-7:10|CPC019_PC3_24H:BRD-K74155249-001-01-7:10|CPC019_VCAP_24H:BRD-K74155249-001-01-7:10|CPC019_VCAP_6H:BRD-K74155249-001-01-7:10|CPC019_A549_24H:BRD-K74155249-001-01-7:10
CGS001-1512	CGS001-1512	CTSH	trt_sh.cgs	120 h|96 h	1 µL|1.5 µL|2 µL|5 µL	87.3909	78.7571	52.5047	1	1	92.6325	82.1493	76.7635	63.4831	0	0	-52.8922	-97.7342	-666	4	2	8	8	-97.7|0|-52.9|92.6|0|76.8|82.1|63.5	-1.35|0|-0.62|1.09|0|1.08|1.16|1.04	A549|HA1E|HCC515|HEPG2|HT29|MCF7|PC3|VCAP	4|7|6|8	4|7|6|8|2|5	CGS001_A549_96H:CTSH:1|CGS001_HA1E_96H:CTSH:1.5|CGS001_HCC515_96H:CTSH:2|CGS001_HEPG2_96H:CTSH:1.5|CGS001_HT29_96H:CTSH:1|CGS001_MCF7_96H:CTSH:2|CGS001_PC3_96H:CTSH:2|CGS001_VCAP_120H:CTSH:5
BRD-K23412959	BRD-K23412959	BRD-K23412959	trt_cp	24 h|6 h	10 µM	87.2975	78.7344	70.9271	-666	-666	92.1921	82.4029	70.383	69.9597	64.8729	45.7519	45.6976	0	-666	7	0	8	12	82.4|45.7|45.8|0|64.9|70.4|92.2|70	1.22|0.86|0.91|0|1.1|1.07|1.34|1.13	A375|A549|HCC515|HEPG2|HT29|MCF7|VCAP|PC3	7|1|6|8	7|1|6|8|5|3	CPC008_A375_24H:BRD-K23412959-001-05-5:10|CPC008_A375_6H:BRD-K23412959-001-05-5:10|CPC008_A549_6H:BRD-K23412959-001-05-5:10|CPC008_HCC515_6H:BRD-K23412959-001-05-5:10|CPC008_HEPG2_6H:BRD-K23412959-001-05-5:10|CPC008_HT29_6H:BRD-K23412959-001-05-5:10|CPC008_MCF7_24H:BRD-K23412959-001-05-5:10|CPC008_MCF7_6H:BRD-K23412959-001-05-5:10|CPC008_VCAP_24H:BRD-K23412959-001-05-5:10|CPC008_VCAP_6H:BRD-K2341…
CGS001-8826	CGS001-8826	IQGAP1	trt_sh.cgs	120 h|144 h|96 h	1 µL|1.5 µL|2 µL|5 µL	84.6696	78.702	70.0594	1	1	88.8473	80.4919	79.3383	66.1304	55.697	49.8518	0	0	-97.3184	6	1	9	11	66.1|80.5|0|88.8|0|55.7|49.9|-97.3|79.3	0.99|1|0|1.21|0|0.98|0.8|-1.38|1.16	A375|A549|HA1E|HCC515|HEPG2|HT29|MCF7|PC3|VCAP	4|2|9|1	4|2|9|1|6|7	CGS001_A375_96H:IQGAP1:1|CGS001_A549_96H:IQGAP1:1|CGS001_HA1E_96H:IQGAP1:1.5|CGS001_HCC515_96H:IQGAP1:2|CGS001_HEPG2_96H:IQGAP1:1.5|CGS001_HT29_96H:IQGAP1:1|CGS001_MCF7_96H:IQGAP1:2|CGS001_MCF7_144H:IQGAP1:2|CGS001_PC3_96H:IQGAP1:2|CGS001_PC3_144H:IQGAP1:2|CGS001_VCAP_120H:IQGAP1:5
BRD-K68548958	BRD-K68548958	BRD-K68548958	trt_cp	24 h|6 h	20 µM	84.5927	78.6966	74.1789	-666	-666	89.3773	79.808	76.3994	69.2016	67.5567	62.7306	33.2498	2.09267	-71.0558	8	1	9	17	-71.1|33.2|62.7|79.8|89.4|2.1|76.4|69.2|67.6	-0.87|0.72|1.01|1.18|1.23|0.63|1.13|1.12|1.11	A375|A549|HA1E|HCC515|HEPG2|HT29|MCF7|PC3|VCAP	5|4|7|8	5|4|7|8|9|3	CPC006_A375_24H:BRD-K68548958-001-01-2:20|CPC006_A375_6H:BRD-K68548958-001-01-2:20|CPC006_A549_24H:BRD-K68548958-001-01-2:20|CPC006_A549_6H:BRD-K68548958-001-01-2:20|CPC006_HA1E_24H:BRD-K68548958-001-01-2:20|CPC006_HA1E_6H:BRD-K68548958-001-01-2:20|CPC006_HCC515_24H:BRD-K68548958-001-01-2:20|CPC006_HCC515_6H:BRD-K68548958-001-01-2:20|CPC006_HEPG2_6H:BRD-K68548958-001-01-2:20|CPC006_HT29_6H:BRD-K6…
CGS001-23097	CGS001-23097	CDK19	trt_sh.cgs	120 h|144 h|96 h	1 µL|1.5 µL|2 µL|5 µL	86.8225	78.6712	63.2025	1	1	96.5259	77.1191	73.4641	67.5758	44.6796	19.8502	-55.4723	-68.168	-666	6	2	8	9	44.7|-68.2|-55.5|96.5|67.6|77.1|73.5|19.9	0.74|-0.98|-0.71|1.22|1.07|1.08|1.08|0.55	A375|A549|HCC515|HEPG2|HT29|MCF7|PC3|VCAP	4|6|7|5	4|6|7|5|1|8	CGS001_A375_96H:CDK19:1|CGS001_A549_96H:CDK19:1|CGS001_HCC515_96H:CDK19:2|CGS001_HEPG2_96H:CDK19:1.5|CGS001_HT29_96H:CDK19:1|CGS001_MCF7_144H:CDK19:2|CGS001_PC3_96H:CDK19:2|CGS001_PC3_144H:CDK19:2|CGS001_VCAP_120H:CDK19:5
CGS001-6776	CGS001-6776	STAT5A	trt_sh.cgs	120 h|144 h|96 h	1 µL|1.5 µL|2 µL|5 µL	87.1866	78.6684	69.0959	1	1	87.9128	86.4604	75.1828	65.1176	57.0537	42.8485	0	0	0	6	0	9	11	0|86.5|65.1|0|0|42.8|75.2|87.9|57.1	0|1.08|0.79|0|0|0.86|1.06|1.22|1	A375|A549|HA1E|HCC515|HEPG2|HT29|MCF7|PC3|VCAP	8|2|7|3	8|2|7|3|9|6	CGS001_A375_96H:STAT5A:1|CGS001_A549_96H:STAT5A:1|CGS001_HA1E_96H:STAT5A:1.5|CGS001_HCC515_96H:STAT5A:2|CGS001_HEPG2_96H:STAT5A:1.5|CGS001_HT29_96H:STAT5A:1|CGS001_MCF7_96H:STAT5A:2|CGS001_MCF7_144H:STAT5A:2|CGS001_PC3_96H:STAT5A:2|CGS001_PC3_144H:STAT5A:2|CGS001_VCAP_120H:STAT5A:5
CGS001-994	CGS001-994	CDC25B	trt_sh.cgs	120 h|144 h|96 h	1 µL|1.5 µL|2 µL|5 µL	84.8749	78.6545	59.4484	1	1	93.0712	76.6786	73.5253	71.3428	42.0724	0	0	-50.7637	-78.3047	5	2	9	11	73.5|76.7|0|42.1|-50.8|0|-78.3|71.3|93.1	1.05|0.95|0|0.84|-0.7|0|-1.03|1.06|1.27	A375|A549|HA1E|HCC515|HEPG2|HT29|MCF7|PC3|VCAP	9|2|1|8	9|2|1|8|4|3	CGS001_A375_96H:CDC25B:1|CGS001_A549_96H:CDC25B:1|CGS001_HA1E_96H:CDC25B:1.5|CGS001_HCC515_96H:CDC25B:2|CGS001_HEPG2_96H:CDC25B:1.5|CGS001_HT29_96H:CDC25B:1|CGS001_MCF7_96H:CDC25B:2|CGS001_MCF7_144H:CDC25B:2|CGS001_PC3_96H:CDC25B:2|CGS001_PC3_144H:CDC25B:2|CGS001_VCAP_120H:CDC25B:5
CGS001-29083	CGS001-29083	GTPBP8	trt_sh.cgs	144 h|96 h	1 µL|1.5 µL|2 µL	89.5028	78.6396	58.386	1	1	91.3747	87.6309	83.7426	51.8102	35.7576	0	-62.6025	-666	-666	5	1	7	8	83.7|0|-62.6|51.8|91.4|35.8|87.6	1.14|0|-0.82|0.93|1.05|0.78|1.19	A375|A549|HA1E|HCC515|HEPG2|HT29|MCF7	5|7|1|4	5|7|1|4|6|2	CGS001_A375_96H:GTPBP8:1|CGS001_A549_96H:GTPBP8:1|CGS001_HA1E_96H:GTPBP8:1.5|CGS001_HCC515_96H:GTPBP8:2|CGS001_HEPG2_96H:GTPBP8:1.5|CGS001_HT29_96H:GTPBP8:1|CGS001_MCF7_96H:GTPBP8:2|CGS001_MCF7_144H:GTPBP8:2
CGS001-4713	CGS001-4713	NDUFB7	trt_sh.cgs	120 h|96 h	1 µL|1.5 µL|2 µL|5 µL	86.1494	78.6376	71.9284	1	1	90.7757	81.5231	76.009	66.2424	59.2175	57.8027	0	0	-666	6	0	8	8	76|0|57.8|90.8|66.2|59.2|0|81.5	1.06|0|0.98|1.03|1.06|0.91|0|1.17	A375|A549|HCC515|HEPG2|HT29|MCF7|PC3|VCAP	4|8|1|5	4|8|1|5|6|3	CGS001_A375_96H:NDUFB7:1|CGS001_A549_96H:NDUFB7:1|CGS001_HCC515_96H:NDUFB7:2|CGS001_HEPG2_96H:NDUFB7:1.5|CGS001_HT29_96H:NDUFB7:1|CGS001_MCF7_96H:NDUFB7:2|CGS001_PC3_96H:NDUFB7:2|CGS001_VCAP_120H:NDUFB7:5
CGS001-5763	CGS001-5763	PTMS	trt_sh.cgs	96 h	1 µL|1.5 µL|2 µL|5 µL	93.1648	78.6045	52.403	1	1	96.005	90.3246	75.7855	52.303	0	0	0	0	-666	4	0	8	8	0|0|0|96|52.3|75.8|90.3|0	0|0|0|1.3|0.95|1.1|1.24|0	A375|A549|HA1E|HCC515|HT29|PC3|VCAP|MCF7	4|7|6|5	4|7|6|5|1|2	CGS001_A375_96H:PTMS:1|CGS001_A549_96H:PTMS:1|CGS001_HA1E_96H:PTMS:1.5|CGS001_HCC515_96H:PTMS:2|CGS001_HT29_96H:PTMS:1|CGS001_PC3_96H:PTMS:2|CGS001_VCAP_96H:PTMS:5|CGS001_MCF7_96H:PTMS:2
CGS001-4482	CGS001-4482	MSRA	trt_sh.cgs	120 h|144 h|96 h	1 µL|1.5 µL|2 µL|5 µL	85.1244	78.5889	71.1828	1	1	92.7156	77.5332	77.0655	67.0412	56.804	55.9376	35.9394	0	0	7	0	9	10	77.5|77.1|0|67|0|35.9|55.9|92.7|56.8	1.08|0.95|0|1.04|0|0.79|0.88|1.29|0.99	A375|A549|HA1E|HCC515|HEPG2|HT29|MCF7|PC3|VCAP	8|1|2|4	8|1|2|4|9|7	CGS001_A375_96H:MSRA:1|CGS001_A549_96H:MSRA:1|CGS001_HA1E_96H:MSRA:1.5|CGS001_HCC515_96H:MSRA:2|CGS001_HEPG2_96H:MSRA:1.5|CGS001_HT29_96H:MSRA:1|CGS001_MCF7_144H:MSRA:2|CGS001_PC3_96H:MSRA:2|CGS001_PC3_144H:MSRA:2|CGS001_VCAP_120H:MSRA:5
BRD-K84895041	BRD-K84895041	BMY-45778	trt_cp	24 h|6 h	10 µM	87.5231	78.5644	52.3763	-666	-666	92.4354	82.6108	72.2087	67.0026	0	0	-666	-666	-666	4	0	6	9	72.2|0|92.4|0|82.6|67	1.12|0|1.32|0|1.23|1.04	A375|A549|HA1E|HT29|PC3|MCF7	3|5|1|6	3|5|1|6|2|4	CPC005_A375_24H:BRD-K84895041-001-01-6:10|CPC005_A375_6H:BRD-K84895041-001-01-6:10|CPC005_A549_6H:BRD-K84895041-001-01-6:10|CPC005_HA1E_24H:BRD-K84895041-001-01-6:10|CPC005_HA1E_6H:BRD-K84895041-001-01-6:10|CPC005_HT29_24H:BRD-K84895041-001-01-6:10|CPC005_PC3_6H:BRD-K84895041-001-01-6:10|CPC005_MCF7_6H:BRD-K84895041-001-01-6:10|CPC005_PC3_24H:BRD-K84895041-001-01-6:10
BRD-A70649075	BRD-A70649075	sulconazole	trt_cp	24 h|6 h	10 µM	88.348	78.5614	66.6254	-666	-666	90.9026	85.7934	85.6189	51.9305	43.1241	42.3828	38.3576	0	-666	7	0	8	11	85.8|38.4|90.9|42.4|85.6|0|43.1|51.9	1.21|0.85|1.35|0.94|1.25|0|0.96|0.92	HA1E|HCC515|PC3|VCAP|A375|A549|HT29|MCF7	3|1|5|8	3|1|5|8|7|4	CPC003_HA1E_24H:BRD-A70649075-008-17-5:10|CPC003_HA1E_6H:BRD-A70649075-008-17-5:10|CPC003_HCC515_24H:BRD-A70649075-008-17-5:10|CPC003_PC3_24H:BRD-A70649075-008-17-5:10|CPC003_VCAP_24H:BRD-A70649075-008-17-5:10|CPC015_A375_6H:BRD-A70649075-008-17-5:10|CPC015_A549_24H:BRD-A70649075-008-17-5:10|CPC015_HT29_6H:BRD-A70649075-008-17-5:10|CPC015_MCF7_24H:BRD-A70649075-008-17-5:10|CPC015_MCF7_6H:BRD-A706…
BRD-K94390040	BRD-K94390040	BRD-K94390040	trt_cp	24 h|6 h	10 µM	89.2024	78.5395	55.4488	-666	-666	93.1034	85.3014	82.4212	53.3318	18.5351	0	0	0	-82.4979	5	1	9	13	-82.5|85.3|93.1|0|18.5|0|82.4|53.3|0	-1|1.21|1.34|0|0.8|0|1.23|1.01|0	A549|HA1E|HCC515|HEPG2|HT29|MCF7|PC3|VCAP|A375	3|2|7|8	3|2|7|8|5|4	CPC009_A549_24H:BRD-K94390040-019-01-9:10|CPC009_A549_6H:BRD-K94390040-019-01-9:10|CPC009_HA1E_6H:BRD-K94390040-019-01-9:10|CPC009_HCC515_6H:BRD-K94390040-019-01-9:10|CPC009_HEPG2_6H:BRD-K94390040-019-01-9:10|CPC009_HT29_6H:BRD-K94390040-019-01-9:10|CPC009_MCF7_24H:BRD-K94390040-019-01-9:10|CPC009_MCF7_6H:BRD-K94390040-019-01-9:10|CPC009_PC3_6H:BRD-K94390040-019-01-9:10|CPC009_VCAP_24H:BRD-K94390…
CGS001-23528	CGS001-23528	ZNF281	trt_sh.cgs	120 h|96 h	1 µL|1.5 µL|2 µL|5 µL	92.7614	78.5227	58.8434	1	1	94.9686	90.5543	76.0917	52.4761	38.9697	0	0	0	0	5	0	9	9	0|0|0|52.5|95|39|76.1|90.6|0	0|0|0|0.94|1.16|0.83|1.07|1.26|0	A375|A549|HA1E|HCC515|HEPG2|HT29|MCF7|PC3|VCAP	5|8|7|4	5|8|7|4|6|1	CGS001_A375_96H:ZNF281:1|CGS001_A549_96H:ZNF281:1|CGS001_HA1E_96H:ZNF281:1.5|CGS001_HCC515_96H:ZNF281:2|CGS001_HEPG2_96H:ZNF281:1.5|CGS001_HT29_96H:ZNF281:1|CGS001_MCF7_96H:ZNF281:2|CGS001_PC3_96H:ZNF281:2|CGS001_VCAP_120H:ZNF281:5
BRD-K97534490	BRD-K97534490	BRD-K97534490	trt_cp	24 h|6 h	10 µM	81.0774	78.4976	67.7998	-666	-666	82.9156	79.2392	78.4133	73.4222	58.8592	33.9493	23.0194	1.50325	0	8	0	9	12	58.9|82.9|78.4|79.2|0|23|73.4|33.9|1.5	1.02|1.17|1.13|1.17|0|0.84|1.1|0.88|0.54	A375|A549|HA1E|HCC515|HEPG2|HT29|MCF7|PC3|VCAP	2|4|3|7	2|4|3|7|1|8	CPC009_A375_6H:BRD-K97534490-001-06-1:10|CPC009_A549_24H:BRD-K97534490-001-06-1:10|CPC009_A549_6H:BRD-K97534490-001-06-1:10|CPC009_HA1E_6H:BRD-K97534490-001-06-1:10|CPC009_HCC515_6H:BRD-K97534490-001-06-1:10|CPC009_HEPG2_6H:BRD-K97534490-001-06-1:10|CPC009_HT29_6H:BRD-K97534490-001-06-1:10|CPC009_MCF7_24H:BRD-K97534490-001-06-1:10|CPC009_MCF7_6H:BRD-K97534490-001-06-1:10|CPC009_PC3_24H:BRD-K97534…
CGS001-2618	CGS001-2618	GART	trt_sh.cgs	120 h|96 h	1 µL|1.5 µL|2 µL|5 µL	86.0412	78.4956	63.0557	1	1	90.7616	81.3208	71.3802	70.5197	64.3521	0	0	-41.5249	-666	5	1	8	8	71.4|81.3|64.4|0|0|70.5|-41.5|90.8	1.03|1.01|0.77|0|0|1.02|-0.56|1.25	A375|A549|HA1E|HEPG2|HT29|MCF7|PC3|VCAP	8|2|1|6	8|2|1|6|3|4	CGS001_A375_96H:GART:1|CGS001_A549_96H:GART:1|CGS001_HA1E_96H:GART:1.5|CGS001_HEPG2_96H:GART:1.5|CGS001_HT29_96H:GART:1|CGS001_MCF7_96H:GART:2|CGS001_PC3_96H:GART:2|CGS001_VCAP_120H:GART:5
CGS001-56998	CGS001-56998	CTNNBIP1	trt_sh.cgs	120 h|96 h	1 µL|1.5 µL|2 µL|5 µL	85.2629	78.4888	67.0991	1	1	89.3136	81.2121	79.1143	64.3154	45.1312	43.5081	0	0	-666	6	0	8	8	45.1|0|79.1|0|81.2|64.3|89.3|43.5	0.75|0|1.01|0|1.18|0.97|1.24|0.9	A375|A549|HA1E|HEPG2|HT29|MCF7|PC3|VCAP	7|5|3|6	7|5|3|6|1|8	CGS001_A375_96H:CTNNBIP1:1|CGS001_A549_96H:CTNNBIP1:1|CGS001_HA1E_96H:CTNNBIP1:1.5|CGS001_HEPG2_96H:CTNNBIP1:1.5|CGS001_HT29_96H:CTNNBIP1:1|CGS001_MCF7_96H:CTNNBIP1:2|CGS001_PC3_96H:CTNNBIP1:2|CGS001_VCAP_120H:CTNNBIP1:5
BRD-A61856038	BRD-A61856038	tremulacin	trt_cp	24 h|6 h	10 µM	84.44	78.4776	-666	-666	-666	85.4551	83.4249	72.85	72.1805	63.877	-666	-666	-666	-666	5	0	5	6	72.2|83.4|85.5|72.9|63.9	1.08|1.15|1.25|1.15|1.08	A549|HEPG2|MCF7|PC3|VCAP	3|2|4|1	-666	CPC010_A549_6H:BRD-A61856038-001-05-3:10|CPC010_HEPG2_6H:BRD-A61856038-001-05-3:10|CPC010_MCF7_24H:BRD-A61856038-001-05-3:10|CPC010_MCF7_6H:BRD-A61856038-001-05-3:10|CPC010_PC3_24H:BRD-A61856038-001-05-3:10|CPC010_VCAP_24H:BRD-A61856038-001-05-3:10
CGS001-7316	CGS001-7316	UBC	trt_sh.cgs	120 h|96 h	1 µL|1.5 µL|2 µL|5 µL	85.0662	78.4685	62.2214	1	1	93.6031	76.5293	72.6221	71.1194	59.4545	0	0	0	-87.9928	5	1	9	9	72.6|0|93.6|71.1|0|59.5|0|-88|76.5	1.04|0|1.2|1.07|0|1|0|-1.21|1.14	A375|A549|HA1E|HCC515|HEPG2|HT29|MCF7|PC3|VCAP	3|9|1|4	3|9|1|4|6|2	CGS001_A375_96H:UBC:1|CGS001_A549_96H:UBC:1|CGS001_HA1E_96H:UBC:1.5|CGS001_HCC515_96H:UBC:2|CGS001_HEPG2_96H:UBC:1.5|CGS001_HT29_96H:UBC:1|CGS001_MCF7_96H:UBC:2|CGS001_PC3_96H:UBC:2|CGS001_VCAP_120H:UBC:5
BRD-K89930444	BRD-K89930444	AG-592	trt_cp	24 h|6 h	10 µM	87.0394	78.4563	70.409	-666	-666	91.0416	83.0372	79.5818	60.1644	55.8608	52.7679	0	0	0	6	0	9	14	79.6|91|83|0|0|0|55.9|60.2|52.8	1.14|1.31|1.24|0|0|0|0.88|1.07|0.93	HA1E|HCC515|PC3|VCAP|A375|A549|HEPG2|HT29|MCF7	2|3|1|8	2|3|1|8|7|9	CPC001_HA1E_24H:BRD-K89930444-001-01-9:10|CPC001_HA1E_6H:BRD-K89930444-001-01-9:10|CPC001_HCC515_24H:BRD-K89930444-001-01-9:10|CPC001_HCC515_6H:BRD-K89930444-001-01-9:10|CPC001_PC3_24H:BRD-K89930444-001-01-9:10|CPC001_PC3_6H:BRD-K89930444-001-01-9:10|CPC001_VCAP_24H:BRD-K89930444-001-01-9:10|CPC016_A375_6H:BRD-K89930444-001-01-9:10|CPC016_A549_24H:BRD-K89930444-001-01-9:10|CPC016_A549_6H:BRD-K899…
CGS001-2189	CGS001-2189	FANCG	trt_sh.cgs	120 h|144 h|96 h	1 µL|1.5 µL|2 µL|5 µL	91.8161	78.4473	67.1371	1	1	99.1614	84.4708	65.8595	64.2974	54.3889	34.6442	0	0	0	6	0	9	11	54.4|84.5|64.3|0|99.2|0|0|65.9|34.6	0.88|1.06|0.77|0|1.36|0|0|1.01|0.81	A375|A549|HA1E|HCC515|HEPG2|HT29|MCF7|PC3|VCAP	5|2|8|3	5|2|8|3|1|9	CGS001_A375_96H:FANCG:1|CGS001_A549_96H:FANCG:1|CGS001_HA1E_96H:FANCG:1.5|CGS001_HCC515_96H:FANCG:2|CGS001_HEPG2_96H:FANCG:1.5|CGS001_HT29_96H:FANCG:1|CGS001_MCF7_96H:FANCG:2|CGS001_MCF7_144H:FANCG:2|CGS001_PC3_96H:FANCG:2|CGS001_PC3_144H:FANCG:2|CGS001_VCAP_120H:FANCG:5
BRD-A36275421	BRD-A36275421	BRD-A36275421	trt_cp	24 h|6 h	0.04 µM|0.12 µM|0.37 µM|1 µM|1.11 µM|10 µM|3 µM|3.33 µM|500 nM	83.8272	78.3687	62.8574	-666	-666	89.6238	78.0306	76.0148	69.8057	43.4253	20.244	19.0038	0	-90.3926	7	1	9	50	89.6|-90.4|76|78|69.8|43.4|20.2|19|0	1.29|-1.21|1.11|1.16|1.13|0.84|0.75|0.79|0	A375|A549|HA1E|HCC515|HT29|MCF7|PC3|VCAP|HEPG2	1|4|3|5	1|4|3|5|6|7	CPC006_A375_6H:BRD-A36275421-001-11-1:10|CPC006_A549_24H:BRD-A36275421-001-11-1:10|CPC006_A549_6H:BRD-A36275421-001-11-1:10|CPC006_HA1E_6H:BRD-A36275421-001-11-1:10|CPC006_HCC515_6H:BRD-A36275421-001-11-1:10|CPC006_HT29_24H:BRD-A36275421-001-11-1:10|CPC006_MCF7_6H:BRD-A36275421-001-11-1:10|CPC006_PC3_24H:BRD-A36275421-001-11-1:10|CPC006_PC3_6H:BRD-A36275421-001-11-1:10|CPC010_A375_6H:BRD-A3627542…
BRD-A79768653	BRD-A79768653	sirolimus	trt_cp	24 h|48 h|6 h	1 nM|1 µM|10 nM|10 µM|100 nM|20 µM|3 µM|5 µM|500 nM	86.9718	78.3667	72.0983	-666	-666	89.1941	84.7494	74.8747	64.6487	60.9223	58.2006	57.2878	29.7797	-76.1979	8	1	9	125	-76.2|29.8|60.9|57.3|84.7|58.2|89.2|64.6|74.9	-0.83|0.84|1.05|0.97|1.23|1.04|1.22|1.1|1.1	MCF7|PC3|A375|HA1E|HCC515|VCAP|HEPG2|HT29|A549	7|5|9|8	7|5|9|8|3|6	ASG001_MCF7_24H:BRD-A79768653-001-01-3:0.08|ASG001_MCF7_6H:BRD-A79768653-001-01-3:10|ASG001_PC3_24H:BRD-A79768653-001-01-3:10|ASG001_PC3_24H:BRD-A79768653-001-01-3:2|ASG001_PC3_24H:BRD-A79768653-001-01-3:0.4|ASG001_PC3_24H:BRD-A79768653-001-01-3:0.08|ASG001_PC3_6H:BRD-A79768653-001-01-3:10|ASG001_PC3_6H:BRD-A79768653-001-01-3:2|ASG001_PC3_6H:BRD-A79768653-001-01-3:0.4|ASG001_PC3_6H:BRD-A79768653-…
CGS001-65123	CGS001-65123	INTS3	trt_sh.cgs	120 h|144 h|96 h	1 µL|1.5 µL|2 µL|5 µL	94.3278	78.3586	52.239	1	1	95.3972	93.2584	89.2634	35.5152	0	0	0	0	0	4	0	9	10	0|0|0|89.3|0|35.5|0|95.4|93.3	0|0|0|1.21|0|0.78|0|1.33|1.28	A375|A549|HA1E|HCC515|HEPG2|HT29|MCF7|PC3|VCAP	8|9|4|6	8|9|4|6|1|2	CGS001_A375_96H:INTS3:1|CGS001_A549_96H:INTS3:1|CGS001_HA1E_96H:INTS3:1.5|CGS001_HCC515_96H:INTS3:2|CGS001_HEPG2_96H:INTS3:1.5|CGS001_HT29_96H:INTS3:1|CGS001_MCF7_144H:INTS3:2|CGS001_PC3_96H:INTS3:2|CGS001_PC3_144H:INTS3:2|CGS001_VCAP_120H:INTS3:5
CGS001-64400	CGS001-64400	AKTIP	trt_sh.cgs	120 h|96 h	1 µL|1.5 µL|2 µL|5 µL	88.6049	78.3569	66.1397	1	1	88.9513	88.2585	72.0066	64.2114	46.8484	36.5619	0	-75.5758	-666	6	1	8	8	88.3|0|72|64.2|-75.6|46.8|36.6|89	1.19|0|0.92|1.02|-1.02|0.75|0.68|1.23	A375|A549|HA1E|HCC515|HT29|MCF7|PC3|VCAP	8|1|3|4	8|1|3|4|6|7	CGS001_A375_96H:AKTIP:1|CGS001_A549_96H:AKTIP:1|CGS001_HA1E_96H:AKTIP:1.5|CGS001_HCC515_96H:AKTIP:2|CGS001_HT29_96H:AKTIP:1|CGS001_MCF7_96H:AKTIP:2|CGS001_PC3_96H:AKTIP:2|CGS001_VCAP_120H:AKTIP:5
CGS001-29959	CGS001-29959	NRBP1	trt_sh.cgs	120 h|144 h|96 h	1 µL|1.5 µL|2 µL|5 µL	96.122	78.3322	52.2215	1	1	98.6792	93.5648	85.206	35.8788	0	0	0	-666	-666	4	0	7	9	93.6|0|0|35.9|0|98.7|85.2	1.26|0|0|0.79|0|1.42|1.2	A375|HA1E|HEPG2|HT29|MCF7|PC3|VCAP	6|1|7|4	6|1|7|4|2|3	CGS001_A375_96H:NRBP1:1|CGS001_HA1E_96H:NRBP1:1.5|CGS001_HEPG2_96H:NRBP1:1.5|CGS001_HT29_96H:NRBP1:1|CGS001_MCF7_96H:NRBP1:2|CGS001_MCF7_144H:NRBP1:2|CGS001_PC3_96H:NRBP1:2|CGS001_PC3_144H:NRBP1:2|CGS001_VCAP_120H:NRBP1:5
BRD-K56653679	BRD-K56653679	MD-041	trt_cp	24 h|6 h	10 µM	87.0092	78.3105	70.0722	-666	-666	96.0063	78.0121	75.471	63.7527	54.8544	52.337	0	0	-666	6	0	8	12	54.9|0|52.3|75.5|78|63.8|96|0	1|0|0.93|1.13|1.15|1.08|1.42|0	A375|A549|HA1E|HCC515|MCF7|PC3|VCAP|HT29	7|5|4|6	7|5|4|6|1|3	CPC012_A375_6H:BRD-K56653679-001-01-2:10|CPC012_A549_24H:BRD-K56653679-001-01-2:10|CPC012_A549_6H:BRD-K56653679-001-01-2:10|CPC012_HA1E_6H:BRD-K56653679-001-01-2:10|CPC012_HCC515_6H:BRD-K56653679-001-01-2:10|CPC012_MCF7_6H:BRD-K56653679-001-01-2:10|CPC012_PC3_6H:BRD-K56653679-001-01-2:10|CPC012_VCAP_24H:BRD-K56653679-001-01-2:10|CPC012_VCAP_6H:BRD-K56653679-001-01-2:10|CPC012_HT29_6H:BRD-K5665367…
ccsbBroad304_02771	ccsbBroad304_02771	HEY1	trt_oe	24 h|48 h|72 h|96 h	1 µL|2 µL|4 µL	91.045	78.2912	53.0533	1	1	92.9204	89.1697	76.7892	54.2857	5.15464	0	-82.7338	-666	-666	5	1	7	12	-82.7|0|54.3|89.2|5.2|76.8|92.9	-1.04|0|1.03|1.13|0.54|1.12|1.31	PC3|HA1E|HCC515|HEPG2|HT29|A375|MCF7	7|4|6|3	7|4|6|3|5|2	OEC001_PC3_48H:CCSBBROAD304_02771:-666|OEB005_HA1E_96H:BRDN0000410011:-666|OEB005_HCC515_96H:BRDN0000410011:-666|OEB005_HEPG2_96H:BRDN0000410011:-666|OEB005_HT29_96H:BRDN0000410011:-666|OEC001_A375_48H:CCSBBROAD304_02771:-666|OEC001_A375_24H:CCSBBROAD304_02771:-666|OEC001_A375_72H:CCSBBROAD304_02771:-666|OEC001_A375_96H:CCSBBROAD304_02771:-666|OEC001_PC3_72H:CCSBBROAD304_02771:-666|OEB005_A375_96…
CGS001-2773	CGS001-2773	GNAI3	trt_sh.cgs	120 h|96 h	1 µL|1.5 µL|2 µL|5 µL	96.5944	78.2618	66.3882	1	1	97.7342	95.4545	62.0558	57.8027	47.5993	37.6826	0	-58.1146	-666	6	1	8	8	-58.1|97.7|62.1|0|95.5|47.6|37.7|57.8	-0.73|1.26|0.71|0|1.34|0.77|0.7|1	A375|A549|HA1E|HCC515|HT29|MCF7|PC3|VCAP	2|5|3|8	2|5|3|8|6|7	CGS001_A375_96H:GNAI3:1|CGS001_A549_96H:GNAI3:1|CGS001_HA1E_96H:GNAI3:1.5|CGS001_HCC515_96H:GNAI3:2|CGS001_HT29_96H:GNAI3:1|CGS001_MCF7_96H:GNAI3:2|CGS001_PC3_96H:GNAI3:2|CGS001_VCAP_120H:GNAI3:5
BRD-K11636097	BRD-K11636097	JNJ-7706621	trt_cp	24 h|6 h	10 µM	92.7426	78.2529	68.6508	-666	-666	98.4962	86.989	74.2312	53.2951	49.9393	48.9537	16.6074	0	-666	7	0	8	11	49.9|98.5|74.2|87|0|49|53.3|16.6	0.97|1.46|1.09|1.24|0|1|0.93|0.73	A375|A549|HA1E|HCC515|HEPG2|HT29|MCF7|PC3	2|4|3|7	2|4|3|7|1|6	CPC013_A375_6H:BRD-K11636097-001-01-5:10|CPC013_A549_24H:BRD-K11636097-001-01-5:10|CPC013_A549_6H:BRD-K11636097-001-01-5:10|CPC013_HA1E_6H:BRD-K11636097-001-01-5:10|CPC013_HCC515_6H:BRD-K11636097-001-01-5:10|CPC013_HEPG2_6H:BRD-K11636097-001-01-5:10|CPC013_HT29_6H:BRD-K11636097-001-01-5:10|CPC013_MCF7_24H:BRD-K11636097-001-01-5:10|CPC013_MCF7_6H:BRD-K11636097-001-01-5:10|CPC013_PC3_24H:BRD-K11636…
BRD-K64642496	BRD-K64642496	KO-143	trt_cp	24 h|6 h	40 µM	84.474	78.2523	70.4735	-666	-666	91.9283	77.0197	75.5495	68.5117	55.7057	54.1262	53.9683	35.9901	32.8696	9	0	9	17	54.1|54|55.7|75.5|91.9|36|77|32.9|68.5	0.99|0.93|0.98|1.07|1.35|0.77|1.18|0.89|1.05	A375|A549|HCC515|HEPG2|HT29|MCF7|PC3|VCAP|HA1E	5|7|4|9	5|7|4|9|3|1	CPC006_A375_24H:BRD-K64642496-001-01-6:40|CPC006_A375_6H:BRD-K64642496-001-01-6:40|CPC006_A549_24H:BRD-K64642496-001-01-6:40|CPC006_A549_6H:BRD-K64642496-001-01-6:40|CPC006_HCC515_24H:BRD-K64642496-001-01-6:40|CPC006_HCC515_6H:BRD-K64642496-001-01-6:40|CPC006_HEPG2_6H:BRD-K64642496-001-01-6:40|CPC006_HT29_24H:BRD-K64642496-001-01-6:40|CPC006_MCF7_24H:BRD-K64642496-001-01-6:40|CPC006_PC3_6H:BRD-K6…
CGS001-5607	CGS001-5607	MAP2K5	trt_sh.cgs	120 h|144 h|96 h	1 µL|1.5 µL|2 µL|5 µL	96.9299	78.2468	60.8397	1	1	99.3134	94.5465	60.2424	58.8847	52.0512	0	0	0	0	5	0	9	11	0|0|0|58.9|0|60.2|94.5|52.1|99.3	0|0|0|0.98|0|1.01|1.29|0.89|1.42	A375|A549|HA1E|HCC515|HEPG2|HT29|MCF7|PC3|VCAP	9|7|6|4	9|7|6|4|8|1	CGS001_A375_96H:MAP2K5:1|CGS001_A549_96H:MAP2K5:1|CGS001_HA1E_96H:MAP2K5:1.5|CGS001_HCC515_96H:MAP2K5:2|CGS001_HEPG2_96H:MAP2K5:1.5|CGS001_HT29_96H:MAP2K5:1|CGS001_MCF7_96H:MAP2K5:2|CGS001_MCF7_144H:MAP2K5:2|CGS001_PC3_96H:MAP2K5:2|CGS001_PC3_144H:MAP2K5:2|CGS001_VCAP_120H:MAP2K5:5
CGS001-93594	CGS001-93594	WDR67	trt_sh.cgs	144 h|96 h	1 µL|1.5 µL|2 µL	95.8852	78.2033	58.7362	1	1	96.0606	95.7099	79.055	41.9878	39.6038	0	0	0	-666	5	0	8	9	95.7|79.1|0|0|0|96.1|42|39.6	1.29|0.98|0|0|0|1.36|0.63|0.74	A375|A549|HA1E|HCC515|HEPG2|HT29|MCF7|PC3	6|1|2|7	6|1|2|7|8|3	CGS001_A375_96H:WDR67:1|CGS001_A549_96H:WDR67:1|CGS001_HA1E_96H:WDR67:1.5|CGS001_HCC515_96H:WDR67:2|CGS001_HEPG2_96H:WDR67:1.5|CGS001_HT29_96H:WDR67:1|CGS001_MCF7_144H:WDR67:2|CGS001_PC3_96H:WDR67:2|CGS001_PC3_144H:WDR67:2
CGS001-4172	CGS001-4172	MCM3	trt_sh.cgs	120 h|144 h|96 h	1 µL|1.5 µL|2 µL|5 µL	89.1767	78.2028	58.211	1	1	95.2018	83.1515	82.4813	51.9767	36.4544	0	0	0	-63.7783	5	1	9	11	95.2|82.5|0|52|0|83.2|0|-63.8|36.5	1.28|1.03|0|0.93|0|1.2|0|-0.93|0.83	A375|A549|HA1E|HCC515|HEPG2|HT29|MCF7|PC3|VCAP	1|6|2|4	1|6|2|4|9|3	CGS001_A375_96H:MCM3:1|CGS001_A549_96H:MCM3:1|CGS001_HA1E_96H:MCM3:1.5|CGS001_HCC515_96H:MCM3:2|CGS001_HEPG2_96H:MCM3:1.5|CGS001_HT29_96H:MCM3:1|CGS001_MCF7_96H:MCM3:2|CGS001_MCF7_144H:MCM3:2|CGS001_PC3_96H:MCM3:2|CGS001_PC3_144H:MCM3:2|CGS001_VCAP_120H:MCM3:5
CGS001-5873	CGS001-5873	RAB27A	trt_sh.cgs	120 h|144 h|96 h	1 µL|1.5 µL|2 µL|5 µL	86.1251	78.1996	57.3419	1	1	91.4762	80.774	75.5181	65.0303	31.2526	0	0	0	-79.5477	5	1	9	10	91.5|75.5|0|31.3|0|65|0|-79.5|80.8	1.23|0.92|0|0.64|0|1.04|0|-1.1|1.17	A375|A549|HA1E|HCC515|HEPG2|HT29|MCF7|PC3|VCAP	1|9|2|6	1|9|2|6|4|3	CGS001_A375_96H:RAB27A:1|CGS001_A549_96H:RAB27A:1|CGS001_HA1E_96H:RAB27A:1.5|CGS001_HCC515_96H:RAB27A:2|CGS001_HEPG2_96H:RAB27A:1.5|CGS001_HT29_96H:RAB27A:1|CGS001_MCF7_144H:RAB27A:2|CGS001_PC3_96H:RAB27A:2|CGS001_PC3_144H:RAB27A:2|CGS001_VCAP_120H:RAB27A:5
BRD-K10010115	BRD-K10010115	BRD-K10010115	trt_cp	24 h|6 h	10 µM	79.2486	78.1985	72.7095	-666	-666	80.0364	78.4608	77.3543	76.9424	64.416	59.0473	0	-99.907	-666	6	1	8	12	76.9|0|59|77.4|-99.9|64.4|78.5|80	1.12|0|1.01|1.18|-1.56|1.09|1.19|1.19	A549|HA1E|HCC515|HT29|MCF7|PC3|VCAP|A375	8|7|4|1	8|7|4|1|6|3	CPC012_A549_24H:BRD-K10010115-001-01-2:10|CPC012_A549_6H:BRD-K10010115-001-01-2:10|CPC012_HA1E_6H:BRD-K10010115-001-01-2:10|CPC012_HCC515_6H:BRD-K10010115-001-01-2:10|CPC012_HT29_6H:BRD-K10010115-001-01-2:10|CPC012_MCF7_24H:BRD-K10010115-001-01-2:10|CPC012_MCF7_6H:BRD-K10010115-001-01-2:10|CPC012_PC3_24H:BRD-K10010115-001-01-2:10|CPC012_PC3_6H:BRD-K10010115-001-01-2:10|CPC012_VCAP_6H:BRD-K1001011…
CGS001-81577	CGS001-81577	GFOD2	trt_sh.cgs	120 h|144 h|96 h	1 µL|1.5 µL|2 µL|5 µL	84.4456	78.1984	69.2838	1	1	87.3998	81.4915	81.2466	62.6556	58.8484	44.0606	0	-76.626	-666	6	1	8	10	58.8|87.4|81.2|81.5|44.1|62.7|-76.6|0	0.93|1.09|1.03|0.73|0.88|0.95|-1.07|0	A375|A549|HA1E|HEPG2|HT29|MCF7|PC3|VCAP	2|4|3|6	2|4|3|6|1|5	CGS001_A375_96H:GFOD2:1|CGS001_A549_96H:GFOD2:1|CGS001_HA1E_96H:GFOD2:1.5|CGS001_HEPG2_96H:GFOD2:1.5|CGS001_HT29_96H:GFOD2:1|CGS001_MCF7_96H:GFOD2:2|CGS001_MCF7_144H:GFOD2:2|CGS001_PC3_96H:GFOD2:2|CGS001_PC3_144H:GFOD2:2|CGS001_VCAP_120H:GFOD2:5
BRD-K15600710	BRD-K15600710	obatoclax	trt_cp	24 h|6 h	10 µM	79.7974	78.1917	73.4427	-666	-666	79.9701	79.6247	77.2894	75.8825	73.0312	54.8585	21.4362	0	0	7	0	9	13	0|0|54.9|21.4|77.3|80|79.6|75.9|73	0|0|0.95|0.67|1.09|1.2|1.17|1.17|1.14	A375|A549|HA1E|HCC515|HEPG2|HT29|MCF7|PC3|VCAP	6|7|5|8	6|7|5|8|9|3	CPC013_A375_6H:BRD-K15600710-066-01-7:10|CPC013_A549_24H:BRD-K15600710-066-01-7:10|CPC013_A549_6H:BRD-K15600710-066-01-7:10|CPC013_HA1E_6H:BRD-K15600710-066-01-7:10|CPC013_HCC515_6H:BRD-K15600710-066-01-7:10|CPC013_HEPG2_6H:BRD-K15600710-066-01-7:10|CPC013_HT29_6H:BRD-K15600710-066-01-7:10|CPC013_MCF7_6H:BRD-K15600710-066-01-7:10|CPC013_PC3_24H:BRD-K15600710-066-01-7:10|CPC013_PC3_6H:BRD-K1560071…
BRD-K51018020	BRD-K51018020	VAMA-37	trt_cp	24 h|6 h	10 µM	83.9413	78.1882	66.5272	-666	-666	92.6058	75.2767	72.5121	72.3581	46.4912	39.9194	24.0658	-71.3134	-666	7	1	8	13	72.5|46.5|75.3|92.6|24.1|-71.3|39.9|72.4	1.12|0.87|1.1|1.33|0.84|-0.67|0.92|1.14	A375|A549|HA1E|HCC515|HT29|MCF7|PC3|VCAP	4|3|1|8	4|3|1|8|2|7	CPC005_A375_24H:BRD-K51018020-001-01-9:10|CPC005_A375_6H:BRD-K51018020-001-01-9:10|CPC005_A549_24H:BRD-K51018020-001-01-9:10|CPC005_A549_6H:BRD-K51018020-001-01-9:10|CPC005_HA1E_24H:BRD-K51018020-001-01-9:10|CPC005_HA1E_6H:BRD-K51018020-001-01-9:10|CPC005_HCC515_6H:BRD-K51018020-001-01-9:10|CPC005_HT29_24H:BRD-K51018020-001-01-9:10|CPC005_MCF7_24H:BRD-K51018020-001-01-9:10|CPC005_MCF7_6H:BRD-K510…
CGS001-84878	CGS001-84878	ZBTB45	trt_sh.cgs	120 h|96 h	1 µL|1.5 µL|2 µL|5 µL	95.7027	78.1849	52.1233	1	1	97.5396	93.8657	77.1063	44.2281	0	0	0	0	-666	4	0	8	8	44.2|93.9|97.5|0|0|0|77.1|0	0.73|1.19|1.28|0|0|0|1.11|0	A375|A549|HA1E|HEPG2|HT29|MCF7|PC3|VCAP	3|2|7|1	3|2|7|1|4|5	CGS001_A375_96H:ZBTB45:1|CGS001_A549_96H:ZBTB45:1|CGS001_HA1E_96H:ZBTB45:1.5|CGS001_HEPG2_96H:ZBTB45:1.5|CGS001_HT29_96H:ZBTB45:1|CGS001_MCF7_96H:ZBTB45:2|CGS001_PC3_96H:ZBTB45:2|CGS001_VCAP_120H:ZBTB45:5
BRD-K53461563	BRD-K53461563	BRD-K53461563	trt_cp	24 h|6 h	10 µM	86.4871	78.0952	57.6805	-666	-666	87.2598	85.7143	83.3773	56.0294	33.7023	0	-75.2748	-666	-666	5	1	7	11	0|87.3|33.7|85.7|83.4|56|-75.3	0|1.22|0.72|1.17|1.22|1.03|-0.78	A375|A549|HA1E|HEPG2|MCF7|PC3|VCAP	2|4|5|6	2|4|5|6|3|1	CPC009_A375_6H:BRD-K53461563-019-01-4:10|CPC009_A549_24H:BRD-K53461563-019-01-4:10|CPC009_A549_6H:BRD-K53461563-019-01-4:10|CPC009_HA1E_6H:BRD-K53461563-019-01-4:10|CPC009_HEPG2_6H:BRD-K53461563-019-01-4:10|CPC009_MCF7_24H:BRD-K53461563-019-01-4:10|CPC009_MCF7_6H:BRD-K53461563-019-01-4:10|CPC009_PC3_24H:BRD-K53461563-019-01-4:10|CPC009_PC3_6H:BRD-K53461563-019-01-4:10|CPC009_VCAP_24H:BRD-K5346156…
CGS001-10267	CGS001-10267	RAMP1	trt_sh.cgs	120 h|96 h	1 µL|1.5 µL|2 µL|5 µL	95.5616	78.0935	52.0623	1	1	99.2796	91.8435	76.9663	44.2845	0	0	0	-45.3993	-54.3466	4	2	9	9	44.3|-45.4|-54.3|91.8|0|0|0|99.3|77	0.74|-0.7|-0.62|1.24|0|0|0|1.46|1.14	A375|A549|HA1E|HCC515|HEPG2|HT29|MCF7|PC3|VCAP	8|4|9|1	8|4|9|1|5|6	CGS001_A375_96H:RAMP1:1|CGS001_A549_96H:RAMP1:1|CGS001_HA1E_96H:RAMP1:1.5|CGS001_HCC515_96H:RAMP1:2|CGS001_HEPG2_96H:RAMP1:1.5|CGS001_HT29_96H:RAMP1:1|CGS001_MCF7_96H:RAMP1:2|CGS001_PC3_96H:RAMP1:2|CGS001_VCAP_120H:RAMP1:5
CGS001-63948	CGS001-63948	DMRTB1	trt_sh.cgs	120 h|96 h	1 µL|1.5 µL|2 µL|5 µL	91.9788	78.0353	52.0235	0	0	96.3368	87.6209	76.0522	52.1313	0	0	0	-95.5889	-666	4	1	8	8	0|87.6|96.3|-95.6|0|76.1|52.1|0	0|1.09|1.25|-1.29|0|1.07|0.89|0	A375|A549|HA1E|HCC515|HEPG2|MCF7|PC3|VCAP	3|2|6|7	3|2|6|7|1|5	CGS001_A375_96H:DMRTB1:1|CGS001_A549_96H:DMRTB1:1|CGS001_HA1E_96H:DMRTB1:1.5|CGS001_HCC515_96H:DMRTB1:2|CGS001_HEPG2_96H:DMRTB1:1.5|CGS001_MCF7_96H:DMRTB1:2|CGS001_PC3_96H:DMRTB1:2|CGS001_VCAP_120H:DMRTB1:5
BRD-A38030642	BRD-A38030642	cyclosporin-a	trt_cp	24 h|6 h	10 µM	82.9786	78.0096	-666	-666	-666	88.1545	77.8027	77.702	68.3793	23.665	-666	-666	-666	-666	5	0	5	12	68.4|77.8|77.7|88.2|23.7	1.05|1.19|1.15|1.3|0.77	A549|HT29|MCF7|PC3|A375	4|2|3|1	-666	CPC006_A549_24H:BRD-A38030642-001-02-0:10|CPC006_HT29_24H:BRD-A38030642-001-02-0:10|CPC006_MCF7_24H:BRD-A38030642-001-02-0:10|CPC006_PC3_24H:BRD-A38030642-001-02-0:10|CPC017_A375_6H:BRD-A38030642-001-01-2:10|CPC017_A549_24H:BRD-A38030642-001-01-2:10|CPC017_HT29_6H:BRD-A38030642-001-01-2:10|CPC017_MCF7_24H:BRD-A38030642-001-01-2:10|CPC017_MCF7_6H:BRD-A38030642-001-01-2:10|CPC001_PC3_24H:BRD-A38030…
CGS001-83743	CGS001-83743	GRWD1	trt_sh.cgs	120 h|144 h|96 h	1 µL|1.5 µL|2 µL|5 µL	92.7902	77.97	51.98	1	1	94.3138	91.2665	89.7827	36.5169	0	0	-666	-666	-666	4	0	6	7	89.8|0|94.3|0|91.3|36.5	1.21|0|1.2|0|1.23|0.83	A375|A549|HA1E|HEPG2|MCF7|VCAP	3|5|1|6	3|5|1|6|2|4	CGS001_A375_96H:GRWD1:1|CGS001_A549_96H:GRWD1:1|CGS001_HA1E_96H:GRWD1:1.5|CGS001_HEPG2_96H:GRWD1:1.5|CGS001_MCF7_96H:GRWD1:2|CGS001_MCF7_144H:GRWD1:2|CGS001_VCAP_120H:GRWD1:5
CGS001-5663	CGS001-5663	PSEN1	trt_sh.cgs	120 h|96 h	1 µL|1.5 µL|2 µL|5 µL	93.356	77.9527	51.9685	1	1	93.841	92.871	70.6061	54.4927	0	0	0	0	-666	4	0	8	8	0|92.9|0|93.8|0|70.6|54.5|0	0|1.17|0|1.27|0|1.09|0.91|0	A375|A549|HA1E|HCC515|HEPG2|HT29|PC3|VCAP	4|2|6|7	4|2|6|7|1|3	CGS001_A375_96H:PSEN1:1|CGS001_A549_96H:PSEN1:1|CGS001_HA1E_96H:PSEN1:1.5|CGS001_HCC515_96H:PSEN1:2|CGS001_HEPG2_96H:PSEN1:1.5|CGS001_HT29_96H:PSEN1:1|CGS001_PC3_96H:PSEN1:2|CGS001_VCAP_120H:PSEN1:5
BRD-K39597586	BRD-K39597586	BRD-K39597586	trt_cp	24 h|6 h	10 µM|5 µM	81.7543	77.9423	-666	-666	-666	87.2945	76.2142	75.3034	72.957	41.3058	-666	-666	-666	-666	5	0	5	7	41.3|73|87.3|75.3|76.2	0.94|1.09|1.28|1.14|1.17	VCAP|MCF7|HT29|A375|PC3	3|5|4|2	-666	DOS012_VCAP_24H:BRD-K39597586-001-01-5:5.13|DOSBIO001_MCF7_24H:BRD-K39597586:9.9142|DOSBIO001_HT29_24H:BRD-K39597586:9.9142|PRISM001_A375_6H:BRD-K39597586-001-01-5:10|PRISM001_MCF7_6H:BRD-K39597586-001-01-5:10|PRISM001_PC3_24H:BRD-K39597586-001-01-5:10|PRISM001_PC3_6H:BRD-K39597586-001-01-5:10
BRD-K87125912	BRD-K87125912	BRD-K87125912	trt_cp	24 h	10 µM|5 µM	87.9363	77.8925	-666	-666	-666	93.1241	82.7485	68.4466	67.2507	64.0843	-666	-666	-666	-666	5	0	5	7	93.1|64.1|67.3|82.7|68.4	1.37|1.08|1.04|1.17|1.1	HT29|PC3|MCF7|A549|A375	1|4|5|3	-666	DOS046_HT29_24H:BRD-K87125912-001-01-1:5|DOS046_PC3_24H:BRD-K87125912-001-01-1:5|DOSBIO002_MCF7_24H:BRD-K87125912:9.98177|DOSBIO002_PC3_24H:BRD-K87125912:9.98177|DOSBIO002_HT29_24H:BRD-K87125912:9.98177|DOSBIO002_A549_24H:BRD-K87125912:9.98177|DOSBIO002_A375_24H:BRD-K87125912:9.98177
BRD-K85266146	BRD-K85266146	BRD-K85266146	trt_cp	24 h|6 h	10 µM	86.9172	77.8656	46.8764	-666	-666	91.0209	82.8136	75.8976	61.7305	47.4515	-77.6557	-81.7638	-666	-666	5	2	7	9	47.5|91|75.9|-77.7|-81.8|61.7|82.8	0.95|1.29|1.14|-0.85|-0.97|1|1.23	A375|HA1E|HCC515|HEPG2|HT29|MCF7|VCAP	2|7|3|6	2|7|3|6|1|4	CPC013_A375_6H:BRD-K85266146-001-01-3:10|CPC013_HA1E_6H:BRD-K85266146-001-01-3:10|CPC013_HCC515_6H:BRD-K85266146-001-01-3:10|CPC013_HEPG2_6H:BRD-K85266146-001-01-3:10|CPC013_HT29_6H:BRD-K85266146-001-01-3:10|CPC013_MCF7_24H:BRD-K85266146-001-01-3:10|CPC013_MCF7_6H:BRD-K85266146-001-01-3:10|CPC013_VCAP_24H:BRD-K85266146-001-01-3:10|CPC013_VCAP_6H:BRD-K85266146-001-01-3:10
CGS001-2145	CGS001-2145	EZH1	trt_sh.cgs	120 h|96 h	1 µL|1.5 µL|2 µL|5 µL	93.0143	77.8439	51.8959	1	1	97.5104	88.5183	76.9697	48.377	0	0	0	-54.7841	-666	4	1	8	8	-54.8|0|88.5|0|77|97.5|0|48.4	-0.62|0|1.11|0|1.15|1.36|0|0.93	A375|A549|HA1E|HEPG2|HT29|MCF7|PC3|VCAP	6|3|5|8	6|3|5|8|2|4	CGS001_A375_96H:EZH1:1|CGS001_A549_96H:EZH1:1|CGS001_HA1E_96H:EZH1:1.5|CGS001_HEPG2_96H:EZH1:1.5|CGS001_HT29_96H:EZH1:1|CGS001_MCF7_96H:EZH1:2|CGS001_PC3_96H:EZH1:2|CGS001_VCAP_120H:EZH1:5
CGS001-1482	CGS001-1482	NKX2-5	trt_sh.cgs	120 h|96 h	1 µL|1.5 µL|2 µL|5 µL	91.9445	77.8079	64.4716	0	0	98.1212	85.7678	73.1301	54.2125	41.0788	34.5193	0	-97.8447	-666	6	1	8	8	73.1|-97.8|85.8|0|98.1|41.1|54.2|34.5	1.05|-1.35|1.18|0|1.4|0.62|0.91|0.81	A375|A549|HCC515|HEPG2|HT29|MCF7|PC3|VCAP	5|3|1|7	5|3|1|7|6|8	CGS001_A375_96H:NKX2-5:1|CGS001_A549_96H:NKX2-5:1|CGS001_HCC515_96H:NKX2-5:2|CGS001_HEPG2_96H:NKX2-5:1.5|CGS001_HT29_96H:NKX2-5:1|CGS001_MCF7_96H:NKX2-5:2|CGS001_PC3_96H:NKX2-5:2|CGS001_VCAP_120H:NKX2-5:5
CGS001-3667	CGS001-3667	IRS1	trt_sh.cgs	120 h|144 h|96 h	1 µL|1.5 µL|2 µL|5 µL	91.2488	77.7967	57.4579	1	1	98.7273	83.7703	73.5817	55.1077	33.5601	0	0	-77.5281	-86.0735	5	2	9	10	73.6|-86.1|0|83.8|0|98.7|55.1|33.6|-77.5	1.05|-1.15|0|1.16|0|1.43|0.87|0.63|-0.98	A375|A549|HA1E|HCC515|HEPG2|HT29|MCF7|PC3|VCAP	6|4|1|7	6|4|1|7|8|3	CGS001_A375_96H:IRS1:1|CGS001_A549_96H:IRS1:1|CGS001_HA1E_96H:IRS1:1.5|CGS001_HCC515_96H:IRS1:2|CGS001_HEPG2_96H:IRS1:1.5|CGS001_HT29_96H:IRS1:1|CGS001_MCF7_96H:IRS1:2|CGS001_MCF7_144H:IRS1:2|CGS001_PC3_96H:IRS1:2|CGS001_VCAP_120H:IRS1:5
CGS001-18	CGS001-18	ABAT	trt_sh.cgs	120 h|144 h|96 h	1 µL|1.5 µL|2 µL|5 µL	92.9642	77.7913	70.3658	0	0	97.4785	88.4498	68.4769	56.7598	56.5543	54.4754	0	0	0	6	0	9	11	56.8|88.4|0|56.6|0|0|54.5|97.5|68.5	0.9|1.1|0|0.97|0|0|0.86|1.38|1.07	A375|A549|HA1E|HCC515|HEPG2|HT29|MCF7|PC3|VCAP	8|2|9|1	8|2|9|1|4|7	CGS001_A375_96H:ABAT:1|CGS001_A549_96H:ABAT:1|CGS001_HA1E_96H:ABAT:1.5|CGS001_HCC515_96H:ABAT:2|CGS001_HEPG2_96H:ABAT:1.5|CGS001_HT29_96H:ABAT:1|CGS001_MCF7_96H:ABAT:2|CGS001_MCF7_144H:ABAT:2|CGS001_PC3_96H:ABAT:2|CGS001_PC3_144H:ABAT:2|CGS001_VCAP_120H:ABAT:5
CGS001-2849	CGS001-2849	GPR26	trt_sh.cgs	120 h|96 h	1 µL|1.5 µL|2 µL|5 µL	92.8842	77.7771	70.3965	0	0	98.6169	87.1515	62.7341	62.6061	56.3738	54.897	0	0	-666	6	0	8	8	54.9|0|87.2|0|62.6|98.6|56.4|62.7	0.88|0|1.1|0|1.02|1.4|0.93|1.03	A375|A549|HA1E|HEPG2|HT29|MCF7|PC3|VCAP	6|3|8|5	6|3|8|5|7|1	CGS001_A375_96H:GPR26:1|CGS001_A549_96H:GPR26:1|CGS001_HA1E_96H:GPR26:1.5|CGS001_HEPG2_96H:GPR26:1.5|CGS001_HT29_96H:GPR26:1|CGS001_MCF7_96H:GPR26:2|CGS001_PC3_96H:GPR26:2|CGS001_VCAP_120H:GPR26:5
BRD-K10573841	BRD-K10573841	tunicamycin	trt_cp	24 h|6 h	10 µM	85.0633	77.7521	64.3744	-666	-666	94.7816	75.345	73.2436	67.638	54.797	20.4408	14.1575	0	-666	7	0	8	11	94.8|0|54.8|20.4|73.2|75.3|67.6|14.2	1.37|0|0.95|0.66|1.15|1.12|1.11|0.76	A375|A549|HA1E|HCC515|HT29|MCF7|PC3|VCAP	1|6|5|7	1|6|5|7|3|4	CPC012_A375_6H:BRD-K10573841-001-01-0:10|CPC012_A549_24H:BRD-K10573841-001-01-0:10|CPC012_A549_6H:BRD-K10573841-001-01-0:10|CPC012_HA1E_6H:BRD-K10573841-001-01-0:10|CPC012_HCC515_6H:BRD-K10573841-001-01-0:10|CPC012_HT29_6H:BRD-K10573841-001-01-0:10|CPC012_MCF7_24H:BRD-K10573841-001-01-0:10|CPC012_MCF7_6H:BRD-K10573841-001-01-0:10|CPC012_PC3_24H:BRD-K10573841-001-01-0:10|CPC012_PC3_6H:BRD-K1057384…
CGS001-3570	CGS001-3570	IL6R	trt_sh.cgs	96 h	1 µL|1.5 µL|2 µL	87.2778	77.7038	36.4346	1	1	90.4743	84.0813	74.3134	61.9464	0	-92.2078	-666	-666	-666	4	1	6	6	84.1|-92.2|61.9|0|74.3|90.5	1.15|-1.24|0.7|0|1.06|1.26	A375|A549|HA1E|HEPG2|MCF7|PC3	6|1|5|3	6|1|5|3|4|2	CGS001_A375_96H:IL6R:1|CGS001_A549_96H:IL6R:1|CGS001_HA1E_96H:IL6R:1.5|CGS001_HEPG2_96H:IL6R:1.5|CGS001_MCF7_96H:IL6R:2|CGS001_PC3_96H:IL6R:2
CGS001-51635	CGS001-51635	DHRS7	trt_sh.cgs	120 h|144 h|96 h	1 µL|1.5 µL|2 µL|5 µL	84.1448	77.6934	51.7956	1	1	87.7653	80.5243	78.4232	64.0606	0	0	0	0	-84.5507	4	1	9	11	0|0|0|87.8|0|64.1|78.4|-84.6|80.5	0|0|0|1.2|0|1.04|1.1|-1.16|1.17	A375|A549|HA1E|HCC515|HEPG2|HT29|MCF7|PC3|VCAP	4|9|7|6	4|9|7|6|1|2	CGS001_A375_96H:DHRS7:1|CGS001_A549_96H:DHRS7:1|CGS001_HA1E_96H:DHRS7:1.5|CGS001_HCC515_96H:DHRS7:2|CGS001_HEPG2_96H:DHRS7:1.5|CGS001_HT29_96H:DHRS7:1|CGS001_MCF7_96H:DHRS7:2|CGS001_MCF7_144H:DHRS7:2|CGS001_PC3_96H:DHRS7:2|CGS001_PC3_144H:DHRS7:2|CGS001_VCAP_120H:DHRS7:5
BRD-A93942655	BRD-A93942655	BRD-A93942655	trt_cp	24 h|6 h	10 µM	87.6167	77.6677	64.8786	-666	-666	90.3306	84.9028	76.4985	58.939	55.9622	22.6385	0	0	-666	6	0	8	13	0|58.9|0|90.3|84.9|56|76.5|22.6	0|0.98|0|1.3|1.25|0.95|1.17|0.82	A375|A549|HA1E|HCC515|HT29|MCF7|PC3|VCAP	4|5|7|2	4|5|7|2|6|8	CPC007_A375_24H:BRD-A93942655-001-02-2:10|CPC007_A375_6H:BRD-A93942655-001-02-2:10|CPC007_A549_24H:BRD-A93942655-001-02-2:10|CPC007_A549_6H:BRD-A93942655-001-02-2:10|CPC007_HA1E_6H:BRD-A93942655-001-02-2:10|CPC007_HCC515_6H:BRD-A93942655-001-02-2:10|CPC007_HT29_24H:BRD-A93942655-001-02-2:10|CPC007_HT29_6H:BRD-A93942655-001-02-2:10|CPC007_MCF7_24H:BRD-A93942655-001-02-2:10|CPC007_MCF7_6H:BRD-A9394…
BRD-K61776140	BRD-K61776140	BRD-K61776140	trt_cp	24 h|6 h	10 µM	85.7877	77.6614	68.1512	-666	-666	86.3585	85.2168	78.5801	60.49	55.2791	42.9825	41.4798	0	-666	7	0	8	11	78.6|43|0|55.3|60.5|85.2|86.4|41.5	1.18|0.83|0|0.98|0.99|1.27|1.26|0.95	A375|A549|HA1E|HCC515|MCF7|PC3|VCAP|HT29	7|6|1|5	7|6|1|5|4|2	CPC012_A375_6H:BRD-K61776140-001-01-5:10|CPC012_A549_6H:BRD-K61776140-001-01-5:10|CPC012_HA1E_6H:BRD-K61776140-001-01-5:10|CPC012_HCC515_6H:BRD-K61776140-001-01-5:10|CPC012_MCF7_24H:BRD-K61776140-001-01-5:10|CPC012_MCF7_6H:BRD-K61776140-001-01-5:10|CPC012_PC3_6H:BRD-K61776140-001-01-5:10|CPC012_VCAP_24H:BRD-K61776140-001-01-5:10|CPC012_VCAP_6H:BRD-K61776140-001-01-5:10|CPC012_PC3_24H:BRD-K6177614…
CGS001-10383	CGS001-10383	TUBB2C	trt_sh.cgs	144 h|96 h	1 µL|1.5 µL|2 µL	91.3461	77.6444	51.7629	1	1	98.8619	83.8303	68.303	59.5823	0	0	-58.11	-666	-666	4	1	7	9	59.6|-58.1|0|98.9|68.3|0|83.8	0.94|-0.88|0|1.34|1.07|0|1.18	A375|A549|HA1E|HEPG2|HT29|MCF7|PC3	4|7|5|1	4|7|5|1|3|6	CGS001_A375_96H:TUBB2C:1|CGS001_A549_96H:TUBB2C:1|CGS001_HA1E_96H:TUBB2C:1.5|CGS001_HEPG2_96H:TUBB2C:1.5|CGS001_HT29_96H:TUBB2C:1|CGS001_MCF7_96H:TUBB2C:2|CGS001_MCF7_144H:TUBB2C:2|CGS001_PC3_96H:TUBB2C:2|CGS001_PC3_144H:TUBB2C:2
BRD-U43867373	BRD-U43867373	WH-4025	trt_cp	24 h|6 h	10 µM	84.9276	77.6383	69.9001	-666	-666	85.0459	84.8093	74.8132	65.8849	54.5434	54.304	33.0963	32.1755	0	8	0	9	11	0|85|84.8|33.1|54.3|32.2|65.9|54.5|74.8	0|1.19|1.2|0.81|0.87|0.72|1.1|1.02|1.17	A375|A549|HA1E|HCC515|HEPG2|MCF7|PC3|VCAP|HT29	2|3|9|7	2|3|9|7|8|5	CPC014_A375_6H:BRD-U43867373-000-01-3:10|CPC014_A549_6H:BRD-U43867373-000-01-3:10|CPC014_HA1E_6H:BRD-U43867373-000-01-3:10|CPC014_HCC515_6H:BRD-U43867373-000-01-3:10|CPC014_HEPG2_6H:BRD-U43867373-000-01-3:10|CPC014_MCF7_24H:BRD-U43867373-000-01-3:10|CPC014_MCF7_6H:BRD-U43867373-000-01-3:10|CPC014_PC3_24H:BRD-U43867373-000-01-3:10|CPC014_PC3_6H:BRD-U43867373-000-01-3:10|CPC014_VCAP_24H:BRD-U438673…
CGS001-3364	CGS001-3364	HUS1	trt_sh.cgs	144 h|96 h	1 µL|1.5 µL|2 µL	93.0123	77.6274	51.7516	1	1	98.3636	87.661	66.7655	57.7194	0	0	0	-666	-666	4	0	7	9	57.7|0|0|87.7|98.4|66.8|0	0.92|0|0|0.95|1.41|0.99|0	A375|A549|HA1E|HEPG2|HT29|MCF7|PC3	5|4|6|1	5|4|6|1|2|3	CGS001_A375_96H:HUS1:1|CGS001_A549_96H:HUS1:1|CGS001_HA1E_96H:HUS1:1.5|CGS001_HEPG2_96H:HUS1:1.5|CGS001_HT29_96H:HUS1:1|CGS001_MCF7_96H:HUS1:2|CGS001_MCF7_144H:HUS1:2|CGS001_PC3_96H:HUS1:2|CGS001_PC3_144H:HUS1:2
CGS001-6500	CGS001-6500	SKP1	trt_sh.cgs	120 h|96 h	1 µL|1.5 µL|2 µL|5 µL	89.833	77.6037	59.9654	1	1	97.8152	81.8509	79.8182	50.9306	49.3776	0	0	0	-89.3341	5	1	9	9	0|-89.3|0|0|81.9|79.8|49.4|50.9|97.8	0|-1.19|0|0|0.75|1.17|0.79|0.88|1.35	A375|A549|HA1E|HCC515|HEPG2|HT29|MCF7|PC3|VCAP	9|5|6|8	9|5|6|8|7|1	CGS001_A375_96H:SKP1:1|CGS001_A549_96H:SKP1:1|CGS001_HA1E_96H:SKP1:1.5|CGS001_HCC515_96H:SKP1:2|CGS001_HEPG2_96H:SKP1:1.5|CGS001_HT29_96H:SKP1:1|CGS001_MCF7_96H:SKP1:2|CGS001_PC3_96H:SKP1:2|CGS001_VCAP_120H:SKP1:5
BRD-K50387473	BRD-K50387473	XMD-892	trt_cp	24 h|6 h	1 µM|10 µM	83.941	77.5957	69.8233	-666	-666	84.6982	83.1839	76.663	65.8375	58.3738	50.1832	26.9108	0	-91.3952	7	1	9	15	58.4|-91.4|0|26.9|50.2|83.2|76.7|65.8|84.7	1.02|-1.16|0|0.75|0.84|1.23|1.13|1.1|1.24	A375|A549|HA1E|HCC515|HEPG2|HT29|MCF7|PC3|VCAP	9|6|7|8	9|6|7|8|1|5	CPC014_A375_6H:BRD-K50387473-001-01-1:10|CPC014_A549_6H:BRD-K50387473-001-01-1:10|CPC014_HA1E_6H:BRD-K50387473-001-01-1:10|CPC014_HCC515_6H:BRD-K50387473-001-01-1:10|CPC014_HEPG2_6H:BRD-K50387473-001-01-1:10|CPC014_HT29_6H:BRD-K50387473-001-01-1:10|CPC014_MCF7_24H:BRD-K50387473-001-01-1:10|CPC014_MCF7_6H:BRD-K50387473-001-01-1:10|CPC014_PC3_24H:BRD-K50387473-001-01-1:10|CPC014_PC3_6H:BRD-K5038747…
CGS001-406	CGS001-406	ARNTL	trt_sh.cgs	120 h|96 h	1 µL|1.5 µL|2 µL|5 µL	84.1449	77.5762	51.7175	1	1	89.0762	79.2136	77.6364	64.3786	0	0	0	-70.5334	-666	4	1	8	8	-70.5|0|0|0|77.6|79.2|64.4|89.1	-0.93|0|0|0|1.15|1.1|1|1.23	A375|A549|HA1E|HEPG2|HT29|MCF7|PC3|VCAP	8|6|5|7	8|6|5|7|2|3	CGS001_A375_96H:ARNTL:1|CGS001_A549_96H:ARNTL:1|CGS001_HA1E_96H:ARNTL:1.5|CGS001_HEPG2_96H:ARNTL:1.5|CGS001_HT29_96H:ARNTL:1|CGS001_MCF7_96H:ARNTL:2|CGS001_PC3_96H:ARNTL:2|CGS001_VCAP_120H:ARNTL:5
ccsbBroad304_03232	ccsbBroad304_03232	VPS28	trt_oe	48 h|72 h|96 h	1 µL|2 µL|4 µL	87.9761	77.5636	-666	1	-666	91.8129	84.1393	79.3814	54.9206	0	-666	-666	-666	-666	4	0	5	6	91.8|54.9|84.1|79.4|0	1.18|1.03|1.16|1.19|0	HA1E|HCC515|A375|HT29|MCF7	1|3|4|2	-666	OEB005_HA1E_96H:BRDN0000409795:-666|OEB005_HCC515_96H:BRDN0000409795:-666|OEC001_A375_48H:CCSBBROAD304_03232:-666|OEB005_HT29_96H:BRDN0000409795:-666|OEB005_MCF7_96H:BRDN0000409795:-666|OEC001_A375_72H:CCSBBROAD304_03232:-666
ccsbBroad304_09768	ccsbBroad304_09768	ZNF366	trt_oe	96 h	1 µL|2 µL|4 µL	85.6926	77.5127	51.6751	0	0	89.942	81.4433	71.6814	66.9841	0	0	-666	-666	-666	4	0	6	6	89.9|0|0|81.4|71.7|67	1.24|0|0|1.2|1.07|1.11	A375|HA1E|HEPG2|HT29|MCF7|HCC515	1|4|5|6	1|4|5|6|2|3	OEB004_A375_96H:BRDN0000408741:-666|OEB004_HA1E_96H:BRDN0000408741:-666|OEB004_HEPG2_96H:BRDN0000408741:-666|OEB004_HT29_96H:BRDN0000408741:-666|OEB004_MCF7_96H:BRDN0000408741:-666|OEB004_HCC515_96H:BRDN0000408741:-666
BRD-K55216615	BRD-K55216615	BRD-K55216615	trt_cp	24 h|6 h	10 µM	86.4029	77.503	64.0934	-666	-666	91.6974	81.1084	80.8608	56.3455	49.5854	24.9626	23.9262	-666	-666	7	0	7	7	91.7|56.3|80.9|25|23.9|49.6|81.1	1.31|0.99|1.11|0.85|0.59|0.98|1.21	HA1E|HCC515|HEPG2|HT29|MCF7|PC3|VCAP	1|7|3|2	1|7|3|2|6|4	CPC009_HA1E_6H:BRD-K55216615-001-05-7:10|CPC009_HCC515_6H:BRD-K55216615-001-05-7:10|CPC009_HEPG2_6H:BRD-K55216615-001-05-7:10|CPC009_HT29_6H:BRD-K55216615-001-05-7:10|CPC009_MCF7_24H:BRD-K55216615-001-05-7:10|CPC009_PC3_6H:BRD-K55216615-001-05-7:10|CPC009_VCAP_6H:BRD-K55216615-001-05-7:10
CGS001-5211	CGS001-5211	PFKL	trt_sh.cgs	120 h|96 h	1 µL|1.5 µL|2 µL|5 µL	94.2268	77.5028	55.3251	1	1	94.9196	93.5341	65.9396	55.618	21.9394	0	0	0	-666	5	0	8	8	94.9|93.5|0|0|21.9|0|65.9|55.6	1.28|1.18|0|0|0.5|0|1.01|0.99	A375|A549|HA1E|HEPG2|HT29|MCF7|PC3|VCAP	1|2|7|8	1|2|7|8|5|3	CGS001_A375_96H:PFKL:1|CGS001_A549_96H:PFKL:1|CGS001_HA1E_96H:PFKL:1.5|CGS001_HEPG2_96H:PFKL:1.5|CGS001_HT29_96H:PFKL:1|CGS001_MCF7_96H:PFKL:2|CGS001_PC3_96H:PFKL:2|CGS001_VCAP_120H:PFKL:5
[truncated: 6,831 more rows]
