# Supplementary material for: QUADrATiC: scalable gene expression connectivity mapping for repurposing FDA-approved therapeutics
Source: BMC Bioinformatics. 2016 May 4;17:198. doi: 10.1186/s12859-016-1062-1 (PMC4855472; doi:10.1186/s12859-016-1062-1)
Supplement: Additional file 5 — Spreadsheet file with full details of, a) differential expression analysis results for GSE26049, b) list of probes used in the signature, and c) full results from QUADrATiC. (XLSX 5457.92 kb) [file 12859_2016_1062_MOESM5_ESM.xlsx]

## Sheet: Differential Expression
ID	adj.P.Val	P.Value	t	B	logFC	Gene.symbol	Gene.title
232629_at	3.03869e-07	6.10478e-12	-8.86176	16.8414	-1.76046	PROK2	prokineticin 2
202705_at	3.03869e-07	1.56647e-11	8.59755	15.9558	1.62966	CCNB2	cyclin B2
207165_at	3.03869e-07	1.6716e-11	8.5794	15.8947	1.89266	HMMR	hyaluronan-mediated motility receptor (RHAMM)
214539_at	3.03869e-07	3.3061e-11	8.38929	15.2529	1.23235	SERPINB10	serpin peptidase inhibitor, clade B (ovalbumin), member 10
207194_s_at	3.03869e-07	3.36879e-11	8.38407	15.2352	1.09382	ICAM4	intercellular adhesion molecule 4 (Landsteiner-Wiener blood group)
201714_at	3.03869e-07	3.51701e-11	8.37209	15.1946	1.9755	TUBG1	tubulin, gamma 1
226936_at	3.03869e-07	3.89529e-11	8.34369	15.0984	1.66538	CENPW	centromere protein W
204709_s_at	3.03869e-07	4.44619e-11	8.30695	14.9738	0.887665	KIF23	kinesin family member 23
205220_at	3.87232e-07	6.88306e-11	-8.18574	14.5619	-1.95894	HCAR3	hydroxycarboxylic acid receptor 3
244889_at	3.87232e-07	7.3055e-11	-8.16924	14.5058	-0.826339	LOC388210	uncharacterized LOC388210
205653_at	3.87232e-07	8.32767e-11	8.13299	14.3823	2.97349	CTSG	cathepsin G
208079_s_at	3.87232e-07	8.49892e-11	8.12735	14.3631	1.07805	AURKA	aurora kinase A
209026_x_at	3.95721e-07	9.58935e-11	8.09396	14.2493	0.95374	TUBB	tubulin, beta class I
202779_s_at	3.95721e-07	1.08156e-10	8.06069	14.1358	1.18489	UBE2S	ubiquitin-conjugating enzyme E2S
211714_x_at	3.95721e-07	1.08565e-10	8.05965	14.1322	1.12039	TUBB	tubulin, beta class I
202252_at	4.62561e-07	1.35363e-10	7.99871	13.9241	1.65275	RAB13	RAB13, member RAS oncogene family
201202_at	4.91942e-07	1.52959e-10	7.96498	13.8087	1.31557	PCNA	proliferating cell nuclear antigen
219434_at	5.57371e-07	1.83496e-10	-7.91477	13.6369	-1.50499	TREM1	triggering receptor expressed on myeloid cells 1
216012_at	5.86822e-07	2.03925e-10	7.88568	13.5373	1.21745
218009_s_at	7.10248e-07	2.69357e-10	7.80903	13.2745	1.46314	PRC1	protein regulator of cytokinesis 1
222036_s_at	7.10248e-07	2.72798e-10	7.80554	13.2625	1.24708	MCM4	minichromosome maintenance complex component 4
204170_s_at	7.31122e-07	2.94187e-10	7.78476	13.1912	2.12253	CKS2	CDC28 protein kinase regulatory subunit 2
207008_at	7.5711e-07	3.18491e-10	-7.76292	13.1162	-1.31836	CXCR2	chemokine (C-X-C motif) receptor 2
208886_at	7.63558e-07	3.44934e-10	7.74099	13.0409	1.8076	H1F0	H1 histone family, member 0
1559172_at	7.63558e-07	3.49135e-10	7.73766	13.0294	1.02881
208970_s_at	7.77506e-07	3.69733e-10	7.7219	12.9753	2.01667	UROD	uroporphyrinogen decarboxylase
204007_at	8.94421e-07	4.41689e-10	-7.67302	12.8072	-0.846005	FCGR3B	Fc fragment of IgG, low affinity IIIb, receptor (CD16b)
208971_at	9.1842e-07	4.80632e-10	7.64981	12.7274	1.65107	UROD	uroporphyrinogen decarboxylase
218039_at	9.1842e-07	4.87136e-10	7.64612	12.7147	1.60486	NUSAP1	nucleolar and spindle associated protein 1
215783_s_at	1.09486e-06	6.00745e-10	-7.58856	12.5165	-2.92213	ALPL	alkaline phosphatase, liver/bone/kidney
222322_at	1.28547e-06	7.50888e-10	7.52735	12.3056	2.60027
203213_at	1.28547e-06	7.52356e-10	7.52681	12.3038	1.93842	CDK1	cyclin-dependent kinase 1
218883_s_at	1.35242e-06	8.16278e-10	7.50445	12.2267	1.70964	CENPU	centromere protein U
214516_at	1.49853e-06	9.3187e-10	7.46813	12.1014	1.85593	HIST1H4B	histone cluster 1, H4b
48808_at	1.63349e-06	1.04567e-09	7.43655	11.9924	1.23822	DHFR	dihydrofolate reductase
239002_at	1.74829e-06	1.17374e-09	7.40489	11.8831	1.34082	ASPM	asp (abnormal spindle) homolog, microcephaly associated (Drosophila)
202954_at	1.74829e-06	1.18311e-09	7.40271	11.8756	1.19098	UBE2C	ubiquitin-conjugating enzyme E2C
242368_at	1.97687e-06	1.37518e-09	7.36151	11.7333	1.23166
200704_at	1.97687e-06	1.47673e-09	-7.34199	11.6659	-0.880145	LITAF	lipopolysaccharide-induced TNF factor
202532_s_at	1.97687e-06	1.47676e-09	7.34199	11.6659	0.769685	DHFR	dihydrofolate reductase
232232_s_at	1.97687e-06	1.48243e-09	7.34094	11.6622	1.00652	SLC22A16	solute carrier family 22 (organic cation/carnitine transporter), member 16
228273_at	2.07734e-06	1.59576e-09	7.32077	11.5925	1.04316	PRR11	proline rich 11
235266_at	2.1277e-06	1.67336e-09	7.30777	11.5476	0.863295	ATAD2	ATPase family, AAA domain containing 2
201890_at	2.13254e-06	1.71617e-09	7.30085	11.5237	1.98815	RRM2	ribonucleotide reductase M2
202503_s_at	2.18534e-06	1.79864e-09	7.288	11.4793	2.41755	KIAA0101	KIAA0101
214455_at	2.25922e-06	1.90076e-09	-7.27289	11.427	-1.51767	HIST1H2BC	histone cluster 1, H2bc
235425_at	2.33731e-06	2.00921e-09	7.2577	11.3745	1.39213	SGOL2	shugoshin-like 2 (S. pombe)
206871_at	2.41858e-06	2.12673e-09	7.24214	11.3207	3.02374	ELANE	elastase, neutrophil expressed
224715_at	2.41858e-06	2.16754e-09	7.23694	11.3027	0.543049	WDR34	WD repeat domain 34
202870_s_at	2.4786e-06	2.27492e-09	7.22371	11.2569	1.19924	CDC20	cell division cycle 20
208511_at	2.4786e-06	2.312e-09	7.21929	11.2416	1.16708	PTTG3P	pituitary tumor-transforming 3, pseudogene
207542_s_at	2.52879e-06	2.40507e-09	7.20849	11.2043	2.77536	AQP1	aquaporin 1 (Colton blood group)
209047_at	2.54483e-06	2.46687e-09	7.20155	11.1803	1.10047	AQP1	aquaporin 1 (Colton blood group)
205548_s_at	2.56611e-06	2.53443e-09	7.19416	11.1547	0.901419	BTG3	BTG family, member 3
1555758_a_at	2.58938e-06	2.60477e-09	7.18667	11.1288	1.1477	CDKN3	cyclin-dependent kinase inhibitor 3
210052_s_at	2.63557e-06	2.80162e-09	7.16674	11.0598	0.754359	TPX2	TPX2, microtubule-associated
219990_at	2.63557e-06	2.86852e-09	7.16028	11.0375	2.00675	E2F8	E2F transcription factor 8
203764_at	2.63557e-06	2.87038e-09	7.1601	11.0369	1.77005	DLGAP5	discs, large (Drosophila) homolog-associated protein 5
203304_at	2.63557e-06	2.87294e-09	7.15986	11.036	0.790402	BAMBI	BMP and activin membrane-bound inhibitor
203949_at	2.63557e-06	2.89225e-09	7.15803	11.0297	2.62712	MPO	myeloperoxidase
218350_s_at	2.68842e-06	3.04533e-09	7.14392	10.9808	1.00234	GMNN	geminin, DNA replication inhibitor
224428_s_at	2.68842e-06	3.08138e-09	7.1407	10.9697	1.18699	CDCA7	cell division cycle associated 7
204822_at	2.68842e-06	3.11686e-09	7.13757	10.9589	1.65159	TTK	TTK protein kinase
209215_at	2.68842e-06	3.19431e-09	7.13086	10.9356	0.605692	MFSD10	major facilitator superfamily domain containing 10
222077_s_at	2.68842e-06	3.19611e-09	7.1307	10.9351	1.41427	RACGAP1	Rac GTPase activating protein 1
214463_x_at	2.74039e-06	3.30801e-09	7.12129	10.9025	1.54097	HIST1H4J	histone cluster 1, H4j
204218_at	2.802e-06	3.45361e-09	7.10951	10.8617	0.589044	ANAPC15	anaphase promoting complex subunit 15
200706_s_at	2.802e-06	3.48488e-09	-7.10705	10.8532	-1.06587	LITAF	lipopolysaccharide-induced TNF factor
210613_s_at	2.80336e-06	3.53785e-09	7.10292	10.8389	0.860297	SYNGR1	synaptogyrin 1
222608_s_at	2.87075e-06	3.68221e-09	7.09198	10.801	2.08879	ANLN	anillin, actin binding protein
203757_s_at	2.87075e-06	3.72791e-09	7.08861	10.7894	2.28403	CEACAM6	carcinoembryonic antigen-related cell adhesion molecule 6 (non-specific cross reacting antigen)
218132_s_at	2.96736e-06	3.94318e-09	-7.07326	10.7362	-1.09013	TSEN34	TSEN34 tRNA splicing endonuclease subunit
202345_s_at	2.96736e-06	3.97778e-09	7.07087	10.7279	1.19337	FABP5	fatty acid binding protein 5 (psoriasis-associated)
205909_at	2.96736e-06	4.01618e-09	7.06824	10.7188	0.901471	POLE2	polymerase (DNA directed), epsilon 2, accessory subunit
207094_at	3.17401e-06	4.35393e-09	-7.04616	10.6424	-1.38019	CXCR1	chemokine (C-X-C motif) receptor 1
1570031_at	3.18151e-06	4.45826e-09	7.03969	10.6199	0.894405
223274_at	3.18151e-06	4.4806e-09	7.03832	10.6152	0.625477	TCF19	transcription factor 19
226546_at	3.336e-06	4.80128e-09	7.01942	10.5498	1.76094	LOC100506844	uncharacterized LOC100506844
202534_x_at	3.336e-06	4.82019e-09	7.01834	10.546	1.22442	DHFR	dihydrofolate reductase
1554029_a_at	3.58041e-06	5.30105e-09	6.99234	10.456	1.35968	TTC37	tetratricopeptide repeat domain 37
209111_at	3.58041e-06	5.30432e-09	6.99218	10.4554	0.723067	RNF5	ring finger protein 5, E3 ubiquitin protein ligase
207341_at	3.67183e-06	5.5069e-09	6.98193	10.4199	2.08727	PRTN3	proteinase 3
209891_at	3.69172e-06	5.61026e-09	6.97684	10.4023	1.26277	SPC25	SPC25, NDC80 kinetochore complex component
202912_at	3.69172e-06	5.67178e-09	-6.97386	10.3919	-2.06144	ADM	adrenomedullin
214607_at	3.8318e-06	5.95707e-09	-6.96045	10.3455	-0.477776	PAK3	p21 protein (Cdc42/Rac)-activated kinase 3
209932_s_at	3.93169e-06	6.18428e-09	6.95021	10.31	1.01308	DUT	deoxyuridine triphosphatase
242939_at	3.94106e-06	6.2711e-09	6.9464	10.2968	1.69225	TFDP1	transcription factor Dp-1
202338_at	4.033e-06	6.49116e-09	6.93697	10.2641	0.721924	TK1	thymidine kinase 1, soluble
240523_at	4.1327e-06	6.7809e-09	6.92503	10.2228	0.674526	DPH6-AS1	DPH6 antisense RNA 1 (head to head)
213541_s_at	4.1327e-06	6.8028e-09	6.92415	10.2197	0.940983	ERG	v-ets avian erythroblastosis virus E26 oncogene homolog
218585_s_at	4.18977e-06	6.97659e-09	6.91725	10.1958	1.61098	DTL	denticleless E3 ubiquitin protein ligase homolog (Drosophila)
220987_s_at	4.18977e-06	7.13818e-09	-6.91099	10.1741	-0.989983	NUAK2///AKIP1	NUAK family, SNF1-like kinase, 2///A kinase (PRKA) interacting protein 1
32091_at	4.18977e-06	7.15779e-09	-6.91024	10.1715	-1.07769	SLC25A44	solute carrier family 25, member 44
213088_s_at	4.18977e-06	7.31359e-09	6.90436	10.1511	0.907895	DNAJC9	DnaJ (Hsp40) homolog, subfamily C, member 9
1554696_s_at	4.18977e-06	7.3254e-09	6.90392	10.1496	1.43873	TYMS	thymidylate synthetase
226453_at	4.18977e-06	7.35653e-09	6.90276	10.1456	1.154	RNASEH2C	ribonuclease H2, subunit C
221435_x_at	4.30025e-06	7.65002e-09	6.89206	10.1085	1.73369	HYI	hydroxypyruvate isomerase (putative)
204026_s_at	4.30025e-06	7.70781e-09	6.89	10.1014	0.939499	ZWINT	ZW10 interacting kinetochore protein
214575_s_at	4.37124e-06	7.96521e-09	6.88102	10.0703	3.14212	AZU1	azurocidin 1
211657_at	4.37124e-06	8.01029e-09	6.87948	10.0649	2.48918	CEACAM6	carcinoembryonic antigen-related cell adhesion molecule 6 (non-specific cross reacting antigen)
213134_x_at	4.37124e-06	8.0749e-09	6.87728	10.0573	1.04823	BTG3	BTG family, member 3
44790_s_at	4.60523e-06	8.61168e-09	-6.85969	9.99636	-1.87051	KIAA0226L	KIAA0226-like
203749_s_at	4.60523e-06	8.67561e-09	-6.85766	9.98935	-1.12964	RARA	retinoic acid receptor, alpha
208956_x_at	4.70029e-06	9.06206e-09	6.84575	9.94806	1.10645	DUT	deoxyuridine triphosphatase
206102_at	4.70029e-06	9.10047e-09	6.84459	9.94406	0.826665	GINS1	GINS complex subunit 1 (Psf1 homolog)
207828_s_at	4.70029e-06	9.11258e-09	6.84423	9.9428	0.616085	CENPF	centromere protein F, 350/400kDa
220085_at	4.94917e-06	9.68562e-09	6.82755	9.88502	0.721591	HELLS	helicase, lymphoid-specific
211743_s_at	4.97656e-06	9.85202e-09	6.8229	9.86888	1.75608	PRG2	proteoglycan 2, bone marrow (natural killer cell activator, eosinophil granule major basic protein)
223382_s_at	4.97656e-06	9.92127e-09	6.82098	9.86224	0.700181	ZNRF1	zinc and ring finger 1, E3 ubiquitin protein ligase
204146_at	5.07549e-06	1.02113e-08	6.8131	9.83494	1.23416	RAD51AP1	RAD51 associated protein 1
206851_at	5.08706e-06	1.03276e-08	6.81001	9.82421	2.6778	RNASE3	ribonuclease, RNase A family, 3
206295_at	5.16609e-06	1.06252e-08	6.80224	9.7973	0.829771	IL18	interleukin 18
223229_at	5.16609e-06	1.0677e-08	6.80091	9.79269	1.04146	UBE2T	ubiquitin-conjugating enzyme E2T (putative)
204798_at	5.21501e-06	1.08813e-08	6.79573	9.77474	1.74407	MYB	v-myb avian myeloblastosis viral oncogene homolog
210184_at	5.21501e-06	1.09689e-08	-6.79353	9.76713	-1.24193	ITGAX	integrin, alpha X (complement component 3 receptor 4 subunit)
231808_at	5.60127e-06	1.19137e-08	6.77094	9.68886	0.627126	OIP5-AS1	OIP5 antisense RNA 1
227211_at	5.60127e-06	1.19863e-08	6.76928	9.6831	0.616927	PHF19	PHD finger protein 19
205339_at	6.23509e-06	1.34566e-08	6.73764	9.57346	0.747091	STIL	SCL/TAL1 interrupting locus
218160_at	6.29717e-06	1.38722e-08	6.72932	9.54464	0.581803	NDUFA8	NADH dehydrogenase (ubiquinone) 1 alpha subcomplex, 8, 19kDa
236140_at	6.29717e-06	1.39106e-08	6.72856	9.54202	1.11677	GCLM	glutamate-cysteine ligase, modifier subunit
221497_x_at	6.29717e-06	1.39361e-08	-6.72806	9.54028	-0.724928	EGLN1	egl-9 family hypoxia-inducible factor 1
204092_s_at	6.33582e-06	1.41507e-08	6.72388	9.52581	0.742653	AURKA	aurora kinase A
217967_s_at	6.33582e-06	1.42534e-08	-6.7219	9.51895	-1.36579	FAM129A	family with sequence similarity 129, member A
223769_x_at	6.4096e-06	1.45366e-08	6.71652	9.50031	1.75031	HYI	hydroxypyruvate isomerase (putative)
203031_s_at	7.27357e-06	1.68977e-08	6.67535	9.35769	0.778997	UROS	uroporphyrinogen III synthase
201897_s_at	7.27357e-06	1.69069e-08	6.6752	9.35718	0.719727	CKS1B	CDC28 protein kinase regulatory subunit 1B
1554408_a_at	7.27357e-06	1.69219e-08	6.67496	9.35633	0.43358	TK1	thymidine kinase 1, soluble
211982_x_at	7.27357e-06	1.70282e-08	-6.67325	9.3504	-0.805322	XPO6	exportin 6
212683_at	7.3535e-06	1.74634e-08	-6.66634	9.32648	-1.08807	SLC25A44	solute carrier family 25, member 44
219183_s_at	7.3535e-06	1.74843e-08	-6.66602	9.32535	-1.05355	CYTH4	cytohesin 4
236981_at	8.08648e-06	1.94894e-08	6.63631	9.22247	1.35774	C17orf99	chromosome 17 open reading frame 99
205436_s_at	8.08648e-06	1.95229e-08	6.63584	9.22084	1.15265	H2AFX	H2A histone family, member X
226780_s_at	8.17382e-06	1.98833e-08	6.63084	9.20351	0.79507	C7orf55	chromosome 7 open reading frame 55
200783_s_at	8.39275e-06	2.05693e-08	6.62156	9.17136	0.823645	STMN1	stathmin 1
211709_s_at	8.47989e-06	2.09421e-08	6.61664	9.15434	1.36533	CLEC11A	C-type lectin domain family 11, member A
209179_s_at	8.47989e-06	2.10931e-08	-6.61468	9.14753	-0.948783	MBOAT7	membrane bound O-acyltransferase domain containing 7
203143_s_at	8.76716e-06	2.1968e-08	-6.60355	9.10902	-0.66196	KIAA0040	KIAA0040
218741_at	8.86935e-06	2.23863e-08	6.59839	9.09114	0.585445	CENPM	centromere protein M
220416_at	9.39332e-06	2.38806e-08	6.58071	9.0299	1.38357	ATP8B4	ATPase, class I, type 8B, member 4
215811_at	9.50299e-06	2.43332e-08	6.57557	9.01211	0.844759
238144_s_at	9.54726e-06	2.46212e-08	6.57235	9.00096	1.25075
208580_x_at	9.76608e-06	2.53641e-08	6.56421	8.97278	1.0236	HIST1H4J///HIST1H4K	histone cluster 1, H4j///histone cluster 1, H4k
211962_s_at	1.01356e-05	2.65093e-08	-6.55212	8.93093	-1.17909	ZFP36L1	ZFP36 ring finger protein-like 1
215416_s_at	1.04836e-05	2.77035e-08	6.54005	8.88917	0.552995	STOML2	stomatin (EPB72)-like 2
205393_s_at	1.04836e-05	2.78029e-08	6.53907	8.88578	0.512223	CHEK1	checkpoint kinase 1
204788_s_at	1.04928e-05	2.80192e-08	6.53695	8.87843	1.11239	PPOX	protoporphyrinogen oxidase
1553518_at	1.09065e-05	2.93233e-08	6.52449	8.83532	0.823029	DEFT1P2///DEFT1P	defensin, theta 1 pseudogene 2///defensin, theta 1 pseudogene
212770_at	1.13598e-05	3.075e-08	-6.51148	8.79029	-1.28654	TLE3	transducin-like enhancer of split 3
219978_s_at	1.24876e-05	3.40311e-08	6.48371	8.6942	1.44764	NUSAP1	nucleolar and spindle associated protein 1
200786_at	1.24972e-05	3.43392e-08	6.48125	8.68566	0.67916	PSMB7	proteasome (prosome, macropain) subunit, beta type, 7
224972_at	1.24972e-05	3.47135e-08	6.47828	8.67538	0.875879	ROMO1	reactive oxygen species modulator 1
204240_s_at	1.24972e-05	3.47429e-08	6.47804	8.67458	0.921745	SMC2	structural maintenance of chromosomes 2
219227_at	1.25981e-05	3.52541e-08	-6.47404	8.66074	-1.44691	CCNJL	cyclin J-like
219148_at	1.25989e-05	3.54867e-08	6.47224	8.6545	1.19023	PBK	PDZ binding kinase
202580_x_at	1.27545e-05	3.61582e-08	6.4671	8.63674	0.627313	FOXM1	forkhead box M1
209172_s_at	1.29724e-05	3.70131e-08	6.4607	8.61459	2.02833	CENPF	centromere protein F, 350/400kDa
222386_s_at	1.29973e-05	3.75979e-08	6.45641	8.59973	0.817305	COPZ1	coatomer protein complex, subunit zeta 1
203675_at	1.29973e-05	3.77805e-08	6.45508	8.59514	1.83244	NUCB2	nucleobindin 2
1554271_a_at	1.29973e-05	3.77973e-08	6.45496	8.59472	0.699527	CENPL	centromere protein L
218424_s_at	1.3358e-05	3.90905e-08	6.44574	8.56283	0.661279	STEAP3	STEAP family member 3, metalloreductase
209714_s_at	1.40496e-05	4.156e-08	6.42895	8.50477	0.762125	CDKN3	cyclin-dependent kinase inhibitor 3
209560_s_at	1.40496e-05	4.16286e-08	6.4285	8.50321	1.98182	DLK1	delta-like 1 homolog (Drosophila)
201531_at	1.41643e-05	4.22272e-08	-6.42458	8.48968	-0.822511	ZFP36	ZFP36 ring finger protein
242055_at	1.4176e-05	4.25214e-08	6.42268	8.4831	0.543044	PSMG4	proteasome (prosome, macropain) assembly chaperone 4
234318_x_at	1.41942e-05	4.28357e-08	6.42066	8.47612	0.848061	NDOR1	NADPH dependent diflavin oxidoreductase 1
1568849_at	1.55578e-05	4.72353e-08	6.39386	8.38345	0.784493	LINC00165	long intergenic non-protein coding RNA 165
227654_at	1.62784e-05	4.9722e-08	6.37979	8.33482	2.1347	FAM65C	family with sequence similarity 65, member C
219890_at	1.62784e-05	5.00187e-08	6.37816	8.32918	2.05966	CLEC5A	C-type lectin domain family 5, member A
202391_at	1.63685e-05	5.05949e-08	-6.37502	8.31833	-0.848478	BASP1	brain abundant, membrane attached signal protein 1
205406_s_at	1.65542e-05	5.14716e-08	6.37031	8.30204	0.656797	SPA17	sperm autoantigenic protein 17
219258_at	1.69388e-05	5.29775e-08	6.3624	8.27471	0.608159	TIPIN	TIMELESS interacting protein
223847_s_at	1.71292e-05	5.40042e-08	-6.35713	8.25652	-0.616762	ERGIC1	endoplasmic reticulum-golgi intermediate compartment (ERGIC) 1
202078_at	1.71292e-05	5.41993e-08	6.35614	8.2531	0.873637	COPS3	COP9 signalosome subunit 3
213616_at	1.72239e-05	5.48139e-08	6.35305	8.24241	0.875233	TPGS2	tubulin polyglutamylase complex subunit 2
209053_s_at	1.77428e-05	5.69783e-08	6.34242	8.20571	0.721891	WHSC1	Wolf-Hirschhorn syndrome candidate 1
203948_s_at	1.77428e-05	5.73685e-08	6.34055	8.19924	1.75885	MPO	myeloperoxidase
211152_s_at	1.77428e-05	5.74389e-08	6.34022	8.19808	0.60916	HTRA2	HtrA serine peptidase 2
223471_at	1.77704e-05	5.78533e-08	6.33824	8.19127	0.823069	RAB3IP	RAB3A interacting protein
211254_x_at	1.83812e-05	6.01781e-08	6.32743	8.15392	0.737775	RHAG	Rh-associated glycoprotein
213008_at	1.85293e-05	6.10019e-08	6.3237	8.14104	0.610715	FANCI	Fanconi anemia, complementation group I
221952_x_at	1.86312e-05	6.16782e-08	6.32068	8.13059	0.68731	TRMT5	tRNA methyltransferase 5
221345_at	1.87048e-05	6.22637e-08	-6.31808	8.12163	-1.39962	FFAR2	free fatty acid receptor 2
205068_s_at	1.9003e-05	6.36042e-08	-6.31224	8.10144	-1.22583	ARHGAP26	Rho GTPase activating protein 26
232824_at	1.90953e-05	6.4262e-08	6.30941	8.09169	0.959163
206116_s_at	1.91815e-05	6.49033e-08	6.30669	8.08228	0.669973	TPM1	tropomyosin 1 (alpha)
213007_at	1.92446e-05	6.54688e-08	6.3043	8.07406	0.757679	FANCI	Fanconi anemia, complementation group I
205180_s_at	1.94121e-05	6.63936e-08	-6.30045	8.06076	-1.01896	ADAM8	ADAM metallopeptidase domain 8
224448_s_at	1.94627e-05	6.8134e-08	6.29335	8.03624	0.938743	UQCC2	ubiquinol-cytochrome c reductase complex assembly factor 2
228069_at	1.94627e-05	6.81991e-08	6.29309	8.03533	0.89851	MTFR2	mitochondrial fission regulator 2
205967_at	1.94627e-05	6.90494e-08	6.28969	8.02359	1.0937	HIST1H4C	histone cluster 1, H4c
208955_at	1.94627e-05	6.91808e-08	6.28916	8.02178	0.459037	DUT	deoxyuridine triphosphatase
215726_s_at	1.94627e-05	6.93553e-08	6.28847	8.0194	1.05434	CYB5A	cytochrome b5 type A (microsomal)
222477_s_at	1.94627e-05	6.9438e-08	6.28815	8.01827	0.72971	TM7SF3	transmembrane 7 superfamily member 3
201963_at	1.94627e-05	6.94415e-08	-6.28813	8.01822	-1.10191	ACSL1	acyl-CoA synthetase long-chain family member 1
217966_s_at	1.94627e-05	6.97665e-08	-6.28685	8.01379	-1.53714	FAM129A	family with sequence similarity 129, member A
1561488_at	1.94627e-05	6.97703e-08	6.28684	8.01374	0.932419
235731_at	1.99612e-05	7.19225e-08	6.27849	7.98495	0.803826	AIPL1	aryl hydrocarbon receptor interacting protein-like 1
227669_at	2.00902e-05	7.27548e-08	6.27533	7.97404	0.874313	MPC2	mitochondrial pyruvate carrier 2
213253_at	2.04751e-05	7.45231e-08	6.26874	7.95128	0.693064	SMC2	structural maintenance of chromosomes 2
1554288_at	2.18218e-05	7.98238e-08	6.24986	7.88616	0.9669	FAM160B1	family with sequence similarity 160, member B1
212501_at	2.30041e-05	8.45694e-08	-6.234	7.83142	-0.763073	CEBPB	CCAAT/enhancer binding protein (C/EBP), beta
216300_x_at	2.31721e-05	8.56107e-08	-6.23064	7.81982	-0.751655	RARA	retinoic acid receptor, alpha
203588_s_at	2.39355e-05	8.88688e-08	6.22037	7.78442	1.10224	TFDP2	transcription factor Dp-2 (E2F dimerization partner 2)
209900_s_at	2.45948e-05	9.2147e-08	6.21041	7.75009	1.17534	SLC16A1	solute carrier family 16 (monocarboxylate transporter), member 1
223538_at	2.45948e-05	9.29424e-08	6.20805	7.74194	1.09476	SERF1B///SERF1A	small EDRK-rich factor 1B (centromeric)///small EDRK-rich factor 1A (telomeric)
201403_s_at	2.45948e-05	9.29746e-08	6.20796	7.74162	1.00845	MGST3	microsomal glutathione S-transferase 3
210036_s_at	2.45948e-05	9.31203e-08	6.20753	7.74013	1.2662	KCNH2	potassium voltage-gated channel, subfamily H (eag-related), member 2
229305_at	2.45948e-05	9.35661e-08	6.20621	7.73561	0.727926	CENPU	centromere protein U
238281_at	2.49665e-05	9.54368e-08	6.20077	7.71684	0.83952
241926_s_at	2.52945e-05	9.71531e-08	6.19587	7.69995	2.41264	ERG	v-ets avian erythroblastosis virus E26 oncogene homolog
201588_at	2.55307e-05	9.85436e-08	6.19196	7.68648	0.691516	TXNL1	thioredoxin-like 1
209606_at	2.55307e-05	9.97e-08	-6.18875	7.67543	-1.03974	CYTIP	cytohesin 1 interacting protein
201541_s_at	2.55307e-05	9.99113e-08	6.18817	7.67342	0.639593	ZNHIT1	zinc finger, HIT-type containing 1
228340_at	2.55307e-05	1.00306e-07	-6.18709	7.66968	-1.21764	TLE3	transducin-like enhancer of split 3
205119_s_at	2.55307e-05	1.00395e-07	-6.18684	7.66884	-0.853591	FPR1	formyl peptide receptor 1
227250_at	2.55741e-05	1.01034e-07	-6.1851	7.66283	-1.93547	KREMEN1	kringle containing transmembrane protein 1
226661_at	2.56493e-05	1.018e-07	6.18302	7.65567	0.792418	CDCA2	cell division cycle associated 2
208989_s_at	2.59023e-05	1.03278e-07	-6.17906	7.64201	-1.05173	KDM2A	lysine (K)-specific demethylase 2A
235818_at	2.6278e-05	1.06249e-07	6.17126	7.61513	1.32775	VSTM1	V-set and transmembrane domain containing 1
205034_at	2.6278e-05	1.06501e-07	6.17061	7.61289	1.15043	CCNE2	cyclin E2
219471_at	2.6278e-05	1.06531e-07	-6.17053	7.61261	-1.26974	KIAA0226L	KIAA0226-like
228829_at	2.6278e-05	1.0711e-07	6.16904	7.60748	0.626842	ATF7	activating transcription factor 7
224847_at	2.6278e-05	1.07179e-07	6.16886	7.60687	0.978593	CDK6	cyclin-dependent kinase 6
221582_at	2.68734e-05	1.10099e-07	6.16147	7.5814	1.25378	HIST3H2A	histone cluster 3, H2a
237515_at	2.69323e-05	1.10833e-07	6.15964	7.5751	2.06281	TMEM56	transmembrane protein 56
209893_s_at	2.72941e-05	1.1282e-07	6.15475	7.55825	0.782327	FUT4	fucosyltransferase 4 (alpha (1,3) fucosyltransferase, myeloid-specific)
202862_at	2.73392e-05	1.13507e-07	6.15308	7.5525	0.851482	FAH	fumarylacetoacetate hydrolase (fumarylacetoacetase)
227479_at	2.74475e-05	1.14459e-07	6.15078	7.54459	0.507363
232277_at	2.77975e-05	1.16427e-07	6.14609	7.52844	0.929885	SLC28A3	solute carrier family 28 (concentrative nucleoside transporter), member 3
215955_x_at	2.90962e-05	1.22398e-07	-6.13233	7.48103	-0.926124	ARHGAP26	Rho GTPase activating protein 26
222307_at	2.92013e-05	1.23711e-07	-6.12939	7.47092	-0.617998	PDCD4-AS1	PDCD4 antisense RNA 1
204767_s_at	2.92013e-05	1.24851e-07	6.12686	7.46223	0.931247	FEN1	flap structure-specific endonuclease 1
224302_s_at	2.92013e-05	1.24888e-07	6.12678	7.46195	0.795354	MRPS36	mitochondrial ribosomal protein S36
206145_at	2.92013e-05	1.24977e-07	6.12659	7.46127	2.10069	RHAG	Rh-associated glycoprotein
201060_x_at	2.94136e-05	1.26423e-07	6.12342	7.45037	1.59438	STOM	stomatin
219371_s_at	3.02701e-05	1.30658e-07	-6.11435	7.41914	-0.726114	KLF2	Kruppel-like factor 2
1554768_a_at	3.06705e-05	1.32948e-07	6.10956	7.40268	0.469348	MAD2L1	MAD2 mitotic arrest deficient-like 1 (yeast)
202625_at	3.08781e-05	1.3445e-07	-6.10647	7.39203	-0.801547	LYN	LYN proto-oncogene, Src family tyrosine kinase
204908_s_at	3.08781e-05	1.34977e-07	-6.10539	7.38832	-1.15639	BCL3	B-cell CLL/lymphoma 3
225175_s_at	3.11794e-05	1.36864e-07	-6.10157	7.37516	-0.642178	SLC44A2	solute carrier family 44 (choline transporter), member 2
217739_s_at	3.12262e-05	1.37641e-07	-6.10001	7.3698	-0.972501	NAMPT	nicotinamide phosphoribosyltransferase
228846_at	3.15366e-05	1.39586e-07	-6.09615	7.3565	-1.03722	MXD1	MAX dimerization protein 1
218755_at	3.1674e-05	1.40773e-07	6.09381	7.34848	0.894665	KIF20A	kinesin family member 20A
213716_s_at	3.23254e-05	1.4426e-07	-6.08707	7.32529	-1.13265	SECTM1	secreted and transmembrane 1
209879_at	3.34094e-05	1.49709e-07	-6.07686	7.29016	-1.05631	SELPLG	selectin P ligand
219837_s_at	3.39165e-05	1.52601e-07	6.07159	7.27202	0.677877	CYTL1	cytokine-like 1
201310_s_at	3.51932e-05	1.59136e-07	6.06003	7.23229	1.11917	NREP	neuronal regeneration related protein
203925_at	3.51932e-05	1.59633e-07	6.05917	7.22933	1.01974	GCLM	glutamate-cysteine ligase, modifier subunit
231891_at	3.5591e-05	1.62088e-07	6.05496	7.21487	1.15806	STAMBPL1	STAM binding protein-like 1
201663_s_at	3.65506e-05	1.67127e-07	6.04652	7.18586	0.758133	SMC4	structural maintenance of chromosomes 4
217841_s_at	3.70018e-05	1.69866e-07	6.04204	7.17045	0.690878	PPME1	protein phosphatase methylesterase 1
1557575_at	3.7078e-05	1.70894e-07	6.04038	7.16473	0.702104	STBD1	starch binding domain 1
219555_s_at	3.81688e-05	1.7662e-07	6.03129	7.1335	0.675745	CENPN	centromere protein N
203140_at	4.01435e-05	1.86767e-07	-6.01588	7.08057	-1.15793	BCL6	B-cell CLL/lymphoma 6
231418_at	4.01435e-05	1.87226e-07	-6.0152	7.07824	-0.789057
227140_at	4.02724e-05	1.88564e-07	6.01324	7.0715	1.11968	INHBA	inhibin, beta A
201315_x_at	4.03018e-05	1.89439e-07	-6.01196	7.06711	-0.407312	IFITM2	interferon induced transmembrane protein 2
217714_x_at	4.08508e-05	1.92766e-07	6.00716	7.05061	1.20657	STMN1	stathmin 1
212810_s_at	4.09332e-05	1.93904e-07	6.00553	7.04504	0.435594	SLC1A4	solute carrier family 1 (glutamate/neutral amino acid transporter), member 4
234644_x_at	4.12185e-05	1.96009e-07	-6.00255	7.0348	-1.346	TNFRSF10C	tumor necrosis factor receptor superfamily, member 10c, decoy without an intracellular domain
223133_at	4.13213e-05	1.97254e-07	6.00081	7.02881	1.05851	TMEM14B	transmembrane protein 14B
209363_s_at	4.18317e-05	2.00455e-07	5.99636	7.01355	0.536009	MED21	mediator complex subunit 21
229845_at	4.25611e-05	2.04729e-07	5.99054	6.99356	0.371263	MAPKAP1	mitogen-activated protein kinase associated protein 1
220295_x_at	4.32259e-05	2.09229e-07	5.98454	6.97296	0.785801	DEPDC1	DEP domain containing 1
205568_at	4.32259e-05	2.09508e-07	-5.98417	6.97169	-1.061	AQP9	aquaporin 9
212281_s_at	4.41109e-05	2.14605e-07	5.97754	6.94892	0.75902	TMEM97	transmembrane protein 97
214784_x_at	4.4371e-05	2.17088e-07	-5.97436	6.93802	-0.616574	XPO6	exportin 6
204641_at	4.4371e-05	2.17493e-07	5.97384	6.93625	0.71864	NEK2	NIMA-related kinase 2
204166_at	4.44621e-05	2.18753e-07	-5.97225	6.93078	-0.736389	SBNO2	strawberry notch homolog 2 (Drosophila)
1558322_a_at	4.5223e-05	2.24107e-07	5.96557	6.90787	1.16391	PAQR9	progestin and adipoQ receptor family member IX
223650_s_at	4.5223e-05	2.24151e-07	-5.96552	6.90769	-1.09013	NRBF2	nuclear receptor binding factor 2
203554_x_at	4.56998e-05	2.27507e-07	5.96141	6.8936	0.807522	PTTG1	pituitary tumor-transforming 1
1559946_s_at	4.56998e-05	2.28185e-07	5.96059	6.89078	0.4936	RUVBL2	RuvB-like AAA ATPase 2
208691_at	4.57041e-05	2.29688e-07	5.95878	6.88456	2.07503	TFRC	transferrin receptor
212064_x_at	4.57041e-05	2.30427e-07	5.95789	6.88152	0.559367	MAZ	MYC-associated zinc finger protein (purine-binding transcription factor)
224327_s_at	4.57041e-05	2.3202e-07	-5.95599	6.87499	-1.01689	DGAT2	diacylglycerol O-acyltransferase 2
218111_s_at	4.57041e-05	2.32271e-07	5.95569	6.87397	1.03827	CMAS	cytidine monophosphate N-acetylneuraminic acid synthetase
227855_at	4.57041e-05	2.32386e-07	-5.95555	6.8735	-0.845499	ARHGEF40	Rho guanine nucleotide exchange factor (GEF) 40
205020_s_at	4.57911e-05	2.33667e-07	5.95403	6.86829	1.39733	ARL4A	ADP-ribosylation factor-like 4A
232378_at	4.61707e-05	2.36448e-07	5.95076	6.85708	0.899363	SLC5A9	solute carrier family 5 (sodium/sugar cotransporter), member 9
236646_at	4.62166e-05	2.37528e-07	5.9495	6.85276	1.2028	TMEM52B	transmembrane protein 52B
202427_s_at	4.68808e-05	2.41799e-07	5.94458	6.83588	0.989022	MPC2	mitochondrial pyruvate carrier 2
205602_x_at	4.7145e-05	2.44025e-07	-5.94205	6.8272	-0.708192	PSG7	pregnancy specific beta-1-glycoprotein 7 (gene/pseudogene)
223728_at	4.71463e-05	2.46019e-07	5.9398	6.81948	1.25235	CENPBD1	CENPB DNA-binding domains containing 1
239825_at	4.71463e-05	2.46532e-07	-5.93922	6.81751	-0.698029
202233_s_at	4.71463e-05	2.4711e-07	5.93858	6.81529	0.890043	UQCRH	ubiquinol-cytochrome c reductase hinge protein
210754_s_at	4.71463e-05	2.47691e-07	-5.93793	6.81307	-1.06785	LYN	LYN proto-oncogene, Src family tyrosine kinase
207843_x_at	4.71463e-05	2.48865e-07	5.93662	6.80858	1.09716	CYB5A	cytochrome b5 type A (microsomal)
206772_at	4.71463e-05	2.49205e-07	5.93624	6.80729	0.778513	PTH2R	parathyroid hormone 2 receptor
209366_x_at	4.82873e-05	2.56254e-07	5.92853	6.78087	1.0457	CYB5A	cytochrome b5 type A (microsomal)
225684_at	4.82873e-05	2.57002e-07	5.92773	6.7781	0.637767	SKA2	spindle and kinetochore associated complex subunit 2
220371_s_at	4.94473e-05	2.64081e-07	-5.92022	6.75236	-0.856882	SLC12A9	solute carrier family 12, member 9
228559_at	5.00881e-05	2.68839e-07	5.91528	6.73544	0.636224	CENPN	centromere protein N
202589_at	5.00881e-05	2.69335e-07	5.91477	6.7337	1.51045	TYMS	thymidylate synthetase
208941_s_at	5.06381e-05	2.73774e-07	5.91025	6.71821	0.766127	SEPHS1	selenophosphate synthetase 1
1553297_a_at	5.06381e-05	2.74685e-07	-5.90933	6.71506	-0.608049	CSF3R	colony stimulating factor 3 receptor (granulocyte)
209507_at	5.06381e-05	2.75071e-07	5.90894	6.71373	0.817422	RPA3	replication protein A3, 14kDa
1553564_at	5.0724e-05	2.77101e-07	5.90691	6.70676	0.802505	MACROD2	MACRO domain containing 2
202748_at	5.0724e-05	2.77393e-07	-5.90662	6.70577	-1.00632	GBP2	guanylate binding protein 2, interferon-inducible
213995_at	5.07761e-05	2.78607e-07	5.90541	6.70163	0.907837	ATP5S	ATP synthase, H+ transporting, mitochondrial Fo complex, subunit s (factor B)
201825_s_at	5.18509e-05	2.86322e-07	5.89785	6.67575	0.477286	SCCPDH	saccharopine dehydrogenase (putative)
239533_at	5.18509e-05	2.86401e-07	-5.89778	6.67549	-1.25828	GPR155	G protein-coupled receptor 155
202626_s_at	5.19568e-05	2.87936e-07	-5.8963	6.67043	-0.940237	LYN	LYN proto-oncogene, Src family tyrosine kinase
213146_at	5.20618e-05	2.90122e-07	-5.89421	6.66326	-1.04654	KDM6B	lysine (K)-specific demethylase 6B
212549_at	5.20618e-05	2.90423e-07	-5.89392	6.66228	-0.773891	STAT5B	signal transducer and activator of transcription 5B
213150_at	5.22218e-05	2.9227e-07	5.89217	6.65627	0.648393	HOXA10	homeobox A10
204308_s_at	5.34962e-05	3.00629e-07	-5.88436	6.62956	-1.29689	TECPR2	tectonin beta-propeller repeat containing 2
218035_s_at	5.34962e-05	3.0136e-07	-5.88369	6.62726	-1.15201	RBM47	RNA binding motif protein 47
225782_at	5.3527e-05	3.02512e-07	5.88264	6.62364	1.59976	MSRB3	methionine sulfoxide reductase B3
241627_x_at	5.3576e-05	3.03769e-07	-5.88149	6.61971	-1.36037	ARHGEF40	Rho guanine nucleotide exchange factor (GEF) 40
204307_at	5.37098e-05	3.0551e-07	-5.87991	6.6143	-1.1071	TECPR2	tectonin beta-propeller repeat containing 2
218394_at	5.37173e-05	3.06535e-07	5.87898	6.61113	0.746822	ROGDI	rogdi homolog (Drosophila)
203561_at	5.40895e-05	3.09648e-07	-5.87618	6.60155	-0.962194	FCGR2A	Fc fragment of IgG, low affinity IIa, receptor (CD32)
202119_s_at	5.48733e-05	3.15139e-07	5.87132	6.5849	1.14498	CPNE3	copine III
212860_at	5.59828e-05	3.22732e-07	-5.86473	6.56235	-0.782328	ZDHHC18	zinc finger, DHHC-type containing 18
206111_at	5.59828e-05	3.24012e-07	5.86363	6.5586	1.80711	RNASE2	ribonuclease, RNase A family, 2 (liver, eosinophil-derived neurotoxin)
201577_at	5.59828e-05	3.25293e-07	5.86254	6.55486	0.811642	NME1	NME/NM23 nucleoside diphosphate kinase 1
209464_at	5.59828e-05	3.25606e-07	5.86227	6.55395	0.505441	AURKB	aurora kinase B
217731_s_at	5.60665e-05	3.27136e-07	-5.86098	6.54951	-0.646359	ITM2B	integral membrane protein 2B
207339_s_at	5.60665e-05	3.28144e-07	-5.86012	6.54659	-0.943566	LTB	lymphotoxin beta (TNF superfamily, member 3)
208668_x_at	5.6987e-05	3.34574e-07	5.85475	6.52821	0.556167	HMGN2	high mobility group nucleosomal binding domain 2
211163_s_at	5.75813e-05	3.39116e-07	-5.85102	6.51544	-1.11311	TNFRSF10C	tumor necrosis factor receptor superfamily, member 10c, decoy without an intracellular domain
227942_s_at	5.78411e-05	3.41704e-07	5.84891	6.50824	0.973637	CRIPT	cysteine-rich PDZ-binding protein
205557_at	5.87785e-05	3.48317e-07	5.8436	6.49008	2.40198	BPI	bactericidal/permeability-increasing protein
201830_s_at	5.92762e-05	3.52929e-07	5.83996	6.47762	0.888881	NET1	neuroepithelial cell transforming 1
203591_s_at	5.92762e-05	3.53596e-07	-5.83943	6.47583	-0.970438	CSF3R	colony stimulating factor 3 receptor (granulocyte)
209194_at	5.92762e-05	3.54519e-07	5.83871	6.47336	0.704278	CETN2	centrin, EF-hand protein, 2
218542_at	5.9279e-05	3.5562e-07	5.83785	6.47042	0.997741	CEP55	centrosomal protein 55kDa
203233_at	5.95384e-05	3.59167e-07	-5.8351	6.46102	-1.17648	IL4R	interleukin 4 receptor
217060_at	5.95384e-05	3.60086e-07	5.83439	6.4586	0.586772
217879_at	5.95384e-05	3.60987e-07	5.8337	6.45623	0.766859	CDC27	cell division cycle 27
239680_at	5.95384e-05	3.62144e-07	5.83282	6.4532	0.81324	WDR76	WD repeat domain 76
211432_s_at	5.95384e-05	3.6262e-07	5.83245	6.45196	0.629493	TYRO3	TYRO3 protein tyrosine kinase
223105_s_at	5.96963e-05	3.64674e-07	5.83089	6.44661	1.0425	TMEM14B///TMEM14C	transmembrane protein 14B///transmembrane protein 14C
209765_at	5.97952e-05	3.66372e-07	-5.8296	6.44221	-0.986555	ADAM19	ADAM metallopeptidase domain 19
220915_s_at	5.99641e-05	3.69163e-07	-5.8275	6.43502	-0.409469
223014_at	5.99641e-05	3.69601e-07	-5.82717	6.4339	-0.743295	UBE2R2	ubiquitin-conjugating enzyme E2R 2
235117_at	6.03733e-05	3.73227e-07	5.82446	6.42465	1.00296	CHAC2	ChaC, cation transport regulator homolog 2 (E. coli)
240064_at	6.06324e-05	3.75938e-07	-5.82246	6.41779	-0.955381
212955_s_at	6.10983e-05	3.79944e-07	5.81952	6.40775	0.656526	POLR2I	polymerase (RNA) II (DNA directed) polypeptide I, 14.5kDa
224412_s_at	6.14406e-05	3.83196e-07	-5.81716	6.39968	-1.15404	TRPM6	transient receptor potential cation channel, subfamily M, member 6
1569617_at	6.17872e-05	3.86488e-07	5.81478	6.39158	0.798114	OSBP2	oxysterol binding protein 2
213401_s_at	6.19012e-05	3.88333e-07	-5.81346	6.38707	-0.777142
220570_at	6.23637e-05	3.93089e-07	5.81009	6.37554	0.90311	RETN	resistin
232238_at	6.23637e-05	3.93638e-07	5.8097	6.37421	1.01002	ASPM	asp (abnormal spindle) homolog, microcephaly associated (Drosophila)
224848_at	6.23637e-05	3.95457e-07	5.80842	6.36985	0.475694	CDK6	cyclin-dependent kinase 6
202961_s_at	6.23637e-05	3.95797e-07	5.80819	6.36903	0.777613	ATP5J2	ATP synthase, H+ transporting, mitochondrial Fo complex, subunit F2
209585_s_at	6.24317e-05	3.97371e-07	5.80709	6.36528	1.16355	MINPP1	multiple inositol-polyphosphate phosphatase 1
203145_at	6.29269e-05	4.01674e-07	5.8041	6.35507	0.437807	SPAG5	sperm associated antigen 5
222993_at	6.30842e-05	4.03831e-07	5.80261	6.35	0.61523	MRPL37	mitochondrial ribosomal protein L37
208799_at	6.34914e-05	4.08561e-07	5.79938	6.33897	0.453538	PSMB5	proteasome (prosome, macropain) subunit, beta type, 5
1561137_s_at	6.34914e-05	4.0876e-07	5.79925	6.33851	1.09511	GYPE	glycophorin E (MNS blood group)
242943_at	6.39664e-05	4.12988e-07	-5.79639	6.32876	-1.24485	ST8SIA4	ST8 alpha-N-acetyl-neuraminide alpha-2,8-sialyltransferase 4
1559520_at	6.41075e-05	4.15072e-07	5.795	6.32399	1.22732	GYPA	glycophorin A (MNS blood group)
208540_x_at	6.48196e-05	4.20868e-07	-5.79115	6.31086	-0.575622	S100A11	S100 calcium binding protein A11
1556107_at	6.53662e-05	4.25612e-07	-5.78804	6.30024	-0.476164
226278_at	6.57348e-05	4.29215e-07	5.7857	6.29226	0.903769	SVIP	small VCP/p97-interacting protein
226064_s_at	6.80692e-05	4.45702e-07	-5.77524	6.25656	-1.13548	DGAT2	diacylglycerol O-acyltransferase 2
223395_at	6.87442e-05	4.5138e-07	5.77173	6.24457	1.07602	ABI3BP	ABI family, member 3 (NESH) binding protein
210119_at	6.88488e-05	4.53325e-07	-5.77054	6.2405	-1.43654	KCNJ15	potassium inwardly-rectifying channel, subfamily J, member 15
202665_s_at	6.9459e-05	4.58614e-07	-5.76732	6.22951	-1.12677	WIPF1	WAS/WASL interacting protein family, member 1
227678_at	6.94863e-05	4.60065e-07	5.76644	6.22652	0.673751	XRCC6BP1	XRCC6 binding protein 1
231166_at	7.03283e-05	4.67652e-07	-5.7619	6.21103	-1.35081	GPR155	G protein-coupled receptor 155
224468_s_at	7.03283e-05	4.68212e-07	5.76157	6.2099	0.392918	C19orf48	chromosome 19 open reading frame 48
208977_x_at	7.07988e-05	4.73237e-07	5.7586	6.19978	0.829035	TUBB4B	tubulin, beta 4B class IVb
201010_s_at	7.07988e-05	4.7639e-07	-5.75676	6.1935	-0.653577	TXNIP	thioredoxin interacting protein
209069_s_at	7.07988e-05	4.77296e-07	-5.75623	6.1917	-0.644339	H3F3B	H3 histone, family 3B (H3.3B)
235916_at	7.07988e-05	4.7758e-07	5.75607	6.19113	1.21705	YPEL4	yippee-like 4 (Drosophila)
225535_s_at	7.07988e-05	4.77819e-07	5.75593	6.19066	0.897677	TIMM23	translocase of inner mitochondrial membrane 23 homolog (yeast)
234716_at	7.12762e-05	4.82345e-07	5.75331	6.18173	0.901364	ZIC1	Zic family member 1
230326_s_at	7.16622e-05	4.86469e-07	5.75095	6.17367	0.744452	C11orf73	chromosome 11 open reading frame 73
212320_at	7.16622e-05	4.87578e-07	5.75031	6.17151	0.822204	TUBB	tubulin, beta class I
200068_s_at	7.2778e-05	4.96501e-07	5.74528	6.15434	0.771371	CANX	calnexin
64899_at	7.32575e-05	5.02999e-07	-5.74167	6.14202	-0.435494	LPPR2	lipid phosphate phosphatase-related protein type 2
224330_s_at	7.32575e-05	5.03796e-07	5.74123	6.14052	0.653864	MRPL27	mitochondrial ribosomal protein L27
205085_at	7.32575e-05	5.07068e-07	5.73943	6.13439	0.453792	ORC1	origin recognition complex, subunit 1
212022_s_at	7.32575e-05	5.07233e-07	5.73934	6.13409	0.729008	MKI67	marker of proliferation Ki-67
203856_at	7.32575e-05	5.08541e-07	5.73862	6.13165	0.937889	VRK1	vaccinia related kinase 1
221477_s_at	7.32575e-05	5.091e-07	-5.73832	6.13061	-0.903854	SOD2	superoxide dismutase 2, mitochondrial
208553_at	7.32575e-05	5.09151e-07	5.73829	6.13051	0.644387	HIST1H1E	histone cluster 1, H1e
213753_x_at	7.39965e-05	5.15832e-07	5.73467	6.11816	0.610208	EIF5A	eukaryotic translation initiation factor 5A
217400_at	7.39965e-05	5.1798e-07	5.73351	6.11423	0.88506
207854_at	7.39965e-05	5.18348e-07	5.73331	6.11356	1.29684	GYPE	glycophorin E (MNS blood group)
210156_s_at	7.63817e-05	5.36453e-07	5.72377	6.08105	0.620256	PCMT1	protein-L-isoaspartate (D-aspartate) O-methyltransferase
225686_at	7.75379e-05	5.4646e-07	5.71864	6.06354	1.12589	SKA2	spindle and kinetochore associated complex subunit 2
1557218_s_at	7.75379e-05	5.4741e-07	5.71815	6.0619	0.483888	FANCB	Fanconi anemia, complementation group B
206283_s_at	7.80083e-05	5.53475e-07	5.71509	6.05146	1.33816	TAL1	T-cell acute lymphocytic leukemia 1
222530_s_at	7.80083e-05	5.55447e-07	5.7141	6.0481	0.736924	MKKS	McKusick-Kaufman syndrome
228765_at	7.80083e-05	5.55524e-07	5.71406	6.04797	0.531682	GTF2IRD2	GTF2I repeat domain containing 2
223556_at	7.80083e-05	5.56438e-07	5.71361	6.04641	0.477303	HELLS	helicase, lymphoid-specific
223917_s_at	7.82963e-05	5.60362e-07	5.71165	6.03975	0.622297	SLC39A3	solute carrier family 39 (zinc transporter), member 3
218662_s_at	7.82963e-05	5.61356e-07	5.71116	6.03807	0.727454	NCAPG	non-SMC condensin I complex, subunit G
204172_at	7.96057e-05	5.73616e-07	5.70515	6.01762	1.56812	CPOX	coproporphyrinogen oxidase
211965_at	7.96057e-05	5.73656e-07	-5.70513	6.01755	-1.28698	ZFP36L1	ZFP36 ring finger protein-like 1
233482_at	8.05036e-05	5.81599e-07	-5.70131	6.00453	-0.753084	C15orf59	chromosome 15 open reading frame 59
207643_s_at	8.07188e-05	5.8463e-07	-5.69986	5.99961	-0.811118	TNFRSF1A	tumor necrosis factor receptor superfamily, member 1A
209864_at	8.08057e-05	5.86737e-07	-5.69886	5.9962	-0.867064	FRAT2	frequently rearranged in advanced T-cell lymphomas 2
1554624_a_at	8.09197e-05	5.89045e-07	-5.69777	5.99248	-0.917519	SIRPB1	signal-regulatory protein beta 1
222666_s_at	8.12539e-05	5.92964e-07	5.69593	5.98621	0.553732	RCL1	RNA terminal phosphate cyclase-like 1
214523_at	8.19519e-05	5.99557e-07	5.69285	5.97574	0.577423	CEBPE	CCAAT/enhancer binding protein (C/EBP), epsilon
201087_at	8.37958e-05	6.15867e-07	-5.68538	5.95032	-0.842805	PXN	paxillin
235609_at	8.37958e-05	6.16112e-07	5.68527	5.94994	0.538503	BRIP1	BRCA1 interacting protein C-terminal helicase 1
1561329_s_at	8.41539e-05	6.20284e-07	5.68339	5.94355	0.330213	RPUSD3	RNA pseudouridylate synthase domain containing 3
222606_at	8.65839e-05	6.39779e-07	5.67478	5.91425	0.694863	ZWILCH	zwilch kinetochore protein
230925_at	8.67026e-05	6.42241e-07	-5.67371	5.91062	-0.954136	APBB1IP	amyloid beta (A4) precursor protein-binding, family B, member 1 interacting protein
228891_at	9.22354e-05	6.84912e-07	-5.6558	5.84971	-0.942454	SEMA4D	sema domain, immunoglobulin domain (Ig), transmembrane domain (TM) and short cytoplasmic domain, (semaphorin) 4D
204006_s_at	9.30167e-05	6.92415e-07	-5.65276	5.8394	-1.67164	FCGR3B///FCGR3A	Fc fragment of IgG, low affinity IIIb, receptor (CD16b)///Fc fragment of IgG, low affinity IIIa, receptor (CD16a)
200660_at	9.44216e-05	7.046e-07	-5.6479	5.82288	-0.556718	S100A11	S100 calcium binding protein A11
234507_at	9.4463e-05	7.08318e-07	5.64644	5.8179	0.66371
203418_at	9.4463e-05	7.08364e-07	5.64642	5.81784	0.657715	CCNA2	cyclin A2
224576_at	9.45212e-05	7.1053e-07	-5.64557	5.81495	-1.42607	ERGIC1	endoplasmic reticulum-golgi intermediate compartment (ERGIC) 1
222740_at	9.5248e-05	7.17735e-07	5.64276	5.80539	0.898638	ATAD2	ATPase family, AAA domain containing 2
230312_at	9.57684e-05	7.23408e-07	5.64056	5.79794	0.591312
238756_at	9.58476e-05	7.26328e-07	5.63944	5.79413	0.908607	GAS2L3	growth arrest-specific 2 like 3
215407_s_at	9.58476e-05	7.27512e-07	5.63899	5.79258	0.719274	ASTN2	astrotactin 2
206937_at	9.80351e-05	7.45909e-07	5.63203	5.76894	1.68089	SPTA1	spectrin, alpha, erythrocytic 1
202483_s_at	9.81528e-05	7.486e-07	5.63102	5.76553	0.611165	RANBP1	RAN binding protein 1
243154_at	0.000101619	7.76898e-07	-5.62068	5.73041	-0.570437
218763_at	0.000102301	7.83981e-07	5.61815	5.72182	0.684798	STX18	syntaxin 18
221437_s_at	0.000104001	7.98909e-07	5.61289	5.70396	0.659928	MRPS15	mitochondrial ribosomal protein S15
230425_at	0.000104682	8.0606e-07	-5.6104	5.69553	-0.722543	EPHB1	EPH receptor B1
1560455_at	0.000106506	8.22046e-07	5.60492	5.67694	0.390567	LOC339166	uncharacterized LOC339166
222702_x_at	0.000106829	8.27569e-07	5.60306	5.6706	0.961045	CRIPT	cysteine-rich PDZ-binding protein
226047_at	0.000106829	8.28451e-07	-5.60276	5.66959	-0.891366	MRVI1	murine retrovirus integration site 1 homolog
211997_x_at	0.000107623	8.38586e-07	-5.59937	5.65808	-0.611358	H3F3B	H3 histone, family 3B (H3.3B)
204126_s_at	0.000107623	8.39063e-07	5.59921	5.65754	0.535549	CDC45	cell division cycle 45
201114_x_at	0.000107623	8.40514e-07	5.59873	5.6559	0.528642	PSMA7	proteasome (prosome, macropain) subunit, alpha type, 7
218252_at	0.000109802	8.60474e-07	5.59218	5.63369	0.831432	CKAP2	cytoskeleton associated protein 2
207269_at	0.000109802	8.6155e-07	5.59183	5.63251	2.90007	DEFA4	defensin, alpha 4, corticostatin
221452_s_at	0.000109873	8.6411e-07	5.591	5.6297	1.0846	TMEM14B	transmembrane protein 14B
225441_x_at	0.00011334	8.93453e-07	5.58168	5.59809	0.968244	NAA38	N(alpha)-acetyltransferase 38, NatC auxiliary subunit
201041_s_at	0.000115295	9.10972e-07	-5.57625	5.57971	-1.22467	DUSP1	dual specificity phosphatase 1
203509_at	0.000116473	9.2241e-07	-5.57277	5.5679	-1.01292	SORL1	sortilin-related receptor, L(DLR class) A repeats containing
223136_at	0.000117161	9.30006e-07	5.57048	5.56014	0.956713	AIG1	androgen-induced 1
211661_x_at	0.000117877	9.37846e-07	-5.56813	5.55219	-0.931472	PTAFR	platelet-activating factor receptor
237691_x_at	0.000118961	9.48639e-07	5.56494	5.54136	0.486302	ENO3	enolase 3 (beta, muscle)
1560339_s_at	0.000119405	9.5437e-07	5.56325	5.53566	0.395445	NAP1L4	nucleosome assembly protein 1-like 4
241631_at	0.000121161	9.70619e-07	-5.55854	5.51968	-0.547525	ARHGEF40	Rho guanine nucleotide exchange factor (GEF) 40
229551_x_at	0.000121746	9.77531e-07	5.55655	5.51296	1.17306	ZNF367	zinc finger protein 367
213418_at	0.000122525	9.86026e-07	-5.55414	5.50478	-1.0016	HSPA6	heat shock 70kDa protein 6 (HSP70B')
205931_s_at	0.000122895	9.9125e-07	-5.55266	5.49977	-1.29067	CREB5	cAMP responsive element binding protein 5
214847_s_at	0.000122913	9.94986e-07	-5.55161	5.49621	-0.555732	GPSM3	G-protein signaling modulator 3
211191_at	0.000122913	9.95891e-07	5.55135	5.49535	0.511297	CD84	CD84 molecule
223939_at	0.000125485	1.01917e-06	5.54489	5.47349	0.843831	SUCNR1	succinate receptor 1
1554127_s_at	0.000125485	1.02132e-06	5.5443	5.47149	0.431986	MSRB3	methionine sulfoxide reductase B3
213773_x_at	0.000125721	1.02554e-06	5.54315	5.46759	0.631844	NSUN5	NOP2/Sun domain family, member 5
222962_s_at	0.000126258	1.03223e-06	5.54133	5.46144	0.994235	MCM10	minichromosome maintenance complex component 10
223106_at	0.000126799	1.03897e-06	5.53951	5.45528	1.09218	TMEM14C	transmembrane protein 14C
212891_s_at	0.000127866	1.05005e-06	5.53655	5.44524	0.571238	GADD45GIP1	growth arrest and DNA-damage-inducible, gamma interacting protein 1
214486_x_at	0.000128416	1.05692e-06	-5.53472	5.43907	-0.656478	CFLAR	CASP8 and FADD-like apoptosis regulator
226414_s_at	0.000129577	1.06885e-06	5.53158	5.42845	0.649999	ANAPC11	anaphase promoting complex subunit 11
225273_at	0.000129929	1.07522e-06	-5.52992	5.42282	-0.810389	WWC3	WWC family member 3
204246_s_at	0.000129929	1.07886e-06	5.52898	5.41962	0.455862	DCTN3	dynactin 3 (p22)
232065_x_at	0.000129929	1.07888e-06	5.52897	5.41961	0.92701	CENPL	centromere protein L
226751_at	0.000130217	1.08365e-06	5.52774	5.41543	0.560122	CNRIP1	cannabinoid receptor interacting protein 1
221958_s_at	0.000135353	1.12887e-06	-5.5163	5.37675	-1.36248	WLS	wntless Wnt ligand secretion mediator
241569_at	0.00013633	1.13951e-06	5.51367	5.36787	0.811764
203362_s_at	0.000137231	1.14955e-06	5.51122	5.35956	1.42852	MAD2L1	MAD2 mitotic arrest deficient-like 1 (yeast)
204444_at	0.000137519	1.15448e-06	5.51002	5.35551	0.525343	KIF11	kinesin family member 11
220326_s_at	0.000138695	1.16689e-06	-5.50703	5.3454	-0.947041	ARHGEF40	Rho guanine nucleotide exchange factor (GEF) 40
201122_x_at	0.00013938	1.1752e-06	5.50504	5.33868	0.670899	EIF5A	eukaryotic translation initiation factor 5A
210166_at	0.000142065	1.20044e-06	-5.49909	5.31858	-1.41394	TLR5	toll-like receptor 5
201256_at	0.000142191	1.2041e-06	5.49824	5.31569	0.720902	COX7A2L	cytochrome c oxidase subunit VIIa polypeptide 2 like
219491_at	0.00014257	1.20992e-06	5.49689	5.31113	0.272251	LRFN4	leucine rich repeat and fibronectin type III domain containing 4
221401_at	0.000145092	1.23398e-06	5.49137	5.2925	0.544301	CACNG5	calcium channel, voltage-dependent, gamma subunit 5
203810_at	0.000145223	1.23839e-06	5.49037	5.28912	1.1134	DNAJB4	DnaJ (Hsp40) homolog, subfamily B, member 4
209892_at	0.000145223	1.24041e-06	5.48992	5.28759	0.643792	FUT4	fucosyltransferase 4 (alpha (1,3) fucosyltransferase, myeloid-specific)
228033_at	0.000150089	1.28471e-06	5.48008	5.25438	0.59652	E2F7	E2F transcription factor 7
219004_s_at	0.000153041	1.31278e-06	5.47403	5.23394	0.462502	MIS18A	MIS18 kinetochore protein A
202095_s_at	0.000154622	1.32917e-06	5.47055	5.2222	0.767875	BIRC5	baculoviral IAP repeat containing 5
223086_x_at	0.000157391	1.35585e-06	5.46498	5.20339	0.739812	MRPL51	mitochondrial ribosomal protein L51
227713_at	0.000158522	1.36904e-06	5.46226	5.19424	0.406961	KATNAL1	katanin p60 subunit A-like 1
206278_at	0.000158522	1.37139e-06	-5.46178	5.19261	-1.0539	PTAFR	platelet-activating factor receptor
219054_at	0.000158995	1.37839e-06	5.46035	5.18779	0.568898
208795_s_at	0.000159296	1.38392e-06	5.45923	5.18401	0.725378	MCM7	minichromosome maintenance complex component 7
218487_at	0.000161065	1.40223e-06	5.45554	5.17157	0.666648	ALAD	aminolevulinate dehydratase
227125_at	0.000161544	1.40936e-06	-5.45412	5.16678	-0.919568	IFNAR2	interferon (alpha, beta and omega) receptor 2
227008_at	0.000161848	1.41496e-06	5.45301	5.16302	0.352073	HDDC3	HD domain containing 3
220094_s_at	0.000163675	1.43523e-06	5.44902	5.14957	0.876425	MCUR1	mitochondrial calcium uniporter regulator 1
50221_at	0.000163675	1.43692e-06	-5.44868	5.14845	-0.862014	TFEB	transcription factor EB
221845_s_at	0.000163896	1.44187e-06	5.44772	5.1452	0.479285	CLPB	ClpB caseinolytic peptidase B homolog (E. coli)
220682_s_at	0.000165182	1.4562e-06	5.44494	5.13584	0.68414	KLHL5	kelch-like family member 5
227697_at	0.000167947	1.48365e-06	-5.4397	5.11818	-2.22009	SOCS3	suppressor of cytokine signaling 3
216317_x_at	0.000168789	1.49417e-06	5.43772	5.11149	1.56478	RHCE	Rh blood group, CcEe antigens
219905_at	0.000169425	1.5029e-06	5.43609	5.10598	1.28773	ERMAP	erythroblast membrane-associated protein (Scianna blood group)
1554177_a_at	0.000170117	1.51387e-06	5.43404	5.0991	0.767249	ATP5S	ATP synthase, H+ transporting, mitochondrial Fo complex, subunit s (factor B)
224577_at	0.000170117	1.51526e-06	-5.43379	5.09823	-1.27406	ERGIC1	endoplasmic reticulum-golgi intermediate compartment (ERGIC) 1
221732_at	0.000170753	1.52872e-06	-5.4313	5.08987	-0.560971	CANT1	calcium activated nucleotidase 1
201887_at	0.000170753	1.53498e-06	-5.43016	5.086	-1.05629	IL13RA1	interleukin 13 receptor, alpha 1
224846_at	0.000170753	1.53585e-06	-5.43	5.08546	-0.799694	SHKBP1	SH3KBP1 binding protein 1
228758_at	0.000170753	1.53798e-06	-5.42961	5.08416	-1.32946	BCL6	B-cell CLL/lymphoma 6
217972_at	0.000170753	1.53882e-06	5.42945	5.08364	0.788347	CHCHD3	coiled-coil-helix-coiled-coil-helix domain containing 3
221487_s_at	0.000170753	1.53967e-06	5.4293	5.08312	0.594667	ENSA	endosulfine alpha
228381_at	0.000171778	1.55205e-06	5.42705	5.07554	0.466993	LOC100287628	uncharacterized LOC100287628
205838_at	0.000173004	1.56629e-06	5.42449	5.0669	1.40119	GYPA	glycophorin A (MNS blood group)
200798_x_at	0.000173611	1.57496e-06	-5.42294	5.06168	-1.1191	MCL1	myeloid cell leukemia 1
206723_s_at	0.000174712	1.58815e-06	-5.42059	5.0538	-0.912562	LPAR2	lysophosphatidic acid receptor 2
204265_s_at	0.000175027	1.59421e-06	-5.41952	5.05019	-0.630555	GPSM3	G-protein signaling modulator 3
212995_x_at	0.000175848	1.60781e-06	5.41714	5.04215	0.976079	MZT2B	mitotic spindle organizing protein 2B
227167_s_at	0.000175848	1.60852e-06	-5.41701	5.04174	-0.794208	RASSF3	Ras association (RalGDS/AF-6) domain family member 3
207275_s_at	0.000175848	1.61134e-06	-5.41652	5.04008	-1.22406	ACSL1	acyl-CoA synthetase long-chain family member 1
234113_at	0.000177425	1.62904e-06	5.41345	5.02975	0.432545
222341_x_at	0.00017796	1.6372e-06	5.41205	5.02502	0.514564
208074_s_at	0.000178322	1.64549e-06	5.41063	5.02024	0.659684	AP2S1	adaptor-related protein complex 2, sigma 1 subunit
224512_s_at	0.000178322	1.64706e-06	5.41036	5.01935	0.97475	NAA38	N(alpha)-acetyltransferase 38, NatC auxiliary subunit
213610_s_at	0.000178428	1.6513e-06	5.40964	5.01691	0.773379	KLHL23	kelch-like family member 23
208651_x_at	0.000178657	1.65874e-06	5.40837	5.01266	1.93349	CD24	CD24 molecule
227184_at	0.000178657	1.65995e-06	-5.40817	5.01197	-0.774021	PTAFR	platelet-activating factor receptor
213726_x_at	0.000180778	1.68367e-06	5.40418	4.99855	0.819285	TUBB4B	tubulin, beta 4B class IVb
219293_s_at	0.000180778	1.68627e-06	5.40375	4.99709	0.888833	OLA1	Obg-like ATPase 1
243615_at	0.000183216	1.71236e-06	5.39943	4.98257	0.417069
220088_at	0.000184827	1.7308e-06	-5.39642	4.97244	-0.566225	C5AR1	complement component 5a receptor 1
218999_at	0.000187524	1.75949e-06	-5.3918	4.95689	-1.05474	TMEM140	transmembrane protein 140
201618_x_at	0.00018866	1.77359e-06	5.38955	4.94934	0.428475	GPAA1	glycosylphosphatidylinositol anchor attachment 1
218509_at	0.000192997	1.8179e-06	-5.38261	4.926	-0.677476	LPPR2	lipid phosphate phosphatase-related protein type 2
221803_s_at	0.000193074	1.82216e-06	-5.38195	4.92379	-1.08804	NRBF2	nuclear receptor binding factor 2
218130_at	0.000196562	1.85866e-06	-5.37637	4.90503	-0.634764	C17orf62	chromosome 17 open reading frame 62
243682_at	0.000197254	1.86882e-06	5.37484	4.89988	0.365428
58780_s_at	0.000198907	1.88812e-06	-5.37195	4.89016	-0.958839	ARHGEF40	Rho guanine nucleotide exchange factor (GEF) 40
230707_at	0.000199088	1.89472e-06	-5.37096	4.88686	-0.921286	SORL1	sortilin-related receptor, L(DLR class) A repeats containing
231629_x_at	0.000199088	1.89712e-06	5.37061	4.88567	0.557924	KLK3	kallikrein-related peptidase 3
213395_at	0.000199111	1.90098e-06	5.37004	4.88375	0.909493	MLC1	megalencephalic leukoencephalopathy with subcortical cysts 1
203589_s_at	0.000199957	1.91271e-06	5.3683	4.87793	1.38688	TFDP2	transcription factor Dp-2 (E2F dimerization partner 2)
220302_at	0.000199999	1.91678e-06	-5.36771	4.87592	-1.32181	MAK	male germ cell-associated kinase
224314_s_at	0.000200263	1.92296e-06	-5.3668	4.87287	-0.647639	EGLN1	egl-9 family hypoxia-inducible factor 1
235178_x_at	0.000200543	1.92933e-06	5.36587	4.86975	1.42257	ESCO2	establishment of sister chromatid cohesion N-acetyltransferase 2
244403_at	0.000202146	1.94844e-06	5.36309	4.86043	0.714078	CRB1	crumbs family member 1, photoreceptor morphogenesis associated
213400_s_at	0.000202577	1.95629e-06	-5.36196	4.85662	-0.937207	TBL1X	transducin (beta)-like 1X-linked
221823_at	0.000203383	1.9678e-06	5.36031	4.85108	0.480965	C5orf30	chromosome 5 open reading frame 30
229444_at	0.000203971	1.97722e-06	5.35897	4.84656	0.481681	LOC100131607	uncharacterized LOC100131607
222958_s_at	0.00020409	1.98211e-06	5.35827	4.84422	0.73183	DEPDC1	DEP domain containing 1
219493_at	0.000204735	1.99212e-06	5.35685	4.83946	0.714873	SHCBP1	SHC SH2-domain binding protein 1
201163_s_at	0.00020847	2.03227e-06	5.35123	4.82059	1.12839	IGFBP7	insulin-like growth factor binding protein 7
1554178_a_at	0.000208668	2.03802e-06	-5.35044	4.81792	-1.09563	FAM126B	family with sequence similarity 126, member B
209804_at	0.000210097	2.05582e-06	5.34798	4.8097	0.622192	DCLRE1A	DNA cross-link repair 1A
202183_s_at	0.000210959	2.06811e-06	5.34631	4.80406	0.453232	KIF22	kinesin family member 22
201869_s_at	0.000213405	2.09599e-06	-5.34253	4.7914	-0.676373	TBL1X	transducin (beta)-like 1X-linked
224806_at	0.000213611	2.10192e-06	-5.34174	4.78873	-1.00616	TRIM25	tripartite motif containing 25
202016_at	0.000215095	2.12046e-06	5.33926	4.78043	0.862002	MEST	mesoderm specific transcript
1554747_a_at	0.000215798	2.13431e-06	5.33743	4.77427	0.394494	SEPT2	septin 2
207945_s_at	0.000215798	2.13528e-06	-5.3373	4.77384	-0.720688	CSNK1D	casein kinase 1, delta
214017_s_at	0.000215863	2.13988e-06	-5.33669	4.77181	-0.540791	DHX34	DEAH (Asp-Glu-Ala-His) box polypeptide 34
218194_at	0.000217009	2.15521e-06	5.33468	4.76506	1.17906	REXO2	RNA exonuclease 2
202533_s_at	0.000218591	2.17491e-06	5.33211	4.75645	0.863062	DHFR	dihydrofolate reductase
225065_x_at	0.000221354	2.20645e-06	5.32805	4.74284	1.16089	LRRC75A-AS1	LRRC75A antisense RNA 1
231990_at	0.000223042	2.22736e-06	-5.3254	4.73393	-0.876063	USP15	ubiquitin specific peptidase 15
225081_s_at	0.000229285	2.29426e-06	5.31705	4.70595	1.05155	CDCA7L	cell division cycle associated 7-like
204601_at	0.000229285	2.2981e-06	-5.31658	4.70437	-0.845538	N4BP1	NEDD4 binding protein 1
208092_s_at	0.000231131	2.32083e-06	-5.3138	4.69506	-0.889173	FAM49A	family with sequence similarity 49, member A
228950_s_at	0.000233465	2.34853e-06	-5.31045	4.68385	-0.882138	WLS	wntless Wnt ligand secretion mediator
222746_s_at	0.000234009	2.35828e-06	5.30928	4.67993	0.461378	BSPRY	B-box and SPRY domain containing
1564886_at	0.000234036	2.36283e-06	-5.30874	4.67811	-0.36718
229452_at	0.000234832	2.37516e-06	-5.30727	4.67318	-0.428157	TMEM88	transmembrane protein 88
205131_x_at	0.000238185	2.41343e-06	5.30276	4.65807	0.726373	CLEC11A	C-type lectin domain family 11, member A
229328_at	0.000240758	2.44391e-06	-5.29921	4.64621	-0.463859	ZNF540	zinc finger protein 540
216320_x_at	0.000241513	2.45599e-06	5.29782	4.64155	0.257044	MST1	macrophage stimulating 1 (hepatocyte growth factor-like)
205497_at	0.000243892	2.48693e-06	5.29429	4.62972	0.702856	ZNF175	zinc finger protein 175
1555485_s_at	0.000243892	2.48911e-06	-5.29404	4.62889	-0.354168	FAM153B	family with sequence similarity 153, member B
208680_at	0.000245222	2.50716e-06	5.292	4.62206	0.696473	PRDX1	peroxiredoxin 1
209118_s_at	0.000245947	2.51907e-06	-5.29066	4.61758	-0.580629	TUBA1A	tubulin, alpha 1a
220880_at	0.000251838	2.58402e-06	5.28347	4.59352	0.734549
243598_at	0.000252721	2.5977e-06	5.28198	4.58852	0.612517
217228_s_at	0.000252934	2.60726e-06	5.28094	4.58506	0.876566	ASB4	ankyrin repeat and SOCS box containing 4
201096_s_at	0.000252934	2.60914e-06	5.28074	4.58437	0.902186	ARF4	ADP-ribosylation factor 4
217720_at	0.000252995	2.6144e-06	5.28017	4.58247	0.673589	CHCHD2	coiled-coil-helix-coiled-coil-helix domain containing 2
211576_s_at	0.000253353	2.62274e-06	-5.27927	4.57946	-0.844113	SLC19A1	solute carrier family 19 (folate transporter), member 1
243735_at	0.00025357	2.62961e-06	5.27853	4.57698	0.478575	ELP2	elongator acetyltransferase complex subunit 2
201888_s_at	0.000254185	2.64148e-06	-5.27725	4.57273	-1.28838	IL13RA1	interleukin 13 receptor, alpha 1
224309_s_at	0.000254185	2.64529e-06	5.27685	4.57137	0.658434	SUGT1	SGT1, suppressor of G2 allele of SKP1 (S. cerevisiae)
203405_at	0.000257168	2.68104e-06	5.27305	4.55868	0.768661	PSMG1	proteasome (prosome, macropain) assembly chaperone 1
223300_s_at	0.000260677	2.72238e-06	5.26873	4.54421	1.04291	CCDC82	coiled-coil domain containing 82
212246_at	0.000261796	2.73886e-06	5.26702	4.53851	0.55736	MCFD2	multiple coagulation factor deficiency 2
228851_s_at	0.000262898	2.75789e-06	5.26506	4.53197	0.404822	ENSA	endosulfine alpha
200979_at	0.000262898	2.76217e-06	5.26463	4.5305	0.623521	PDHA1	pyruvate dehydrogenase (lipoamide) alpha 1
225414_at	0.000262898	2.76482e-06	-5.26435	4.5296	-0.921998	RNF149	ring finger protein 149
200797_s_at	0.000263032	2.77104e-06	-5.26372	4.52747	-0.586354	MCL1	myeloid cell leukemia 1
240457_at	0.000263266	2.77832e-06	5.26298	4.52499	0.98591
235106_at	0.000264281	2.79387e-06	-5.2614	4.51972	-0.393765	MAML2	mastermind-like 2 (Drosophila)
32069_at	0.000265185	2.80827e-06	-5.25994	4.51486	-0.834515	N4BP1	NEDD4 binding protein 1
204096_s_at	0.000271707	2.88231e-06	-5.25258	4.49027	-0.724018	ELL	elongation factor RNA polymerase II
223329_x_at	0.000273947	2.91108e-06	5.24977	4.48088	0.642849	SUGT1	SGT1, suppressor of G2 allele of SKP1 (S. cerevisiae)
217732_s_at	0.000275717	2.93493e-06	-5.24746	4.47317	-0.589324	ITM2B	integral membrane protein 2B
219869_s_at	0.000276247	2.94563e-06	5.24643	4.46973	0.411947	SLC39A8	solute carrier family 39 (zinc transporter), member 8
201035_s_at	0.000278276	2.97235e-06	5.24388	4.4612	0.376894	HADH	hydroxyacyl-CoA dehydrogenase
226954_at	0.000278956	2.98471e-06	-5.2427	4.45727	-0.592183	UBE2R2	ubiquitin-conjugating enzyme E2R 2
241722_x_at	0.000279161	2.99201e-06	-5.24201	4.45496	-1.09664
228323_at	0.000281962	3.0272e-06	5.2387	4.44392	0.597714	CASC5	cancer susceptibility candidate 5
207332_s_at	0.000282291	3.03588e-06	5.23789	4.44121	1.2911	TFRC	transferrin receptor
211747_s_at	0.000283291	3.05182e-06	5.23641	4.43626	1.04526	LSM5	LSM5 homolog, U6 small nuclear RNA associated (S. cerevisiae)
216565_x_at	0.000284158	3.06685e-06	-5.23502	4.43162	-0.489273
202325_s_at	0.000284158	3.07156e-06	5.23458	4.43017	0.821463	ATP5J	ATP synthase, H+ transporting, mitochondrial Fo complex, subunit F6
221866_at	0.000288547	3.12427e-06	-5.22976	4.41409	-0.513213	TFEB	transcription factor EB
223553_s_at	0.000290981	3.15595e-06	-5.22691	4.40456	-0.681925	DOK3	docking protein 3
215223_s_at	0.000291589	3.16788e-06	-5.22584	4.40099	-0.875074	SOD2	superoxide dismutase 2, mitochondrial
202942_at	0.000293616	3.19527e-06	5.2234	4.39286	0.343042	ETFB	electron-transfer-flavoprotein, beta polypeptide
206310_at	0.000294478	3.21004e-06	5.22209	4.3885	0.714041	SPINK2	serine peptidase inhibitor, Kazal type 2 (acrosin-trypsin inhibitor)
201734_at	0.000296255	3.23483e-06	5.21991	4.38123	0.8193	CLCN3	chloride channel, voltage-sensitive 3
205922_at	0.000299987	3.28107e-06	-5.21589	4.36782	-0.966049	VNN2	vanin 2
208018_s_at	0.000303721	3.33445e-06	-5.21131	4.35257	-0.880473	HCK	HCK proto-oncogene, Src family tyrosine kinase
232530_at	0.000303721	3.33461e-06	5.2113	4.35253	0.899944	PLD1	phospholipase D1, phosphatidylcholine-specific
1561654_at	0.000303721	3.33857e-06	-5.21096	4.35141	-1.40984
208010_s_at	0.000305933	3.36849e-06	5.20844	4.34298	0.388073	PTPN22	protein tyrosine phosphatase, non-receptor type 22 (lymphoid)
226542_at	0.000306289	3.378e-06	-5.20764	4.34031	-0.818969
201695_s_at	0.000309961	3.42417e-06	5.20379	4.32749	1.36625	PNP	purine nucleoside phosphorylase
225632_s_at	0.000313158	3.46521e-06	-5.20041	4.31623	-0.743285	RAB43///ISY1	RAB43, member RAS oncogene family///ISY1 splicing factor homolog (S. cerevisiae)
212295_s_at	0.000313338	3.47353e-06	5.19973	4.31397	0.915795	SLC7A1	solute carrier family 7 (cationic amino acid transporter, y+ system), member 1
210944_s_at	0.000313338	3.47867e-06	5.19931	4.31257	0.53435	CAPN3	calpain 3, (p94)
202487_s_at	0.000314641	3.49889e-06	5.19766	4.3071	0.726263	H2AFV	H2A histone family, member V
223978_s_at	0.000314884	3.50735e-06	5.19698	4.30481	0.533377	CRLS1	cardiolipin synthase 1
211573_x_at	0.000314953	3.51388e-06	5.19645	4.30306	1.03082	TGM2	transglutaminase 2
210542_s_at	0.000316144	3.53295e-06	-5.19491	4.29794	-0.484491	SLCO3A1	solute carrier organic anion transporter family, member 3A1
235113_at	0.000316257	3.54e-06	5.19435	4.29606	0.440796	LRR1	leucine rich repeat protein 1
230165_at	0.000321121	3.60031e-06	5.18956	4.2801	0.631533	SGOL2	shugoshin-like 2 (S. pombe)
200919_at	0.000325786	3.65858e-06	-5.185	4.26493	-0.909343	PHC2	polyhomeotic homolog 2 (Drosophila)
219979_s_at	0.000331366	3.7273e-06	5.17972	4.24735	0.764894	C11orf73	chromosome 11 open reading frame 73
209933_s_at	0.000339256	3.82225e-06	-5.17257	4.22359	-0.680119	CD300A	CD300a molecule
206066_s_at	0.000340978	3.84872e-06	5.17061	4.21707	0.365309	RAD51C	RAD51 paralog C
218982_s_at	0.000340978	3.85413e-06	5.17021	4.21575	0.466176	ZNF713///MRPS17	zinc finger protein 713///mitochondrial ribosomal protein S17
208967_s_at	0.000341203	3.86734e-06	5.16924	4.21251	0.404827	AK2	adenylate kinase 2
228401_at	0.000341203	3.87028e-06	5.16903	4.2118	1.31751	ATAD2	ATPase family, AAA domain containing 2
202314_at	0.000341203	3.87539e-06	5.16865	4.21055	0.768481	CYP51A1	cytochrome P450, family 51, subfamily A, polypeptide 1
242517_at	0.00034236	3.89479e-06	-5.16723	4.20583	-0.471656	KISS1R	KISS1 receptor
223253_at	0.000347109	3.95517e-06	5.16286	4.1913	0.824303	EPDR1	ependymin related 1
204766_s_at	0.000347312	3.96385e-06	5.16224	4.18923	0.50067	NUDT1	nudix (nucleoside diphosphate linked moiety X)-type motif 1
244552_at	0.000347312	3.97042e-06	5.16177	4.18767	0.503882	ZNF788	zinc finger family member 788
210254_at	0.000347312	3.98997e-06	5.16037	4.18303	2.73103	MS4A3	membrane-spanning 4-domains, subfamily A, member 3 (hematopoietic cell-specific)
218156_s_at	0.000347312	3.99125e-06	-5.16028	4.18273	-0.778195	TSR1	TSR1, 20S rRNA accumulation, homolog (S. cerevisiae)
38290_at	0.000347312	3.99517e-06	-5.16	4.1818	-0.594015	RGS14	regulator of G-protein signaling 14
210772_at	0.000347312	3.99811e-06	-5.15979	4.18111	-0.950859	FPR2	formyl peptide receptor 2
201291_s_at	0.000347312	4.00195e-06	5.15952	4.1802	1.296	TOP2A	topoisomerase (DNA) II alpha 170kDa
213349_at	0.000357379	4.12492e-06	-5.15092	4.15161	-0.80196	TMCC1	transmembrane and coiled-coil domain family 1
203880_at	0.000357379	4.13957e-06	5.14991	4.14826	0.752308	COX17	COX17 cytochrome c oxidase copper chaperone
224596_at	0.000357379	4.13976e-06	5.1499	4.14822	0.936301	SLC44A1	solute carrier family 44 (choline transporter), member 1
217724_at	0.000357379	4.14409e-06	5.1496	4.14723	0.776306	SERBP1	SERPINE1 mRNA binding protein 1
224925_at	0.000357414	4.15103e-06	-5.14912	4.14565	-0.682989	PREX1	phosphatidylinositol-3,4,5-trisphosphate-dependent Rac exchange factor 1
210176_at	0.000357875	4.16705e-06	-5.14803	4.14202	-0.876512	TLR1	toll-like receptor 1
1553984_s_at	0.000357875	4.16948e-06	5.14786	4.14146	0.479119	DTYMK	deoxythymidylate kinase (thymidylate kinase)
231983_at	0.000360562	4.20738e-06	5.14529	4.13292	0.976535	IBA57	IBA57, iron-sulfur cluster assembly homolog (S. cerevisiae)
216782_at	0.000362274	4.23398e-06	-5.1435	4.12697	-1.44021
1553587_a_at	0.000364173	4.26284e-06	5.14156	4.12055	0.664604	POLE4	polymerase (DNA-directed), epsilon 4, accessory subunit
223622_s_at	0.000364935	4.27844e-06	5.14053	4.1171	0.638714	HYI	hydroxypyruvate isomerase (putative)
206067_s_at	0.000367644	4.31692e-06	5.13798	4.10865	0.549808	WT1	Wilms tumor 1
228049_x_at	0.000370881	4.37176e-06	5.13439	4.09673	0.594761	SNHG19	small nucleolar RNA host gene 19 (non-protein coding)
216398_at	0.000370881	4.38968e-06	5.13322	4.09286	0.60494	GYPB	glycophorin B (MNS blood group)
232604_at	0.000370881	4.39111e-06	-5.13313	4.09256	-0.271509	ZNF541	zinc finger protein 541
242406_at	0.000370881	4.39125e-06	5.13312	4.09253	0.445144
211612_s_at	0.000370881	4.39308e-06	-5.133	4.09213	-1.0382	IL13RA1	interleukin 13 receptor, alpha 1
226616_s_at	0.000370881	4.39563e-06	5.13284	4.09158	0.952675	NDUFV3	NADH dehydrogenase (ubiquinone) flavoprotein 3, 10kDa
205986_at	0.000373406	4.43238e-06	-5.13047	4.08372	-0.950804	AATK	apoptosis-associated tyrosine kinase
241691_at	0.000375003	4.4582e-06	5.12881	4.07824	0.351501	SCARF2	scavenger receptor class F, member 2
220188_at	0.000378215	4.5033e-06	5.12595	4.06873	0.345243	JPH3	junctophilin 3
236193_at	0.000382028	4.55726e-06	-5.12256	4.05749	-1.08877	LOC100506979	hypothetical LOC100506979
225304_s_at	0.000382028	4.56268e-06	5.12222	4.05636	0.606247	NDUFA11	NADH dehydrogenase (ubiquinone) 1 alpha subcomplex, 11, 14.7kDa
1553605_a_at	0.00038822	4.64372e-06	5.11721	4.03974	2.21734	ABCA13	ATP-binding cassette, sub-family A (ABC1), member 13
210783_x_at	0.000389857	4.67044e-06	5.11557	4.03432	0.439983	CLEC11A	C-type lectin domain family 11, member A
232283_at	0.000390761	4.68842e-06	-5.11448	4.03069	-0.295023	LYSMD1	LysM, putative peptidoglycan-binding, domain containing 1
1568931_at	0.000392819	4.72295e-06	-5.11239	4.02376	-0.327591
209949_at	0.000392819	4.72748e-06	-5.11211	4.02286	-0.707959	NCF2	neutrophil cytosolic factor 2
241779_at	0.000397415	4.79569e-06	-5.10803	4.00933	-0.825827	MTX3	metaxin 3
1554522_at	0.000397415	4.80342e-06	5.10757	4.00781	0.496187	CNNM2	cyclin and CBS domain divalent metal cation transport mediator 2
223046_at	0.000397415	4.8046e-06	-5.1075	4.00758	-1.08797	EGLN1	egl-9 family hypoxia-inducible factor 1
205538_at	0.000404766	4.90087e-06	5.10185	3.98885	0.405877	CORO2A	coronin, actin binding protein, 2A
213596_at	0.000404925	4.9102e-06	-5.10131	3.98705	-1.02183	CASP4	caspase 4, apoptosis-related cysteine peptidase
229163_at	0.000406707	4.94223e-06	-5.09945	3.98091	-0.289336	CAMK2N1	calcium/calmodulin-dependent protein kinase II inhibitor 1
204563_at	0.000406707	4.94669e-06	-5.0992	3.98006	-0.452231	SELL	selectin L
227936_at	0.000408465	4.97554e-06	5.09754	3.97457	0.287804	TMEM68	transmembrane protein 68
229181_s_at	0.000410187	5.00402e-06	5.09591	3.96918	0.408676	HAUS2	HAUS augmin-like complex, subunit 2
217755_at	0.000410912	5.02038e-06	-5.09498	3.9661	-0.68513	HN1	hematological and neurological expressed 1
208944_at	0.000411774	5.04473e-06	-5.0936	3.96154	-0.937837	TGFBR2	transforming growth factor, beta receptor II (70/80kDa)
201652_at	0.000411774	5.05612e-06	5.09296	3.95941	0.745429	COPS5	COP9 signalosome subunit 5
205733_at	0.000411774	5.05695e-06	5.09291	3.95925	0.513808	BLM	Bloom syndrome, RecQ helicase-like
225530_at	0.000411774	5.06103e-06	-5.09268	3.95849	-0.791807	MOB3A	MOB kinase activator 3A
226080_at	0.000415124	5.11844e-06	-5.08946	3.94784	-0.859902	SSH2	slingshot protein phosphatase 2
221677_s_at	0.000415124	5.12288e-06	5.08922	3.94702	0.565304	DONSON	downstream neighbor of SON
203574_at	0.000415124	5.12499e-06	-5.0891	3.94663	-0.996725	NFIL3	nuclear factor, interleukin 3 regulated
203432_at	0.000417894	5.16682e-06	5.08678	3.93896	0.991004	TMPO	thymopoietin
227160_s_at	0.000418778	5.18542e-06	5.08576	3.93557	0.408567	NDUFAF5	NADH dehydrogenase (ubiquinone) complex I, assembly factor 5
207890_s_at	0.000423162	5.24744e-06	-5.08236	3.92434	-1.25824	MMP25	matrix metallopeptidase 25
233418_at	0.000425301	5.28175e-06	-5.0805	3.91819	-0.597771	LOC91450	uncharacterized LOC91450
233186_s_at	0.000425496	5.29195e-06	-5.07995	3.91637	-0.461561	BANP	BTG3 associated nuclear protein
227297_at	0.000427332	5.32337e-06	5.07826	3.91078	0.71732	ITGA9	integrin, alpha 9
237287_at	0.000427332	5.33042e-06	5.07789	3.90953	0.542749	HMGA1P4	high mobility group AT-hook 1 pseudogene 4
205194_at	0.000429066	5.3599e-06	5.07631	3.90433	0.758686	PSPH	phosphoserine phosphatase
209824_s_at	0.00043055	5.38707e-06	-5.07487	3.89955	-0.938042	ARNTL	aryl hydrocarbon receptor nuclear translocator-like
1569321_at	0.00043055	5.39418e-06	-5.07449	3.89831	-0.402128
202397_at	0.000431689	5.41634e-06	5.07332	3.89444	0.591847	NUTF2	nuclear transport factor 2
218023_s_at	0.000432632	5.44063e-06	-5.07204	3.89021	-0.741832	FAM53C	family with sequence similarity 53, member C
219788_at	0.000432632	5.44984e-06	-5.07156	3.88862	-0.820813	PILRA	paired immunoglobin-like type 2 receptor alpha
211890_x_at	0.000432632	5.45374e-06	5.07136	3.88794	0.357438	CAPN3	calpain 3, (p94)
219889_at	0.000432632	5.46655e-06	-5.07069	3.88573	-0.699332	FRAT1	frequently rearranged in advanced T-cell lymphomas 1
224622_at	0.000432632	5.47185e-06	-5.07041	3.88481	-0.834222	TBC1D14	TBC1 domain family, member 14
231049_at	0.000432632	5.47565e-06	5.07021	3.88416	1
230856_at	0.000433247	5.49251e-06	-5.06934	3.88126	-0.348365
208650_s_at	0.000433247	5.49929e-06	5.06898	3.88009	2.32489	CD24	CD24 molecule
233587_s_at	0.000434431	5.52597e-06	-5.0676	3.87552	-1.05254	SIPA1L2	signal-induced proliferation-associated 1 like 2
209487_at	0.000434431	5.53707e-06	5.06703	3.87363	0.658329	RBPMS	RNA binding protein with multiple splicing
218145_at	0.000434431	5.53815e-06	5.06697	3.87344	0.821876	TRIB3	tribbles pseudokinase 3
217773_s_at	0.000437686	5.58765e-06	5.06443	3.86505	1.15034	NDUFA4	NDUFA4, mitochondrial complex associated
225019_at	0.000439763	5.62221e-06	-5.06267	3.85923	-0.531162	CAMK2D	calcium/calmodulin-dependent protein kinase II delta
235699_at	0.000439855	5.63143e-06	-5.0622	3.85768	-0.822466	REM2	RAS (RAD and GEM)-like GTP binding 2
236738_at	0.000443183	5.68214e-06	5.05964	3.84922	0.669818	C3orf80	chromosome 3 open reading frame 80
238762_at	0.00044357	5.69521e-06	5.05898	3.84705	0.7664	MTHFD2L	methylenetetrahydrofolate dehydrogenase (NADP+ dependent) 2-like
231379_at	0.00044397	5.70848e-06	-5.05832	3.84485	-0.268543	LOC100507560	uncharacterized LOC100507560
201115_at	0.000444914	5.73416e-06	5.05704	3.84062	0.451093	POLD2	polymerase (DNA directed), delta 2, accessory subunit
212560_at	0.000444914	5.73689e-06	-5.0569	3.84017	-0.782875	SORL1	sortilin-related receptor, L(DLR class) A repeats containing
200832_s_at	0.000445436	5.75177e-06	5.05616	3.83772	0.898301	SCD	stearoyl-CoA desaturase (delta-9-desaturase)
210046_s_at	0.000448193	5.79556e-06	5.05399	3.83056	0.742469	IDH2	isocitrate dehydrogenase 2 (NADP+), mitochondrial
225848_at	0.000450691	5.83611e-06	-5.052	3.82398	-0.717257	ZNF746	zinc finger protein 746
219478_at	0.000452438	5.869e-06	5.0504	3.81868	0.818006	WFDC1	WAP four-disulfide core domain 1
218447_at	0.000452438	5.87528e-06	5.05009	3.81767	0.730533	CMC2	C-x(9)-C motif containing 2
201639_s_at	0.000455631	5.92507e-06	5.04768	3.8097	0.404944	CPSF1	cleavage and polyadenylation specific factor 1, 160kDa
1554999_at	0.000466431	6.08343e-06	-5.04014	3.78481	-0.333163	RASGEF1B	RasGEF domain family, member 1B
229025_s_at	0.000466431	6.09005e-06	5.03983	3.78379	0.912448	IMMP1L	IMP1 inner mitochondrial membrane peptidase-like (S. cerevisiae)
228181_at	0.000466431	6.09112e-06	5.03978	3.78362	0.638857	SLC30A1	solute carrier family 30 (zinc transporter), member 1
227921_at	0.00046721	6.10983e-06	5.0389	3.78073	0.580293
204649_at	0.000467815	6.13364e-06	5.03779	3.77706	0.34476	TROAP	trophinin associated protein
214056_at	0.000467815	6.13486e-06	-5.03773	3.77687	-0.627525	MCL1	myeloid cell leukemia 1
225344_at	0.000468419	6.15311e-06	5.03688	3.77407	0.903845	NCOA7	nuclear receptor coactivator 7
203388_at	0.000468419	6.15992e-06	-5.03656	3.77302	-0.474424	ARRB2	arrestin, beta 2
224609_at	0.000470054	6.19715e-06	-5.03484	3.76733	-0.6247	SLC44A2	solute carrier family 44 (choline transporter), member 2
209608_s_at	0.000470054	6.1986e-06	5.03477	3.76711	0.408314	ACAT2	acetyl-CoA acetyltransferase 2
219748_at	0.000470386	6.22412e-06	-5.0336	3.76324	-0.709417	TREML2	triggering receptor expressed on myeloid cells-like 2
207505_at	0.000470386	6.22531e-06	5.03354	3.76306	0.450805	PRKG2	protein kinase, cGMP-dependent, type II
243586_at	0.000470386	6.2288e-06	5.03338	3.76253	0.404437
209073_s_at	0.00047183	6.25655e-06	-5.03211	3.75833	-1.02656	NUMB	numb homolog (Drosophila)
200905_x_at	0.000476029	6.32771e-06	-5.02887	3.74766	-0.441018	HLA-E	major histocompatibility complex, class I, E
227350_at	0.000476029	6.33451e-06	5.02857	3.74665	1.08151	HELLS	helicase, lymphoid-specific
203879_at	0.000476029	6.33835e-06	-5.02839	3.74608	-0.677296	PIK3CD	phosphatidylinositol-4,5-bisphosphate 3-kinase, catalytic subunit delta
201110_s_at	0.000477635	6.36847e-06	5.02704	3.7416	1.83633	THBS1	thrombospondin 1
236572_at	0.000479953	6.40816e-06	-5.02526	3.73574	-0.321741
1559901_s_at	0.000480172	6.41986e-06	5.02474	3.73402	0.331042	MIR99AHG	mir-99a-let-7c cluster host gene (non-protein coding)
203066_at	0.000481695	6.44903e-06	-5.02344	3.72974	-0.934921	CHST15	carbohydrate (N-acetylgalactosamine 4-sulfate 6-O) sulfotransferase 15
224320_s_at	0.000482154	6.464e-06	5.02278	3.72755	0.612793	MCM8	minichromosome maintenance complex component 8
218723_s_at	0.000484117	6.49916e-06	5.02122	3.72243	1.17425	RGCC	regulator of cell cycle
224595_at	0.000484523	6.51347e-06	5.02059	3.72036	0.848328	SLC44A1	solute carrier family 44 (choline transporter), member 1
200642_at	0.000485749	6.53885e-06	5.01948	3.71669	0.82886	SOD1	superoxide dismutase 1, soluble
1562145_at	0.000486654	6.55993e-06	5.01856	3.71365	0.525674
203416_at	0.000490625	6.62243e-06	-5.01584	3.7047	-0.58281	CD53	CD53 molecule
209836_x_at	0.000491998	6.64996e-06	5.01465	3.70079	0.697027	BOLA2B///BOLA2	bolA family member 2B///bolA family member 2
202531_at	0.000495575	6.70737e-06	-5.01219	3.69268	-0.679038	IRF1	interferon regulatory factor 1
236641_at	0.000497321	6.74009e-06	5.0108	3.68809	0.640729	KIF14	kinesin family member 14
214727_at	0.00049896	6.78103e-06	5.00906	3.68238	0.597643	BRCA2	breast cancer 2, early onset
243296_at	0.00049896	6.7845e-06	-5.00892	3.68189	-1.22682	NAMPT	nicotinamide phosphoribosyltransferase
218334_at	0.00049896	6.78968e-06	5.0087	3.68117	0.777466	THOC7	THO complex 7 homolog (Drosophila)
204284_at	0.000502717	6.85059e-06	5.00614	3.67275	0.33819	PPP1R3C	protein phosphatase 1, regulatory subunit 3C
215905_s_at	0.000502717	6.8592e-06	5.00578	3.67156	0.33215	SNRNP40	small nuclear ribonucleoprotein 40kDa (U5)
224765_at	0.000502914	6.87109e-06	-5.00528	3.66993	-0.794027	MSL1	male-specific lethal 1 homolog (Drosophila)
244324_at	0.000504345	6.89987e-06	5.00409	3.66598	0.258252	C18orf54	chromosome 18 open reading frame 54
215017_s_at	0.000505299	6.92329e-06	5.00312	3.66279	1.00099	FNBP1L	formin binding protein 1-like
242890_at	0.000505299	6.93139e-06	5.00278	3.66168	0.562137
225802_at	0.000505895	6.94882e-06	5.00206	3.65931	0.522649	TOP1MT	topoisomerase (DNA) I, mitochondrial
202151_s_at	0.000506083	6.96066e-06	5.00157	3.65771	0.725041	UBAC1	UBA domain containing 1
216379_x_at	0.000511407	7.04324e-06	4.99819	3.64658	2.16073	CD24	CD24 molecule
201947_s_at	0.000512718	7.07068e-06	4.99708	3.64291	0.841464	CCT2	chaperonin containing TCP1, subunit 2 (beta)
208168_s_at	0.000516633	7.13411e-06	4.99452	3.63449	0.594439	CHIT1	chitinase 1 (chitotriosidase)
214560_at	0.000523352	7.23647e-06	-4.99043	3.62105	-0.696209	FPR3	formyl peptide receptor 3
202876_s_at	0.000524894	7.2674e-06	-4.98921	3.61703	-0.549747	PBX2	pre-B-cell leukemia homeobox 2
205227_at	0.000534569	7.41113e-06	-4.98359	3.59855	-1.08298	IL1RAP	interleukin 1 receptor accessory protein
213062_at	0.000536895	7.45319e-06	4.98197	3.59321	0.906911	NTAN1	N-terminal asparagine amidase
229770_at	0.000537187	7.47599e-06	-4.98109	3.59033	-0.816288	GLT1D1	glycosyltransferase 1 domain containing 1
213012_at	0.000537187	7.4769e-06	4.98106	3.59022	1.02288	NEDD4	neural precursor cell expressed, developmentally down-regulated 4, E3 ubiquitin protein ligase
209310_s_at	0.000537333	7.48876e-06	-4.9806	3.58872	-0.812638	CASP4	caspase 4, apoptosis-related cysteine peptidase
235572_at	0.000537662	7.50318e-06	4.98005	3.58691	0.585585	SPC24	SPC24, NDC80 kinetochore complex component
241696_at	0.000548322	7.66197e-06	4.97404	3.56715	0.409317
219396_s_at	0.00054971	7.69142e-06	-4.97294	3.56353	-0.35511	NEIL1	nei endonuclease VIII-like 1 (E. coli)
217249_x_at	0.000551793	7.73065e-06	4.97148	3.55874	0.846428
217880_at	0.000556279	7.80367e-06	4.96878	3.54987	0.839645	CDC27	cell division cycle 27
217738_at	0.000557981	7.83775e-06	-4.96753	3.54576	-1.43732	NAMPT	nicotinamide phosphoribosyltransferase
222686_s_at	0.000562771	7.91533e-06	-4.9647	3.53647	-1.02132	CPPED1	calcineurin-like phosphoesterase domain containing 1
205996_s_at	0.000564105	7.94441e-06	4.96365	3.53301	0.310823	AK2	adenylate kinase 2
231947_at	0.000570351	8.04624e-06	4.95999	3.521	1.1329	MYCT1	myc target 1
234986_at	0.000570351	8.05324e-06	4.95974	3.52018	1.131	GCLM	glutamate-cysteine ligase, modifier subunit
228775_at	0.000570903	8.07148e-06	4.95909	3.51804	0.938506	EMC3	ER membrane protein complex subunit 3
205159_at	0.000572236	8.10079e-06	-4.95805	3.51462	-0.845261	CSF2RB	colony stimulating factor 2 receptor, beta, low-affinity (granulocyte-macrophage)
205026_at	0.000572472	8.11461e-06	-4.95756	3.51302	-0.949856	STAT5B	signal transducer and activator of transcription 5B
201556_s_at	0.000573448	8.13892e-06	4.9567	3.5102	0.585278	VAMP2	vesicle-associated membrane protein 2 (synaptobrevin 2)
225523_at	0.000576094	8.18702e-06	4.95501	3.50464	0.537775	MRPL53///CCDC142	mitochondrial ribosomal protein L53///coiled-coil domain containing 142
200940_s_at	0.000578401	8.23038e-06	-4.95349	3.49966	-0.767827	RERE	arginine-glutamic acid dipeptide (RE) repeats
203604_at	0.000578999	8.24947e-06	-4.95282	3.49747	-0.370932	ZNF516	zinc finger protein 516
1552582_at	0.000583814	8.32875e-06	4.95007	3.48845	0.665377	ABCC13	ATP-binding cassette, sub-family C (CFTR/MRP), member 13, pseudogene
209715_at	0.000586954	8.3843e-06	4.94816	3.48218	0.461658	CBX5	chromobox homolog 5
202735_at	0.000587111	8.39727e-06	4.94772	3.48073	0.398058	EBP	emopamil binding protein (sterol isomerase)
1556332_at	0.000591165	8.46607e-06	-4.94537	3.47303	-0.407166
223322_at	0.000593658	8.5166e-06	-4.94366	3.46742	-0.61701	RASSF5	Ras association (RalGDS/AF-6) domain family member 5
46323_at	0.000593658	8.52349e-06	-4.94343	3.46666	-0.457288	CANT1	calcium activated nucleotidase 1
222411_s_at	0.000599902	8.62411e-06	4.94005	3.45559	0.296384	SSR3	signal sequence receptor, gamma (translocon-associated protein gamma)
204169_at	0.000603319	8.68427e-06	-4.93805	3.44903	-0.703264	IMPDH1	IMP (inosine 5'-monophosphate) dehydrogenase 1
216063_at	0.000608077	8.76387e-06	4.93543	3.44043	0.916141	HBBP1	hemoglobin, beta pseudogene 1
224164_at	0.000611381	8.83831e-06	4.933	3.43246	0.360897	TPM3	tropomyosin 3
204642_at	0.000611381	8.84297e-06	-4.93284	3.43196	-1.32602	S1PR1	sphingosine-1-phosphate receptor 1
201292_at	0.000611381	8.84504e-06	4.93278	3.43174	0.601994	TOP2A	topoisomerase (DNA) II alpha 170kDa
205508_at	0.000612102	8.86666e-06	-4.93207	3.42944	-0.732978	SCN1B	sodium channel, voltage-gated, type I, beta subunit
222662_at	0.000617536	8.95667e-06	-4.92917	3.41991	-1.05291	PPP1R3B	protein phosphatase 1, regulatory subunit 3B
225372_at	0.00062186	9.03076e-06	-4.9268	3.41214	-0.788557	C10orf54	chromosome 10 open reading frame 54
219966_x_at	0.000622473	9.05104e-06	-4.92615	3.41003	-0.525324	BANP	BTG3 associated nuclear protein
243465_at	0.000623663	9.08253e-06	-4.92515	3.40675	-0.830125
208647_at	0.000623663	9.09117e-06	4.92488	3.40586	0.495428	FDFT1	farnesyl-diphosphate farnesyltransferase 1
217456_x_at	0.000625623	9.13117e-06	-4.92361	3.40172	-0.363081	HLA-E	major histocompatibility complex, class I, E
227230_s_at	0.000629508	9.20909e-06	4.92117	3.39371	0.65837	KIAA1211	KIAA1211
203853_s_at	0.000629508	9.2109e-06	-4.92111	3.39352	-0.886911	GAB2	GRB2-associated binding protein 2
213733_at	0.000634726	9.29886e-06	-4.91837	3.38456	-0.643746	MYO1F	myosin IF
218233_s_at	0.000637236	9.35718e-06	4.91657	3.37867	0.718344	TOMM6///PRICKLE4	translocase of outer mitochondrial membrane 6 homolog (yeast)///prickle homolog 4 (Drosophila)
201062_at	0.000637236	9.35895e-06	4.91652	3.37849	1.51987	STOM	stomatin
1568964_x_at	0.000641838	9.43828e-06	4.91409	3.37053	0.355311	SPN	sialophorin
206472_s_at	0.000645533	9.50442e-06	-4.91208	3.36395	-0.736062	TLE3	transducin-like enhancer of split 3
207805_s_at	0.000648029	9.55302e-06	4.91061	3.35914	0.595428	PSMD9	proteasome (prosome, macropain) 26S subunit, non-ATPase, 9
214431_at	0.00065401	9.65315e-06	4.9076	3.34931	0.663591	GMPS	guanine monphosphate synthase
239067_s_at	0.000655107	9.692e-06	-4.90645	3.34552	-0.433686	PANX2	pannexin 2
211429_s_at	0.000655107	9.69331e-06	-4.90641	3.3454	-0.515856	SERPINA1	serpin peptidase inhibitor, clade A (alpha-1 antiproteinase, antitrypsin), member 1
215819_s_at	0.000658707	9.75862e-06	4.90447	3.33907	0.947002	RHD///RHCE	Rh blood group, D antigen///Rh blood group, CcEe antigens
238935_at	0.000659903	9.7884e-06	4.90359	3.33619	0.55983	RPS27L	ribosomal protein S27-like
202929_s_at	0.000661711	9.82733e-06	4.90245	3.33245	0.614724	DDT	D-dopachrome tautomerase
226959_at	0.00066624	9.90677e-06	-4.90013	3.32486	-0.795551	LOC283070///CAMK1D	uncharacterized LOC283070///calcium/calmodulin-dependent protein kinase ID
228754_at	0.00067267	1.00242e-05	-4.89673	3.31376	-0.875943	SLC6A6	solute carrier family 6 (neurotransmitter transporter), member 6
211133_x_at	0.00067267	1.0027e-05	-4.89665	3.31349	-0.771989	LILRA6///LILRB3	leukocyte immunoglobulin-like receptor, subfamily A (with TM domain), member 6///leukocyte immunoglobulin-like receptor, subfamily B (with TM and ITIM domains), member 3
225557_at	0.000674739	1.00702e-05	-4.89541	3.30944	-1.04029	CSRNP1	cysteine-serine-rich nuclear protein 1
213092_x_at	0.000675757	1.00996e-05	4.89457	3.30669	0.869604	DNAJC9	DnaJ (Hsp40) homolog, subfamily C, member 9
217795_s_at	0.000675757	1.01223e-05	-4.89392	3.30458	-0.615444	TMEM43	transmembrane protein 43
220811_at	0.000675757	1.01225e-05	4.89392	3.30456	0.477291	PRG3	proteoglycan 3
242907_at	0.000679495	1.01998e-05	-4.89172	3.29738	-1.01993	GBP2	guanylate binding protein 2, interferon-inducible
244427_at	0.000679495	1.02064e-05	4.89154	3.29678	0.487504	KIF23	kinesin family member 23
221698_s_at	0.000679495	1.02157e-05	-4.89127	3.29591	-0.828154	CLEC7A	C-type lectin domain family 7, member A
211047_x_at	0.000687489	1.03485e-05	4.88755	3.28374	0.518381	AP2S1	adaptor-related protein complex 2, sigma 1 subunit
224334_s_at	0.000693638	1.04537e-05	4.88463	3.27421	0.488444	MRPL51///SPTLC1	mitochondrial ribosomal protein L51///serine palmitoyltransferase, long chain base subunit 1
226087_at	0.000694882	1.04852e-05	4.88376	3.27137	0.596614	LZIC	leucine zipper and CTNNBIP1 domain containing
223338_s_at	0.000695115	1.05014e-05	4.88331	3.26992	0.576851	ATPIF1	ATPase inhibitory factor 1
208233_at	0.000695481	1.05197e-05	4.88281	3.26828	0.397485	PDPN	podoplanin
211494_s_at	0.000697913	1.05692e-05	-4.88146	3.26385	-0.269821	SLC4A4	solute carrier family 4 (sodium bicarbonate cotransporter), member 4
225113_at	0.000699212	1.06137e-05	4.88024	3.25989	0.49964	AGPS	alkylglycerone phosphate synthase
218671_s_at	0.000699212	1.06198e-05	4.88008	3.25935	0.693007	ATPIF1	ATPase inhibitory factor 1
229582_at	0.000699212	1.06273e-05	4.87988	3.25869	0.51025	INO80C	INO80 complex subunit C
226489_at	0.0006996	1.06459e-05	-4.87937	3.25703	-1.07608	TMCC3	transmembrane and coiled-coil domain family 3
203832_at	0.000701443	1.06868e-05	4.87826	3.25342	0.780827	SNRPF	small nuclear ribonucleoprotein polypeptide F
210784_x_at	0.000702946	1.07226e-05	-4.8773	3.25027	-0.746123	LILRA6///LILRB3	leukocyte immunoglobulin-like receptor, subfamily A (with TM domain), member 6///leukocyte immunoglobulin-like receptor, subfamily B (with TM and ITIM domains), member 3
1555410_at	0.000709063	1.08289e-05	-4.87445	3.24098	-0.271455
212533_at	0.000709095	1.08423e-05	4.87409	3.23981	0.66743	WEE1	WEE1 G2 checkpoint kinase
213899_at	0.000712353	1.09052e-05	4.87242	3.23436	0.612836	METAP2	methionyl aminopeptidase 2
203209_at	0.000718152	1.10071e-05	4.86974	3.22559	0.45711	RFC5	replication factor C (activator 1) 5, 36.5kDa
223516_s_at	0.000722425	1.10858e-05	4.86768	3.21888	0.712264	TOMM6///PRICKLE4	translocase of outer mitochondrial membrane 6 homolog (yeast)///prickle homolog 4 (Drosophila)
206992_s_at	0.000726066	1.11549e-05	4.86588	3.21302	0.441171	ATP5S	ATP synthase, H+ transporting, mitochondrial Fo complex, subunit s (factor B)
1560031_at	0.000728348	1.12033e-05	4.86463	3.20894	0.770165	FRMD4A	FERM domain containing 4A
205513_at	0.000733777	1.13002e-05	4.86214	3.20082	1.7079	TCN1	transcobalamin I (vitamin B12 binding protein, R binder family)
236820_at	0.000736925	1.13622e-05	-4.86056	3.19567	-0.350921
230261_at	0.000740987	1.14508e-05	-4.85832	3.18835	-1.11142	ST8SIA4	ST8 alpha-N-acetyl-neuraminide alpha-2,8-sialyltransferase 4
223474_at	0.000740987	1.14589e-05	-4.85811	3.18768	-0.969347	IRF2BPL	interferon regulatory factor 2 binding protein-like
220476_s_at	0.000740987	1.14862e-05	-4.85743	3.18544	-0.85741	FAM212B	family with sequence similarity 212, member B
225043_at	0.000740987	1.14897e-05	-4.85734	3.18515	-0.891721	SLC15A4	solute carrier family 15 (oligopeptide transporter), member 4
1555819_s_at	0.000740987	1.14926e-05	4.85727	3.18492	0.330427	SAMD14	sterile alpha motif domain containing 14
217961_at	0.00074135	1.15118e-05	4.85678	3.18335	0.79005	SLC25A38	solute carrier family 25, member 38
37965_at	0.000741707	1.15318e-05	4.85628	3.18171	0.522502	PARVB	parvin, beta
210429_at	0.000741707	1.15567e-05	4.85566	3.17968	1.04228	RHD	Rh blood group, D antigen
1557055_s_at	0.000741707	1.1558e-05	4.85562	3.17957	0.706887	LINC01128	long intergenic non-protein coding RNA 1128
210225_x_at	0.000745457	1.16301e-05	-4.85383	3.17371	-0.759542	LILRB3	leukocyte immunoglobulin-like receptor, subfamily B (with TM and ITIM domains), member 3
229099_at	0.00074891	1.16977e-05	4.85215	3.16825	0.471855	UQCC3	ubiquinol-cytochrome c reductase complex assembly factor 3
1562481_at	0.000752488	1.17673e-05	-4.85044	3.16266	-1.37468
212739_s_at	0.000760045	1.19009e-05	4.84717	3.15202	0.948548	NME4	NME/NM23 nucleoside diphosphate kinase 4
117_at	0.000760045	1.19153e-05	-4.84682	3.15088	-0.937623	HSPA6	heat shock 70kDa protein 6 (HSP70B')
206756_at	0.000760045	1.19272e-05	-4.84653	3.14994	-0.536802	CHST7	carbohydrate (N-acetylglucosamine 6-O) sulfotransferase 7
205776_at	0.000765174	1.20217e-05	-4.84425	3.14251	-0.329981	FMO5	flavin containing monooxygenase 5
222496_s_at	0.000767181	1.20672e-05	-4.84316	3.13895	-1.0953	RBM47	RNA binding motif protein 47
226789_at	0.000767554	1.20871e-05	4.84268	3.13739	0.722634	EMB	embigin
1568781_at	0.000768917	1.21227e-05	4.84183	3.13463	0.373225
201066_at	0.000770716	1.21651e-05	4.84082	3.13133	0.60737	CYC1	cytochrome c-1
206146_s_at	0.000777482	1.22861e-05	4.83795	3.12201	0.97284	RHAG	Rh-associated glycoprotein
206324_s_at	0.000777993	1.23084e-05	-4.83743	3.1203	-0.359352	DAPK2	death-associated protein kinase 2
221923_s_at	0.000778043	1.23235e-05	4.83708	3.11915	0.700516	NPM1	nucleophosmin (nucleolar phosphoprotein B23, numatrin)
1568713_a_at	0.000778258	1.23411e-05	-4.83666	3.1178	-0.584944	TBC1D1	TBC1 (tre-2/USP6, BUB2, cdc16) domain family, member 1
210664_s_at	0.000778517	1.23594e-05	4.83623	3.1164	0.648739	TFPI	tissue factor pathway inhibitor (lipoprotein-associated coagulation inhibitor)
206676_at	0.000780774	1.24096e-05	4.83506	3.11259	3.14876	CEACAM8	carcinoembryonic antigen-related cell adhesion molecule 8
1554106_at	0.000786307	1.25119e-05	4.83268	3.10485	0.32501	NBEAL1	neurobeachin-like 1
200778_s_at	0.000787482	1.2545e-05	4.83192	3.10236	0.492421	SEPT2	septin 2
203197_s_at	0.000797705	1.27224e-05	4.82785	3.08913	0.521361	C1orf123	chromosome 1 open reading frame 123
201568_at	0.000808058	1.29023e-05	4.82379	3.07591	1.00167	UQCRQ	ubiquinol-cytochrome c reductase, complex III subunit VII, 9.5kDa
209450_at	0.000809496	1.29401e-05	4.82294	3.07315	0.284226	OSGEP	O-sialoglycoprotein endopeptidase
209298_s_at	0.000811353	1.29846e-05	4.82194	3.06992	0.696601	ITSN1	intersectin 1 (SH3 domain protein)
205412_at	0.000816118	1.30758e-05	4.81992	3.06332	0.599278	ACAT1	acetyl-CoA acetyltransferase 1
209771_x_at	0.000822495	1.3193e-05	4.81733	3.05492	2.01255	CD24	CD24 molecule
220945_x_at	0.000825451	1.32555e-05	-4.81596	3.05046	-0.921744	MANSC1	MANSC domain containing 1
228594_at	0.000834976	1.34273e-05	4.81223	3.03834	0.815753	NADK2	NAD kinase 2, mitochondrial
230735_at	0.000834976	1.3439e-05	-4.81198	3.03751	-0.689967
226275_at	0.000856167	1.37958e-05	-4.80438	3.01284	-0.776545	MXD1	MAX dimerization protein 1
202897_at	0.000869305	1.40234e-05	-4.79963	2.99743	-0.886078	SIRPA	signal-regulatory protein alpha
213166_x_at	0.000871369	1.40726e-05	4.79862	2.99413	0.9169	MZT2A	mitotic spindle organizing protein 2A
226536_at	0.000876644	1.41741e-05	4.79653	2.98736	0.516824	NSMCE2	non-SMC element 2, MMS21 homolog (S. cerevisiae)
204970_s_at	0.000876644	1.41899e-05	4.79621	2.98631	0.737511	MAFG	v-maf avian musculoaponeurotic fibrosarcoma oncogene homolog G
223666_at	0.000879535	1.42613e-05	4.79475	2.98158	0.547222	SNX5	sorting nexin 5
202237_at	0.000879535	1.42688e-05	4.7946	2.98109	0.464619	NNMT	nicotinamide N-methyltransferase
210511_s_at	0.000879936	1.42914e-05	4.79414	2.9796	0.487918	INHBA	inhibin, beta A
210987_x_at	0.000880336	1.43157e-05	4.79365	2.97799	1.16258	TPM1	tropomyosin 1 (alpha)
234978_at	0.000880336	1.43515e-05	4.79292	2.97565	0.530102	SLC36A4	solute carrier family 36 (proton/amino acid symporter), member 4
234725_s_at	0.000880336	1.43546e-05	-4.79286	2.97544	-0.453288	SEMA4B	sema domain, immunoglobulin domain (Ig), transmembrane domain (TM) and short cytoplasmic domain, (semaphorin) 4B
209636_at	0.000880336	1.43623e-05	-4.7927	2.97494	-0.307557	NFKB2	nuclear factor of kappa light polypeptide gene enhancer in B-cells 2 (p49/p100)
218357_s_at	0.000882607	1.44155e-05	4.79163	2.97145	0.972344	TIMM8B	translocase of inner mitochondrial membrane 8 homolog B (yeast)
1564004_at	0.000885412	1.44775e-05	4.79038	2.96741	0.352146
234945_at	0.000886732	1.45325e-05	4.78928	2.96384	0.706056	MTFR2	mitochondrial fission regulator 2
205003_at	0.000886732	1.45351e-05	-4.78923	2.96368	-1.26901	DOCK4	dedicator of cytokinesis 4
207624_s_at	0.000886732	1.45478e-05	-4.78898	2.96285	-0.388221	RPGR	retinitis pigmentosa GTPase regulator
210127_at	0.000889836	1.46229e-05	4.78748	2.958	0.445252	RAB6B	RAB6B, member RAS oncogene family
207813_s_at	0.000889836	1.46312e-05	4.78732	2.95747	0.240485	FDXR	ferredoxin reductase
1557400_at	0.000889985	1.465e-05	4.78695	2.95626	0.553505
226666_at	0.000899658	1.48361e-05	4.78328	2.94437	0.906566	DAAM1	dishevelled associated activator of morphogenesis 1
226896_at	0.000899658	1.48421e-05	4.78316	2.94399	0.663775	CHCHD1	coiled-coil-helix-coiled-coil-helix domain containing 1
234178_at	0.000899765	1.48631e-05	4.78275	2.94266	0.647206
209398_at	0.000899765	1.48768e-05	4.78248	2.94179	1.12274	HIST1H1C	histone cluster 1, H1c
229228_at	0.000908801	1.50428e-05	-4.77926	2.93134	-1.1853	CREB5	cAMP responsive element binding protein 5
201735_s_at	0.000909907	1.50777e-05	4.77859	2.92916	0.655717	CLCN3	chloride channel, voltage-sensitive 3
236153_at	0.000910758	1.51085e-05	4.77799	2.92724	0.662399
228928_x_at	0.000915953	1.52114e-05	-4.77602	2.92085	-0.545851	BANP	BTG3 associated nuclear protein
235427_at	0.000917341	1.52513e-05	-4.77526	2.91838	-0.561368	CFLAR	CASP8 and FADD-like apoptosis regulator
226243_at	0.000920905	1.53274e-05	4.77382	2.9137	0.736443	PTRHD1	peptidyl-tRNA hydrolase domain containing 1
238021_s_at	0.000926168	1.54319e-05	4.77184	2.9073	1.05146	CRNDE	colorectal neoplasia differentially expressed (non-protein coding)
211940_x_at	0.000926178	1.5449e-05	-4.77152	2.90626	-0.259053	H3F3AP4///H3F3A	H3 histone, family 3A, pseudogene 4///H3 histone, family 3A
211434_s_at	0.000928446	1.55038e-05	4.77049	2.90292	0.594551	CCRL2	chemokine (C-C motif) receptor-like 2
233217_at	0.000930822	1.55605e-05	-4.76943	2.89948	-0.691861
1559502_s_at	0.000931151	1.5583e-05	-4.76901	2.89812	-0.736636	LRRC25	leucine rich repeat containing 25
233312_at	0.000933559	1.56404e-05	-4.76794	2.89466	-0.472634	ROPN1L	rhophilin associated tail protein 1-like
202910_s_at	0.000936307	1.57036e-05	-4.76677	2.89087	-0.899387	CD97	CD97 molecule
228094_at	0.000938879	1.57639e-05	-4.76565	2.88726	-0.774162	AMICA1	adhesion molecule, interacts with CXADR antigen 1
219633_at	0.00094282	1.58473e-05	4.76412	2.88229	0.59018	TTPAL	tocopherol (alpha) transfer protein-like
240237_at	0.000943533	1.58766e-05	4.76358	2.88055	0.513444
244718_at	0.000946377	1.59417e-05	-4.76239	2.8767	-0.267555	MTMR9LP	myotubularin related protein 9-like, pseudogene
218756_s_at	0.000953567	1.60803e-05	4.75987	2.86855	0.353127	DHRS11	dehydrogenase/reductase (SDR family) member 11
1555167_s_at	0.000958111	1.61744e-05	-4.75818	2.86305	-1.07546	NAMPT	nicotinamide phosphoribosyltransferase
1559138_a_at	0.000961527	1.62542e-05	-4.75674	2.85842	-0.294354	SPATA19	spermatogenesis associated 19
226282_at	0.000961527	1.62673e-05	4.75651	2.85766	0.506532	PTPN14	protein tyrosine phosphatase, non-receptor type 14
226285_at	0.000961581	1.62858e-05	4.75618	2.8566	0.297184	CAPRIN1	cell cycle associated protein 1
204886_at	0.000978758	1.65946e-05	4.75071	2.83891	1.0505	PLK4	polo-like kinase 4
238983_at	0.000980425	1.66408e-05	-4.7499	2.83629	-0.883429	NSUN7	NOP2/Sun domain family, member 7
201244_s_at	0.000987166	1.67732e-05	-4.7476	2.82883	-0.680507	RAF1	Raf-1 proto-oncogene, serine/threonine kinase
202075_s_at	0.000987694	1.68003e-05	4.74713	2.82731	0.441572	PLTP	phospholipid transfer protein
222487_s_at	0.000988889	1.68387e-05	4.74646	2.82516	0.765736	RPS27L	ribosomal protein S27-like
201307_at	0.000996381	1.69845e-05	4.74395	2.81705	0.351117	SEPT11	septin 11
213828_x_at	0.0009999	1.70628e-05	-4.74261	2.81272	-0.23537	H3F3AP4///H3F3A	H3 histone, family 3A, pseudogene 4///H3 histone, family 3A
202837_at	0.00100685	1.71999e-05	-4.74028	2.80519	-0.448898	TRAFD1	TRAF-type zinc finger domain containing 1
218782_s_at	0.00100745	1.72285e-05	4.7398	2.80362	0.429337	ATAD2	ATPase family, AAA domain containing 2
210564_x_at	0.00100842	1.72636e-05	-4.73921	2.80171	-0.78294	CFLAR	CASP8 and FADD-like apoptosis regulator
1554016_a_at	0.00101353	1.73696e-05	-4.73742	2.79595	-0.782044	USB1	U6 snRNA biogenesis 1
234980_at	0.00102486	1.75849e-05	4.73383	2.78435	0.538668	TMEM56	transmembrane protein 56
227212_s_at	0.00102486	1.76082e-05	4.73345	2.7831	0.414088	PHF19	PHD finger protein 19
201651_s_at	0.00102486	1.7633e-05	-4.73304	2.78178	-0.775884	PACSIN2	protein kinase C and casein kinase substrate in neurons 2
212166_at	0.00102486	1.76386e-05	4.73294	2.78148	0.748051	XPO7	exportin 7
209105_at	0.00102902	1.77291e-05	-4.73145	2.77667	-0.788813	NCOA1	nuclear receptor coactivator 1
212642_s_at	0.0010364	1.78834e-05	-4.72893	2.76851	-0.679511	HIVEP2	human immunodeficiency virus type I enhancer binding protein 2
228249_at	0.0010364	1.79024e-05	4.72862	2.76751	0.568928	C11orf74	chromosome 11 open reading frame 74
212223_at	0.0010364	1.79131e-05	-4.72844	2.76695	-0.786707	IDS	iduronate 2-sulfatase
205268_s_at	0.00104234	1.80349e-05	4.72647	2.76057	0.544954	ADD2	adducin 2 (beta)
212282_at	0.00104468	1.80947e-05	4.7255	2.75746	0.441877	TMEM97	transmembrane protein 97
226006_at	0.00104468	1.81456e-05	4.72468	2.75481	0.603781	PET100	PET100 homolog (S. cerevisiae)
1555826_at	0.00104468	1.81563e-05	4.72451	2.75426	0.581502	EPR1	effector cell peptidase receptor 1 (non-protein coding)
230276_at	0.00104468	1.81569e-05	-4.7245	2.75422	-0.479651	FAM49A	family with sequence similarity 49, member A
220036_s_at	0.00104468	1.81708e-05	-4.72428	2.7535	-0.377904	LMBR1L	limb development membrane protein 1-like
210453_x_at	0.00104479	1.81919e-05	4.72394	2.75241	0.647647	ATP5L	ATP synthase, H+ transporting, mitochondrial Fo complex, subunit G
202824_s_at	0.0010472	1.82567e-05	4.7229	2.74907	0.614151	TCEB1	transcription elongation factor B (SIII), polypeptide 1 (15kDa, elongin C)
215990_s_at	0.0010472	1.82722e-05	-4.72266	2.74827	-1.27766	BCL6	B-cell CLL/lymphoma 6
1569566_at	0.00105491	1.84316e-05	-4.72012	2.7401	-0.929284	TBC1D1	TBC1 (tre-2/USP6, BUB2, cdc16) domain family, member 1
210232_at	0.00105491	1.84452e-05	4.71991	2.7394	0.358251	CDC42	cell division cycle 42
243461_at	0.00105829	1.85238e-05	4.71867	2.7354	0.54927
211316_x_at	0.00106368	1.86375e-05	-4.71688	2.72964	-0.709979	CFLAR	CASP8 and FADD-like apoptosis regulator
210484_s_at	0.00106652	1.87068e-05	-4.7158	2.72615	-1.01753	LOC254896///TNFRSF10C	uncharacterized LOC254896///tumor necrosis factor receptor superfamily, member 10c, decoy without an intracellular domain
208755_x_at	0.0010685	1.87611e-05	-4.71496	2.72342	-0.226996	H3F3AP4///H3F3A	H3 histone, family 3A, pseudogene 4///H3 histone, family 3A
212174_at	0.001073	1.88924e-05	4.71292	2.71686	0.473099	AK2	adenylate kinase 2
208827_at	0.001073	1.88956e-05	4.71287	2.7167	0.542733	PSMB6	proteasome (prosome, macropain) subunit, beta type, 6
209362_at	0.001073	1.88989e-05	4.71282	2.71653	0.781547	MED21	mediator complex subunit 21
238117_at	0.00107464	1.89475e-05	4.71207	2.71412	0.435257	PPOX	protoporphyrinogen oxidase
1568954_s_at	0.00107762	1.9029e-05	-4.71082	2.71008	-1.144	C16orf72	chromosome 16 open reading frame 72
244848_at	0.00107762	1.90394e-05	-4.71066	2.70957	-0.238121	LOC100505794	uncharacterized LOC100505794
204976_s_at	0.00107901	1.90837e-05	4.70998	2.70738	0.498927	AMMECR1	Alport syndrome, mental retardation, midface hypoplasia and elliptocytosis chromosomal region gene 1
202766_s_at	0.00108523	1.92315e-05	4.70773	2.70012	0.414802	FBN1	fibrillin 1
213138_at	0.00108523	1.92334e-05	-4.7077	2.70003	-0.559431	ARID5A	AT rich interactive domain 5A (MRF1-like)
232233_at	0.00108683	1.92818e-05	4.70697	2.69766	0.655994	SLC22A16	solute carrier family 22 (organic cation/carnitine transporter), member 16
215450_at	0.00109545	1.94546e-05	4.70436	2.68927	0.87436	SNRPE	small nuclear ribonucleoprotein polypeptide E
223320_s_at	0.00109549	1.94753e-05	4.70405	2.68826	1.33228	ABCB10	ATP-binding cassette, sub-family B (MDR/TAP), member 10
223172_s_at	0.00109981	1.95724e-05	4.7026	2.68359	0.320152	MTFP1	mitochondrial fission process 1
1561525_at	0.00110128	1.96186e-05	-4.70191	2.68137	-0.556183
211317_s_at	0.00110164	1.96452e-05	-4.70151	2.68009	-0.631131	CFLAR	CASP8 and FADD-like apoptosis regulator
202723_s_at	0.00110981	1.98117e-05	-4.69905	2.67215	-0.892332	FOXO1	forkhead box O1
213506_at	0.00110981	1.98315e-05	-4.69876	2.67121	-1.41024	F2RL1	coagulation factor II (thrombin) receptor-like 1
227252_at	0.00112053	2.00436e-05	-4.69565	2.6612	-0.645361	LRP10	low density lipoprotein receptor-related protein 10
216060_s_at	0.00112446	2.01344e-05	4.69433	2.65695	1.22681	DAAM1	dishevelled associated activator of morphogenesis 1
213511_s_at	0.00112617	2.01856e-05	-4.69359	2.65456	-0.592718	MTMR1	myotubularin related protein 1
236345_at	0.00113514	2.03671e-05	-4.69097	2.64614	-0.922362
1558668_s_at	0.00113655	2.04132e-05	4.69031	2.64401	0.902076	SPATA22	spermatogenesis associated 22
226296_s_at	0.00114773	2.0655e-05	4.68687	2.63293	0.666361	MRPS15	mitochondrial ribosomal protein S15
202001_s_at	0.00114773	2.06559e-05	4.68686	2.63289	0.762359	NDUFA6	NADH dehydrogenase (ubiquinone) 1 alpha subcomplex, 6, 14kDa
204924_at	0.00115024	2.07222e-05	-4.68592	2.62988	-0.896532	TLR2	toll-like receptor 2
238678_at	0.00115564	2.08407e-05	-4.68425	2.62452	-0.834118	LINC01000	long intergenic non-protein coding RNA 1000
208746_x_at	0.00115661	2.08794e-05	4.68371	2.62277	0.647008	ATP5L	ATP synthase, H+ transporting, mitochondrial Fo complex, subunit G
223700_at	0.00115797	2.09251e-05	4.68307	2.62071	0.562694	MND1	meiotic nuclear divisions 1 homolog (S. cerevisiae)
201841_s_at	0.00116524	2.10778e-05	4.68094	2.61387	0.65047	HSPB1	heat shock 27kDa protein 1
1553604_at	0.00116764	2.11424e-05	4.68005	2.61099	2.11734	ABCA13	ATP-binding cassette, sub-family A (ABC1), member 13
209107_x_at	0.0011695	2.12023e-05	-4.67922	2.60833	-0.511579	NCOA1	nuclear receptor coactivator 1
214041_x_at	0.0011695	2.12189e-05	4.67899	2.6076	0.57283	RPL37A	ribosomal protein L37a
266_s_at	0.00117004	2.12501e-05	4.67856	2.60622	2.12157	CD24	CD24 molecule
205711_x_at	0.00117148	2.12978e-05	4.67791	2.60411	0.695004	ATP5C1	ATP synthase, H+ transporting, mitochondrial F1 complex, gamma polypeptide 1
202433_at	0.00117643	2.14092e-05	4.67638	2.5992	0.276904	SLC35B1	solute carrier family 35, member B1
209759_s_at	0.00117731	2.14611e-05	4.67567	2.59692	0.394596	ECI1	enoyl-CoA delta isomerase 1
221999_at	0.00117731	2.14683e-05	-4.67557	2.59661	-0.310699	VRK3	vaccinia related kinase 3
243761_at	0.00118267	2.15956e-05	4.67384	2.59104	0.410549	CDK14	cyclin-dependent kinase 14
1559584_a_at	0.00118267	2.16267e-05	-4.67342	2.58969	-0.525408	C16orf54	chromosome 16 open reading frame 54
1562265_at	0.00118267	2.1631e-05	-4.67337	2.5895	-0.640776
207671_s_at	0.00119223	2.18277e-05	-4.67072	2.58099	-0.53417	BEST1	bestrophin 1
202686_s_at	0.00119882	2.19833e-05	4.66864	2.57431	0.286986	AXL	AXL receptor tyrosine kinase
213226_at	0.00119882	2.19921e-05	4.66852	2.57393	0.716834	CCNA2	cyclin A2
226752_at	0.00120274	2.20859e-05	-4.66727	2.56993	-1.01889	FAM174A	family with sequence similarity 174, member A
236305_at	0.00120498	2.21492e-05	4.66644	2.56724	0.531578	RFESD	Rieske (Fe-S) domain containing
215449_at	0.00120667	2.22023e-05	4.66573	2.56498	1.18713	TSPO2	translocator protein 2
211824_x_at	0.00121204	2.23387e-05	-4.66394	2.55922	-0.580721	NLRP1	NLR family, pyrin domain containing 1
223067_at	0.00121204	2.23454e-05	4.66385	2.55894	0.4147	CWC15	CWC15 spliceosome-associated protein
238365_s_at	0.00122039	2.25218e-05	4.66155	2.55155	0.51166	C1orf228	chromosome 1 open reading frame 228
222701_s_at	0.00122607	2.26489e-05	4.6599	2.54625	0.750052	CHCHD7	coiled-coil-helix-coiled-coil-helix domain containing 7
205682_x_at	0.00122989	2.27549e-05	4.65854	2.54186	0.383848	APOM	apolipoprotein M
1562468_at	0.00122989	2.27645e-05	-4.65841	2.54147	-0.344051
204386_s_at	0.00123646	2.29086e-05	4.65656	2.53553	0.667889	MRPL57	mitochondrial ribosomal protein L57
1558327_at	0.00125474	2.32703e-05	-4.65197	2.5208	-0.949932	ZDHHC18	zinc finger, DHHC-type containing 18
223378_at	0.00125503	2.32987e-05	-4.65162	2.51965	-0.443449	GLIS2	GLIS family zinc finger 2
218117_at	0.00125646	2.33483e-05	4.65099	2.51765	1.14547	RBX1	ring-box 1, E3 ubiquitin protein ligase
242591_at	0.00125739	2.34068e-05	4.65026	2.5153	0.571043	DNAH1	dynein, axonemal, heavy chain 1
203524_s_at	0.00125739	2.34115e-05	4.6502	2.51511	0.452446	MPST	mercaptopyruvate sulfurtransferase
208870_x_at	0.00125996	2.34854e-05	4.64928	2.51215	0.521905	ATP5C1	ATP synthase, H+ transporting, mitochondrial F1 complex, gamma polypeptide 1
202697_at	0.00125996	2.35054e-05	4.64903	2.51135	0.42797	NUDT21	nudix (nucleoside diphosphate linked moiety X)-type motif 21
202154_x_at	0.00126493	2.36239e-05	4.64755	2.50662	0.875098	TUBB3	tubulin, beta 3 class III
225954_s_at	0.00126493	2.36476e-05	-4.64726	2.50568	-1.0431	MIDN	midnolin
230322_at	0.00126493	2.36676e-05	-4.64701	2.50488	-0.431017	NFAM1	NFAT activating protein with ITAM motif 1
218482_at	0.00126756	2.37474e-05	4.64602	2.50172	0.661003	ENY2	enhancer of yellow 2 homolog (Drosophila)
216095_x_at	0.00126756	2.37631e-05	-4.64583	2.50109	-0.568972	MTMR1	myotubularin related protein 1
204078_at	0.00126915	2.38162e-05	4.64518	2.499	0.353926	LEPREL4	leprecan-like 4
218792_s_at	0.00127281	2.39292e-05	4.64379	2.49454	0.402631	BSPRY	B-box and SPRY domain containing
207329_at	0.00127281	2.39314e-05	4.64376	2.49446	0.981251	MMP8	matrix metallopeptidase 8 (neutrophil collagenase)
205205_at	0.00127412	2.39794e-05	-4.64317	2.49257	-0.389029	RELB	v-rel avian reticuloendotheliosis viral oncogene homolog B
234563_at	0.00129651	2.44471e-05	4.63751	2.47441	0.495309
208774_at	0.00129651	2.44481e-05	-4.6375	2.47437	-0.687789	CSNK1D	casein kinase 1, delta
1564601_at	0.00130495	2.46312e-05	-4.63531	2.46736	-0.383236	LINC00221	long intergenic non-protein coding RNA 221
228107_at	0.00130506	2.46572e-05	4.635	2.46637	0.604279	C8orf88	chromosome 8 open reading frame 88
205118_at	0.00130681	2.4714e-05	-4.63432	2.4642	-0.806267	FPR1	formyl peptide receptor 1
242496_at	0.001309	2.47793e-05	4.63355	2.46172	0.790921
201946_s_at	0.00131114	2.4844e-05	4.63278	2.45927	0.766371	CCT2	chaperonin containing TCP1, subunit 2 (beta)
209508_x_at	0.00131739	2.49864e-05	-4.63111	2.4539	-0.631294	CFLAR	CASP8 and FADD-like apoptosis regulator
233444_at	0.00132082	2.50756e-05	4.63006	2.45054	0.374214
223207_x_at	0.00132245	2.51307e-05	4.62942	2.44848	0.599106	PHPT1	phosphohistidine phosphatase 1
217992_s_at	0.00133004	2.53217e-05	-4.62719	2.44137	-0.540499	EFHD2	EF-hand domain family, member D2
204430_s_at	0.00133004	2.53236e-05	4.62717	2.44129	0.475807	SLC2A5	solute carrier family 2 (facilitated glucose/fructose transporter), member 5
1555281_x_at	0.0013339	2.54301e-05	4.62594	2.43735	0.55185	ARMC8	armadillo repeat containing 8
236760_at	0.0013339	2.5446e-05	4.62575	2.43676	0.307589	AMMECR1	Alport syndrome, mental retardation, midface hypoplasia and elliptocytosis chromosomal region gene 1
208103_s_at	0.00133676	2.5525e-05	4.62484	2.43385	0.687728	ANP32E	acidic (leucine-rich) nuclear phosphoprotein 32 family, member E
212991_at	0.001354	2.58789e-05	4.6208	2.4209	0.396986	FBXO9	F-box protein 9
201642_at	0.00135508	2.59416e-05	-4.62009	2.41863	-0.517037	IFNGR2	interferon gamma receptor 2 (interferon gamma transducer 1)
202234_s_at	0.00135508	2.59491e-05	4.62	2.41835	0.491664	SLC16A1	solute carrier family 16 (monocarboxylate transporter), member 1
1560102_at	0.00135958	2.60602e-05	-4.61875	2.41434	-0.964337
225297_at	0.00136285	2.61478e-05	4.61776	2.41118	0.793845	HAUS1	HAUS augmin-like complex, subunit 1
230854_at	0.00136723	2.62569e-05	-4.61654	2.40727	-0.665359	BCAR4	breast cancer anti-estrogen resistance 4 (non-protein coding)
202678_at	0.00136878	2.63116e-05	4.61593	2.40532	0.514956	GTF2A2	general transcription factor IIA, 2, 12kDa
203275_at	0.00136973	2.63549e-05	-4.61545	2.40377	-0.617397	IRF2	interferon regulatory factor 2
224655_at	0.00137279	2.6439e-05	4.61451	2.40077	0.553775	AK3	adenylate kinase 3
215102_at	0.00137838	2.65718e-05	4.61304	2.39606	0.519013	DPY19L1P1	DPY19L1 pseudogene 1
1559218_s_at	0.00138439	2.6713e-05	4.61148	2.39108	0.320982	NFYC	nuclear transcription factor Y, gamma
204159_at	0.0013853	2.67559e-05	4.61101	2.38958	1.07363	CDKN2C	cyclin-dependent kinase inhibitor 2C (p18, inhibits CDK4)
224445_s_at	0.0013859	2.68611e-05	4.60985	2.38588	0.570133	ZFYVE21	zinc finger, FYVE domain containing 21
221515_s_at	0.0013859	2.68643e-05	4.60982	2.38577	0.295833	LCMT1	leucine carboxyl methyltransferase 1
223194_s_at	0.0013859	2.68745e-05	4.60971	2.38542	0.374184	SLC22A23	solute carrier family 22, member 23
213129_s_at	0.0013859	2.68752e-05	4.6097	2.38539	0.723014	GCSHP5///GCSH	glycine cleavage system protein H pseudogene 5///glycine cleavage system protein H (aminomethyl carrier)
206765_at	0.0013859	2.68942e-05	-4.60949	2.38473	-1.03945	KCNJ2	potassium inwardly-rectifying channel, subfamily J, member 2
1561318_at	0.00138886	2.6977e-05	-4.60859	2.38184	-0.32892
230022_at	0.00139134	2.70506e-05	-4.60779	2.37928	-0.485674	CLEC18A	C-type lectin domain family 18, member A
227769_at	0.00140412	2.73248e-05	-4.60482	2.3698	-1.08739	GPR27	G protein-coupled receptor 27
206647_at	0.00140644	2.73957e-05	4.60406	2.36736	1.38654	HBZ	hemoglobin, zeta
212774_at	0.00141109	2.75121e-05	-4.60281	2.36338	-0.861736	ZBTB18	zinc finger and BTB domain containing 18
1557615_a_at	0.00141186	2.75529e-05	-4.60238	2.36199	-0.365532	SLIT1	slit homolog 1 (Drosophila)
226576_at	0.0014164	2.76674e-05	-4.60116	2.35809	-1.0143	ARHGAP26	Rho GTPase activating protein 26
222911_s_at	0.00141668	2.76988e-05	-4.60082	2.35702	-0.324118	CXorf36	chromosome X open reading frame 36
221957_at	0.00141774	2.77455e-05	-4.60033	2.35544	-0.519514	PDK3	pyruvate dehydrogenase kinase, isozyme 3
228852_at	0.00142023	2.78201e-05	4.59954	2.35291	0.283698	ENSA	endosulfine alpha
212495_at	0.00142709	2.79806e-05	-4.59785	2.34751	-0.635908	KDM4B	lysine (K)-specific demethylase 4B
213061_s_at	0.00143264	2.81156e-05	4.59643	2.34299	0.874629	NTAN1	N-terminal asparagine amidase
209832_s_at	0.00143401	2.81758e-05	4.5958	2.34098	0.3839	CDT1	chromatin licensing and DNA replication factor 1
216954_x_at	0.00143401	2.81949e-05	4.5956	2.34034	0.619376	ATP5O	ATP synthase, H+ transporting, mitochondrial F1 complex, O subunit
201427_s_at	0.00144024	2.83645e-05	4.59384	2.3347	1.06593	SEPP1	selenoprotein P, plasma, 1
202833_s_at	0.00144024	2.83701e-05	-4.59378	2.33452	-0.844804	SERPINA1	serpin peptidase inhibitor, clade A (alpha-1 antiproteinase, antitrypsin), member 1
207545_s_at	0.00144056	2.84101e-05	-4.59336	2.33319	-0.893612	NUMB	numb homolog (Drosophila)
225597_at	0.00144056	2.84321e-05	-4.59314	2.33247	-0.671165	SLC45A4	solute carrier family 45, member 4
226629_at	0.00144056	2.84555e-05	-4.59289	2.33169	-0.746788	SLC43A2	solute carrier family 43 (amino acid system L transporter), member 2
1553581_s_at	0.00144148	2.85114e-05	4.59232	2.32985	0.672097	SREK1IP1	SREK1-interacting protein 1
230988_at	0.00144148	2.85263e-05	4.59216	2.32936	0.333077	ADD2	adducin 2 (beta)
227869_at	0.00144291	2.85811e-05	4.5916	2.32755	0.900099	FAM104B	family with sequence similarity 104, member B
205366_s_at	0.00145501	2.88474e-05	4.58887	2.31884	0.635553	HOXB6	homeobox B6
202180_s_at	0.00145748	2.89357e-05	-4.58797	2.31597	-0.725255	MVP	major vault protein
221766_s_at	0.00145748	2.89497e-05	4.58783	2.31551	0.563694	FAM46A	family with sequence similarity 46, member A
218188_s_at	0.001467	2.91656e-05	4.58564	2.30853	0.511766	TIMM13	translocase of inner mitochondrial membrane 13 homolog (yeast)
228949_at	0.00146787	2.92098e-05	-4.58519	2.30711	-1.37294	WLS	wntless Wnt ligand secretion mediator
1563392_at	0.00147261	2.9331e-05	4.58397	2.30322	0.833424
215755_at	0.00147495	2.94046e-05	4.58323	2.30086	0.371964
241170_at	0.00147918	2.9516e-05	4.58212	2.29731	0.322313
218901_at	0.00147933	2.9546e-05	4.58182	2.29635	0.656955	PLSCR4	phospholipid scramblase 4
223334_at	0.00147989	2.95842e-05	4.58144	2.29514	0.579811	TMEM126A	transmembrane protein 126A
206707_x_at	0.00148663	2.97463e-05	-4.57983	2.29001	-0.739549	FAM65B	family with sequence similarity 65, member B
234205_at	0.00149358	2.99125e-05	4.57819	2.28477	0.467496
219681_s_at	0.00149394	2.99549e-05	-4.57777	2.28344	-0.94708	RAB11FIP1	RAB11 family interacting protein 1 (class I)
203667_at	0.00149394	2.99744e-05	4.57758	2.28283	0.706619	TBCA	tubulin folding cofactor A
227755_at	0.0015039	3.02017e-05	-4.57535	2.27573	-0.942642
212769_at	0.001507	3.02917e-05	-4.57448	2.27293	-0.929219	TLE3	transducin-like enhancer of split 3
236045_x_at	0.00151278	3.046e-05	4.57284	2.26773	0.52592
201143_s_at	0.00151278	3.0463e-05	4.57281	2.26763	0.633938	EIF2S1	eukaryotic translation initiation factor 2, subunit 1 alpha, 35kDa
210986_s_at	0.0015188	3.0612e-05	4.57137	2.26305	1.1639	TPM1	tropomyosin 1 (alpha)
225245_x_at	0.00152155	3.07149e-05	4.57039	2.2599	0.706025	H2AFJ	H2A histone family, member J
219452_at	0.00152155	3.07232e-05	-4.57031	2.25964	-0.786195	DPEP2	dipeptidase 2
201601_x_at	0.00152779	3.08838e-05	-4.56877	2.25475	-0.457117	IFITM1	interferon induced transmembrane protein 1
230306_at	0.00152779	3.0905e-05	4.56857	2.2541	0.382891	VPS26B	vacuolar protein sorting 26 homolog B (S. pombe)
217845_x_at	0.0015289	3.09554e-05	4.56809	2.25257	0.934212	HIGD1A	HIG1 hypoxia inducible domain family, member 1A
206222_at	0.00153096	3.10252e-05	-4.56742	2.25045	-0.748215	TNFRSF10C	tumor necrosis factor receptor superfamily, member 10c, decoy without an intracellular domain
210582_s_at	0.00154415	3.13207e-05	-4.56463	2.24155	-0.704451	LIMK2	LIM domain kinase 2
235146_at	0.00155024	3.14986e-05	-4.56296	2.23623	-1.09368	TMCC3	transmembrane and coiled-coil domain family 3
200904_at	0.00155024	3.15009e-05	-4.56293	2.23616	-0.534545	HLA-E	major histocompatibility complex, class I, E
200925_at	0.00155626	3.16519e-05	4.56152	2.23167	0.475906	COX6A1	cytochrome c oxidase subunit VIa polypeptide 1
214410_at	0.00155799	3.17155e-05	-4.56093	2.22978	-0.508885	TRPM1	transient receptor potential cation channel, subfamily M, member 1
228266_s_at	0.00156418	3.187e-05	4.5595	2.22522	0.357574	HDGFRP3	hepatoma-derived growth factor, related protein 3
200739_s_at	0.00156797	3.19759e-05	4.55852	2.2221	0.344866	SUMO3	small ubiquitin-like modifier 3
227960_s_at	0.00157322	3.21119e-05	4.55727	2.21811	0.879494	FAHD1	fumarylacetoacetate hydrolase domain containing 1
225320_at	0.00157426	3.21619e-05	4.55681	2.21665	0.558082	MCU	mitochondrial calcium uniporter
1568554_x_at	0.00158148	3.23382e-05	4.55519	2.21152	0.396118
224977_at	0.0015825	3.2388e-05	-4.55474	2.21007	-0.383421	C6orf89	chromosome 6 open reading frame 89
215925_s_at	0.00159218	3.26153e-05	-4.55267	2.2035	-0.469068	CD72	CD72 molecule
224375_at	0.0015969	3.27412e-05	4.55154	2.19988	0.384531
223480_s_at	0.00159695	3.27715e-05	4.55126	2.19901	0.750972	MRPL47	mitochondrial ribosomal protein L47
237255_at	0.00160834	3.30346e-05	-4.5489	2.1915	-0.86008
210773_s_at	0.00161191	3.31531e-05	-4.54784	2.18814	-0.847791	FPR2	formyl peptide receptor 2
231781_s_at	0.00161191	3.31669e-05	4.54772	2.18775	1.66392	LRRC2	leucine rich repeat containing 2
216841_s_at	0.00161244	3.32072e-05	-4.54736	2.18661	-0.972563	SOD2	superoxide dismutase 2, mitochondrial
209357_at	0.00161803	3.33519e-05	4.54608	2.18252	0.73665	CITED2	Cbp/p300-interacting transactivator, with Glu/Asp-rich carboxy-terminal domain, 2
226240_at	0.00163239	3.37038e-05	-4.54298	2.17267	-0.407691	TADA2B	transcriptional adaptor 2B
225618_at	0.00163239	3.37188e-05	-4.54285	2.17225	-0.750718	ARHGAP27	Rho GTPase activating protein 27
222218_s_at	0.00163239	3.37678e-05	-4.54242	2.17088	-0.691397	PILRA	paired immunoglobin-like type 2 receptor alpha
241360_at	0.00163239	3.38059e-05	4.54208	2.16983	0.550317	CCDC15	coiled-coil domain containing 15
221896_s_at	0.00163239	3.38156e-05	4.542	2.16956	0.827353	HIGD1A	HIG1 hypoxia inducible domain family, member 1A
201477_s_at	0.00163239	3.3827e-05	4.5419	2.16924	0.470738	RRM1	ribonucleotide reductase M1
211795_s_at	0.00163745	3.39833e-05	-4.54054	2.16491	-0.644433	FYB	FYN binding protein
223490_s_at	0.00163745	3.39919e-05	4.54046	2.16467	0.426886	EXOSC3	exosome component 3
242138_at	0.00164596	3.41986e-05	4.53867	2.15898	0.335611	DLX1	distal-less homeobox 1
214746_s_at	0.00164841	3.42798e-05	-4.53797	2.15675	-0.798693	ZNF467	zinc finger protein 467
229608_at	0.00164897	3.4349e-05	-4.53737	2.15486	-0.459749	FAM212B	family with sequence similarity 212, member B
213038_at	0.00164897	3.43516e-05	-4.53735	2.15479	-0.753363	RNF19B	ring finger protein 19B
201156_s_at	0.00164976	3.43982e-05	-4.53695	2.15351	-0.303958	RAB5C	RAB5C, member RAS oncogene family
228648_at	0.00165153	3.44654e-05	-4.53637	2.15168	-0.892297	LRG1	leucine-rich alpha-2-glycoprotein 1
215054_at	0.00165807	3.46321e-05	4.53495	2.14715	0.424019	EPOR	erythropoietin receptor
212550_at	0.00166789	3.48678e-05	-4.53294	2.14078	-0.839226	STAT5B	signal transducer and activator of transcription 5B
211999_at	0.00166899	3.49214e-05	-4.53249	2.13934	-0.652551	H3F3B	H3 histone, family 3B (H3.3B)
223450_s_at	0.00167044	3.49823e-05	-4.53197	2.1377	-0.371025	COG3	component of oligomeric golgi complex 3
1554375_a_at	0.00167665	3.51554e-05	4.53051	2.13307	0.644611	NR1H4	nuclear receptor subfamily 1, group H, member 4
227498_at	0.00167665	3.51736e-05	4.53036	2.13258	0.576547	SOX6	SRY (sex determining region Y)-box 6
201733_at	0.0016846	3.53712e-05	4.5287	2.12732	0.500796	CLCN3	chloride channel, voltage-sensitive 3
202084_s_at	0.00169146	3.55462e-05	-4.52724	2.12268	-1.08167	SEC14L1	SEC14-like 1 (S. cerevisiae)
207980_s_at	0.00169696	3.56929e-05	4.52603	2.11882	1.25112	CITED2	Cbp/p300-interacting transactivator, with Glu/Asp-rich carboxy-terminal domain, 2
211806_s_at	0.00170157	3.58209e-05	-4.52497	2.11546	-0.777489	KCNJ15	potassium inwardly-rectifying channel, subfamily J, member 15
225598_at	0.00170469	3.59178e-05	-4.52417	2.11292	-0.711241	SLC45A4	solute carrier family 45, member 4
208763_s_at	0.00171298	3.61237e-05	-4.52248	2.10755	-0.819111	TSC22D3	TSC22 domain family, member 3
201263_at	0.00171516	3.62011e-05	4.52184	2.10554	0.778532	TARS	threonyl-tRNA synthetase
212641_at	0.00171948	3.63238e-05	-4.52084	2.10237	-0.489733	HIVEP2	human immunodeficiency virus type I enhancer binding protein 2
209482_at	0.00171974	3.63606e-05	4.52054	2.10142	0.568427	POP7	processing of precursor 7, ribonuclease P/MRP subunit (S. cerevisiae)
201605_x_at	0.00172397	3.64816e-05	-4.51956	2.0983	-0.511575	CNN2	calponin 2
219654_at	0.00172498	3.65585e-05	4.51894	2.09632	0.690197	PTPLA	protein tyrosine phosphatase-like (proline instead of catalytic arginine), member A
226418_at	0.00172498	3.6566e-05	-4.51887	2.09613	-0.411012	ERGIC2	ERGIC and golgi 2
220005_at	0.00172761	3.66535e-05	-4.51817	2.09388	-0.721611	P2RY13	purinergic receptor P2Y, G-protein coupled, 13
201931_at	0.00173507	3.68434e-05	4.51664	2.08903	0.544464	ETFA	electron-transfer-flavoprotein, alpha polypeptide
209944_at	0.00173838	3.69741e-05	4.51559	2.0857	0.500453	ZNF410	zinc finger protein 410
203534_at	0.00173838	3.69773e-05	4.51556	2.08562	0.789546	LSM1	LSM1, U6 small nuclear RNA associated
1559397_s_at	0.00174069	3.70583e-05	4.51492	2.08357	0.337883	PRR14	proline rich 14
201923_at	0.00174796	3.7245e-05	4.51343	2.07885	0.94156	PRDX4	peroxiredoxin 4
227677_at	0.00175031	3.73272e-05	-4.51277	2.07678	-0.782069	JAK3	Janus kinase 3
214086_s_at	0.00176528	3.76787e-05	4.51	2.06798	0.405547	PARP2	poly (ADP-ribose) polymerase 2
203181_x_at	0.00177377	3.78924e-05	-4.50832	2.06267	-0.786067	SRPK2	SRSF protein kinase 2
219520_s_at	0.00177585	3.79693e-05	-4.50772	2.06077	-0.634305	WWC3	WWC family member 3
225541_at	0.00178763	3.82538e-05	4.50551	2.05376	1.27634	RPL22L1	ribosomal protein L22-like 1
210971_s_at	0.00179049	3.83479e-05	-4.50478	2.05146	-0.744246	ARNTL	aryl hydrocarbon receptor nuclear translocator-like
205614_x_at	0.00179139	3.83999e-05	4.50438	2.05018	0.229006	MST1	macrophage stimulating 1 (hepatocyte growth factor-like)
224571_at	0.00179165	3.84381e-05	4.50409	2.04925	0.733714	IRF2BP2	interferon regulatory factor 2 binding protein 2
211728_s_at	0.00179176	3.8487e-05	4.50371	2.04806	0.449778	HYAL3	hyaluronoglucosaminidase 3
239741_at	0.00179176	3.85166e-05	4.50348	2.04733	0.790433	PYGO1	pygopus family PHD finger 1
227645_at	0.00179176	3.85388e-05	-4.50331	2.04679	-0.656357	PIK3R5	phosphoinositide-3-kinase, regulatory subunit 5
242501_at	0.0017992	3.87317e-05	-4.50183	2.04211	-0.415435
218380_at	0.0018004	3.88197e-05	-4.50116	2.03998	-0.824477	LOC728392///NLRP1	uncharacterized LOC728392///NLR family, pyrin domain containing 1
214651_s_at	0.0018004	3.88234e-05	4.50113	2.03989	0.504304	HOXA10///HOXA9	homeobox A10///homeobox A9
218007_s_at	0.00180117	3.8873e-05	4.50075	2.03869	1.15265	RPS27L	ribosomal protein S27-like
221599_at	0.00180456	3.90112e-05	4.4997	2.03536	0.240893	AAMDC	adipogenesis associated, Mth938 domain containing
243553_x_at	0.00180456	3.90121e-05	4.49969	2.03533	0.313451	TRAF3IP2-AS1	TRAF3IP2 antisense RNA 1
218875_s_at	0.00181053	3.91873e-05	4.49836	2.03113	0.80646	FBXO5	F-box protein 5
214039_s_at	0.00181053	3.92075e-05	4.49821	2.03065	1.03965	LAPTM4B	lysosomal protein transmembrane 4 beta
227558_at	0.00181313	3.9297e-05	-4.49754	2.0285	-0.433158	CBX4	chromobox homolog 4
222837_s_at	0.0018148	3.93664e-05	4.49701	2.02685	0.546149	NAA15	N(alpha)-acetyltransferase 15, NatA auxiliary subunit
225669_at	0.00181661	3.94388e-05	-4.49647	2.02512	-0.561713	IFNAR1	interferon (alpha, beta and omega) receptor 1
238691_at	0.00181935	3.95316e-05	4.49577	2.02292	0.711851	SNHG10	small nucleolar RNA host gene 10 (non-protein coding)
206649_s_at	0.00182119	3.96256e-05	-4.49507	2.02069	-0.407556	TFE3	transcription factor binding to IGHM enhancer 3
224820_at	0.00182119	3.96383e-05	4.49497	2.02039	0.711334	COX20	COX20 cytochrome C oxidase assembly factor
201009_s_at	0.00182165	3.96814e-05	-4.49465	2.01937	-0.834104	TXNIP	thioredoxin interacting protein
209972_s_at	0.0018251	3.97901e-05	4.49384	2.0168	0.5406	AIMP2	aminoacyl tRNA synthetase complex-interacting multifunctional protein 2
226610_at	0.00182644	3.98526e-05	4.49337	2.01533	0.378007	CENPV	centromere protein V
206109_at	0.00183643	4.01041e-05	4.49151	2.00942	0.330067	FUT1	fucosyltransferase 1 (galactoside 2-alpha-L-fucosyltransferase, H blood group)
207573_x_at	0.00184919	4.04166e-05	4.4892	2.00214	0.566646	ATP5L	ATP synthase, H+ transporting, mitochondrial Fo complex, subunit G
225373_at	0.00185228	4.05182e-05	-4.48846	1.99978	-0.606233	C10orf54	chromosome 10 open reading frame 54
238650_x_at	0.00185654	4.06453e-05	-4.48753	1.99684	-0.362548	WDR89	WD repeat domain 89
201764_at	0.00185658	4.068e-05	4.48728	1.99604	0.340119	TMEM106C	transmembrane protein 106C
226446_at	0.00185747	4.07621e-05	4.48668	1.99415	0.561532	HES6	hes family bHLH transcription factor 6
224913_s_at	0.00185747	4.07675e-05	4.48664	1.99402	0.349673	TIMM50	translocase of inner mitochondrial membrane 50 homolog (S. cerevisiae)
1552291_at	0.00187028	4.10828e-05	-4.48435	1.98679	-0.651362	PIGX	phosphatidylinositol glycan anchor biosynthesis, class X
236784_s_at	0.00187322	4.11817e-05	-4.48364	1.98454	-0.603415	LAGE3P1	L antigen family, member 3 pseudogene 1
210967_x_at	0.00187618	4.12812e-05	4.48292	1.98227	0.281919	CACNB1	calcium channel, voltage-dependent, beta 1 subunit
226421_at	0.00188251	4.14548e-05	4.48168	1.97833	0.539608	AMMECR1	Alport syndrome, mental retardation, midface hypoplasia and elliptocytosis chromosomal region gene 1
201097_s_at	0.00190384	4.19594e-05	4.47808	1.96698	0.553499	ARF4	ADP-ribosylation factor 4
203017_s_at	0.00192139	4.23814e-05	4.47511	1.95759	0.560284	SSX2IP	synovial sarcoma, X breakpoint 2 interacting protein
227233_at	0.00192914	4.25876e-05	4.47367	1.95303	0.512658	TSPAN2	tetraspanin 2
213366_x_at	0.00193295	4.2707e-05	4.47284	1.95041	0.770342	ATP5C1	ATP synthase, H+ transporting, mitochondrial F1 complex, gamma polypeptide 1
202388_at	0.00194802	4.30755e-05	-4.47028	1.94235	-0.87744	RGS2	regulator of G-protein signaling 2
221653_x_at	0.00195238	4.32076e-05	-4.46937	1.93947	-0.851512	APOL2	apolipoprotein L, 2
221577_x_at	0.00195704	4.33787e-05	4.4682	1.93576	1.017	GDF15	growth differentiation factor 15
232366_at	0.00195704	4.33823e-05	-4.46818	1.93569	-0.408649	KIAA0232	KIAA0232
217973_at	0.00196162	4.35198e-05	4.46724	1.93272	0.535372	DCXR	dicarbonyl/L-xylulose reductase
211730_s_at	0.00196531	4.36375e-05	4.46643	1.93018	0.562422	POLR2L	polymerase (RNA) II (DNA directed) polypeptide L, 7.6kDa
225655_at	0.00196645	4.3699e-05	4.46601	1.92886	0.564864	UHRF1	ubiquitin-like with PHD and ring finger domains 1
213433_at	0.00199016	4.43196e-05	-4.46182	1.91563	-0.290398	ARL3	ADP-ribosylation factor-like 3
241982_at	0.00199016	4.43198e-05	4.46182	1.91562	0.520076
238063_at	0.00199016	4.43351e-05	-4.46172	1.9153	-0.531707	TMEM154	transmembrane protein 154
226382_at	0.00199825	4.45671e-05	-4.46016	1.9104	-0.812091	LOC283070///CAMK1D	uncharacterized LOC283070///calcium/calmodulin-dependent protein kinase ID
201350_at	0.00199825	4.45882e-05	-4.46002	1.90996	-0.63805	FLOT2	flotillin 2
224739_at	0.00200179	4.4704e-05	-4.45925	1.90753	-0.733327	PIM3	Pim-3 proto-oncogene, serine/threonine kinase
216237_s_at	0.00200208	4.4747e-05	4.45897	1.90662	0.702261	MCM5	minichromosome maintenance complex component 5
202283_at	0.0020024	4.47907e-05	-4.45868	1.90571	-0.591948	SERPINF1	serpin peptidase inhibitor, clade F (alpha-2 antiplasmin, pigment epithelium derived factor), member 1
232715_at	0.00201465	4.51016e-05	-4.45662	1.89922	-0.585137
211935_at	0.00201648	4.51794e-05	4.45611	1.8976	0.719256	ARL6IP1	ADP-ribosylation factor-like 6 interacting protein 1
209054_s_at	0.00201672	4.52218e-05	4.45583	1.89672	0.496084	WHSC1	Wolf-Hirschhorn syndrome candidate 1
211135_x_at	0.00202342	4.54089e-05	-4.4546	1.89285	-0.664291	LILRB3	leukocyte immunoglobulin-like receptor, subfamily B (with TM and ITIM domains), member 3
208918_s_at	0.00202492	4.54797e-05	-4.45414	1.89139	-0.797868	NADK	NAD kinase
213002_at	0.00202666	4.55559e-05	-4.45364	1.88982	-0.894114	MARCKS	myristoylated alanine-rich protein kinase C substrate
223839_s_at	0.00202747	4.56111e-05	4.45328	1.88868	0.492374	SCD	stearoyl-CoA desaturase (delta-9-desaturase)
218493_at	0.00202761	4.56521e-05	4.45301	1.88784	0.498481	SNRNP25	small nuclear ribonucleoprotein 25kDa (U11/U12)
209189_at	0.00202761	4.56885e-05	-4.45277	1.88709	-0.845453	FOS	FBJ murine osteosarcoma viral oncogene homolog
213373_s_at	0.00203084	4.57983e-05	-4.45206	1.88484	-0.672643	CASP8	caspase 8, apoptosis-related cysteine peptidase
209301_at	0.00203337	4.58926e-05	4.45145	1.88291	1.31524	CA2	carbonic anhydrase II
233914_s_at	0.00203527	4.60211e-05	-4.45061	1.88029	-0.37103	SBF2	SET binding factor 2
205345_at	0.00203527	4.60365e-05	4.45051	1.87997	0.528217	BARD1	BRCA1 associated RING domain 1
225282_at	0.00203527	4.60472e-05	-4.45044	1.87975	-0.829592	SMAP2	small ArfGAP2
34206_at	0.00204156	4.62267e-05	-4.44929	1.8761	-0.529565	ARAP1	ArfGAP with RhoGAP domain, ankyrin repeat and PH domain 1
217797_at	0.00204567	4.63573e-05	4.44845	1.87346	0.602644	UFC1	ubiquitin-fold modifier conjugating enzyme 1
242366_at	0.00205468	4.65991e-05	-4.4469	1.86858	-0.49562
204542_at	0.00206666	4.69085e-05	-4.44493	1.86237	-0.704647	ST6GALNAC2	ST6 (alpha-N-acetyl-neuraminyl-2,3-beta-galactosyl-1,3)-N-acetylgalactosaminide alpha-2,6-sialyltransferase 2
219073_s_at	0.00207509	4.71379e-05	-4.44347	1.85779	-1.39248	OSBPL10	oxysterol binding protein-like 10
1560306_at	0.00208102	4.73107e-05	-4.44239	1.85436	-0.880833
212175_s_at	0.00208864	4.75219e-05	4.44106	1.85018	0.533955	AK2	adenylate kinase 2
206469_x_at	0.00209474	4.76993e-05	4.43995	1.84669	0.350343	AKR7A3	aldo-keto reductase family 7, member A3 (aflatoxin aldehyde reductase)
205084_at	0.00209824	4.78172e-05	4.43921	1.84437	1.02893	BCAP29	B-cell receptor-associated protein 29
235536_at	0.00210266	4.79563e-05	-4.43835	1.84165	-0.851336	SNORD89	small nucleolar RNA, C/D box 89
1556306_at	0.0021037	4.80187e-05	-4.43796	1.84043	-0.82823
224923_at	0.00210771	4.81486e-05	-4.43716	1.83789	-0.419204	TTC7A	tetratricopeptide repeat domain 7A
225446_at	0.00212485	4.85791e-05	4.4345	1.82955	0.284527	BRWD1	bromodomain and WD repeat domain containing 1
220386_s_at	0.00212494	4.862e-05	-4.43425	1.82876	-0.279113	EML4	echinoderm microtubule associated protein like 4
238110_at	0.00212629	4.86898e-05	-4.43382	1.82741	-0.281452	PPP6R2	protein phosphatase 6, regulatory subunit 2
209829_at	0.00213441	4.89148e-05	-4.43245	1.82309	-0.806057	FAM65B	family with sequence similarity 65, member B
203185_at	0.00213872	4.90755e-05	-4.43147	1.82001	-0.621359	RASSF2	Ras association (RalGDS/AF-6) domain family member 2
235483_at	0.00213872	4.90919e-05	-4.43137	1.8197	-0.712525	STX3	syntaxin 3
225057_at	0.0021392	4.91705e-05	-4.4309	1.8182	-0.879737	SLC15A4	solute carrier family 15 (oligopeptide transporter), member 4
225114_at	0.0021392	4.91811e-05	4.43083	1.81799	0.962064	AGPS	alkylglycerone phosphate synthase
225578_at	0.00214861	4.94367e-05	4.42929	1.81313	0.476891	MZT1	mitotic spindle organizing protein 1
227731_at	0.00215493	4.96216e-05	-4.42817	1.80963	-0.365854	CNBP	CCHC-type zinc finger, nucleic acid binding protein
209238_at	0.00216954	4.99976e-05	-4.42592	1.80255	-0.79414	STX3	syntaxin 3
204034_at	0.0021792	5.026e-05	4.42436	1.79764	0.480266	ETHE1	ethylmalonic encephalopathy 1
225534_at	0.00218158	5.0378e-05	4.42366	1.79544	0.617858	SMIM19	small integral membrane protein 19
221531_at	0.00218158	5.03948e-05	4.42356	1.79513	0.643316	WDR61	WD repeat domain 61
219704_at	0.00220558	5.09895e-05	4.42006	1.78413	0.479249	YBX2	Y box binding protein 2
225836_s_at	0.00221008	5.1134e-05	4.41922	1.78148	0.376416	RHNO1	RAD9-HUS1-RAD1 interacting nuclear orphan 1
1556284_at	0.00222347	5.14845e-05	4.41718	1.77507	0.847847	PPA2	pyrophosphatase (inorganic) 2
227811_at	0.00224205	5.19557e-05	-4.41446	1.76653	-0.616796	FGD3	FYVE, RhoGEF and PH domain containing 3
218049_s_at	0.00224375	5.2036e-05	4.414	1.76508	0.993798	MRPL13	mitochondrial ribosomal protein L13
1569932_at	0.00226104	5.25141e-05	-4.41127	1.75651	-0.502044	NHSL2	NHS-like 2
203780_at	0.00226104	5.25197e-05	-4.41124	1.7564	-0.477848	MPZL2	myelin protein zero-like 2
219593_at	0.00227552	5.28977e-05	-4.40909	1.74968	-0.634749	SLC15A3	solute carrier family 15 (oligopeptide transporter), member 3
1555980_a_at	0.0023368	5.4365e-05	4.40092	1.72403	0.368994	LOC100130417	uncharacterized LOC100130417
200852_x_at	0.00233866	5.44512e-05	-4.40045	1.72254	-0.558526	GNB2	guanine nucleotide binding protein (G protein), beta polypeptide 2
231969_at	0.00234037	5.45337e-05	4.39999	1.72113	1.34744	STOX2	storkhead box 2
1553871_at	0.00235797	5.49869e-05	-4.39752	1.71337	-0.240978	CSNK1G2-AS1	CSNK1G2 antisense RNA 1
213133_s_at	0.00236861	5.52784e-05	4.39594	1.70841	0.670814	GCSHP5///GCSH	glycine cleavage system protein H pseudogene 5///glycine cleavage system protein H (aminomethyl carrier)
241606_s_at	0.00237905	5.55655e-05	4.39439	1.70356	0.341857	TRUB1	TruB pseudouridine (psi) synthase family member 1
208805_at	0.00238288	5.56985e-05	4.39368	1.70131	0.939365	PSMA6	proteasome (prosome, macropain) subunit, alpha type, 6
212895_s_at	0.00238684	5.5868e-05	-4.39277	1.69846	-0.295168	ABR	active BCR-related
213642_at	0.00238684	5.58785e-05	4.39271	1.69829	0.682613
213352_at	0.00239287	5.60633e-05	-4.39172	1.69519	-0.490919	TMCC1	transmembrane and coiled-coil domain family 1
212742_at	0.00239438	5.61425e-05	4.3913	1.69387	0.391722	RNF115	ring finger protein 115
225503_at	0.00240009	5.63203e-05	-4.39035	1.69091	-0.206481	DHRSX	dehydrogenase/reductase (SDR family) X-linked
218709_s_at	0.00240446	5.64668e-05	4.38958	1.68847	0.372236	IFT52	intraflagellar transport 52
238802_at	0.00240974	5.66634e-05	-4.38854	1.68521	-0.306362	TYSND1	trypsin domain containing 1
201672_s_at	0.00240974	5.6679e-05	4.38846	1.68496	0.289933	USP14	ubiquitin specific peptidase 14 (tRNA-guanine transglycosylase)
213523_at	0.00241334	5.68077e-05	4.38778	1.68283	0.359777	CCNE1	cyclin E1
214733_s_at	0.00241569	5.69073e-05	-4.38725	1.68119	-0.559246	YIPF1	Yip1 domain family, member 1
235714_at	0.00241956	5.70429e-05	4.38654	1.67896	0.322952	GANC	glucosidase, alpha; neutral C
229164_s_at	0.00243494	5.74588e-05	-4.38437	1.67215	-0.514896	ABTB1	ankyrin repeat and BTB (POZ) domain containing 1
200826_at	0.00243494	5.74943e-05	4.38418	1.67157	0.801109	SNRPD2	small nuclear ribonucleoprotein D2 polypeptide 16.5kDa
203549_s_at	0.00245649	5.80482e-05	-4.38131	1.66258	-0.242291	LPL	lipoprotein lipase
201322_at	0.002457	5.81051e-05	4.38102	1.66167	0.440578	ATP5B	ATP synthase, H+ transporting, mitochondrial F1 complex, beta polypeptide
1570194_x_at	0.00246512	5.83423e-05	-4.3798	1.65785	-0.932795
216842_x_at	0.00247126	5.85327e-05	-4.37882	1.65479	-0.23343	RBMY1J///RBMY1E///RBMY1D///RBMY1B///RBMY1F///RBMY1A1	RNA binding motif protein, Y-linked, family 1, member J///RNA binding motif protein, Y-linked, family 1, member E///RNA binding motif protein, Y-linked, family 1, member D///RNA binding motif protein, Y-linked, family 1, member B///RNA binding motif protein, Y-linked, family 1, member F///RNA binding motif protein, Y-linked, family 1, member A1
1553967_at	0.00248253	5.88452e-05	4.37723	1.6498	0.222533	ADAT3	adenosine deaminase, tRNA-specific 3
202081_at	0.00248296	5.89007e-05	-4.37695	1.64892	-0.551696	IER2	immediate early response 2
218034_at	0.00248477	5.89891e-05	4.3765	1.64752	0.84786	FIS1	fission 1 (mitochondrial outer membrane) homolog (S. cerevisiae)
202785_at	0.00248875	5.91584e-05	4.37564	1.64483	0.60593	NDUFA7	NADH dehydrogenase (ubiquinone) 1 alpha subcomplex, 7, 14.5kDa
221505_at	0.00248875	5.91746e-05	4.37556	1.64457	1.10504	ANP32E	acidic (leucine-rich) nuclear phosphoprotein 32 family, member E
239698_at	0.00249646	5.94037e-05	-4.3744	1.64095	-0.323659
201236_s_at	0.00249668	5.94546e-05	-4.37414	1.64015	-0.40801	BTG2	BTG family, member 2
212531_at	0.00250121	5.96081e-05	4.37337	1.63773	2.19523	LCN2	lipocalin 2
221211_s_at	0.00251376	5.99533e-05	-4.37164	1.63232	-1.22972	MAP3K7CL	MAP3K7 C-terminal like
205920_at	0.00251722	6.00818e-05	-4.371	1.63031	-0.357903	SLC6A6	solute carrier family 6 (neurotransmitter transporter), member 6
1552519_at	0.00251874	6.01641e-05	-4.37059	1.62903	-0.367789	ACVR1C	activin A receptor, type IC
223061_at	0.0025289	6.04531e-05	4.36915	1.62454	0.37092	CHID1	chitinase domain containing 1
215237_at	0.00253375	6.06162e-05	-4.36835	1.62202	-0.301696	DOCK9	dedicator of cytokinesis 9
203395_s_at	0.00253375	6.06972e-05	-4.36795	1.62076	-0.516227	HES1	hes family bHLH transcription factor 1
210785_s_at	0.00253375	6.07081e-05	-4.36789	1.6206	-0.675814	THEMIS2	thymocyte selection associated family member 2
209861_s_at	0.00253784	6.08554e-05	4.36717	1.61833	0.754031	METAP2	methionyl aminopeptidase 2
236353_at	0.00253784	6.08989e-05	-4.36695	1.61766	-0.471173
224845_s_at	0.00254304	6.10701e-05	4.36611	1.61503	0.413267	SLAIN2	SLAIN motif family, member 2
205262_at	0.00254482	6.11944e-05	4.3655	1.61312	0.393553	KCNH2	potassium voltage-gated channel, subfamily H (eag-related), member 2
225017_at	0.00254482	6.1206e-05	4.36544	1.61294	0.731441	CCDC14	coiled-coil domain containing 14
231938_at	0.00254608	6.12828e-05	4.36507	1.61177	0.444555	SGOL1	shugoshin-like 1 (S. pombe)
213617_s_at	0.00255219	6.14767e-05	4.36412	1.60881	0.660853	TPGS2	tubulin polyglutamylase complex subunit 2
218190_s_at	0.00256301	6.1784e-05	4.36262	1.60414	0.504271	UQCR10	ubiquinol-cytochrome c reductase, complex III subunit X
200654_at	0.0025649	6.18767e-05	4.36218	1.60273	0.647777	P4HB	prolyl 4-hydroxylase, beta polypeptide
228274_at	0.00256825	6.20043e-05	4.36156	1.6008	0.370791	SDSL	serine dehydratase-like
217869_at	0.0026	6.28186e-05	4.35764	1.58858	0.567665	HSD17B12	hydroxysteroid (17-beta) dehydrogenase 12
208392_x_at	0.00261493	6.3227e-05	-4.3557	1.5825	-0.506694	SP110	SP110 nuclear body protein
217261_at	0.00261744	6.33356e-05	4.35519	1.5809	0.867644	TTTY2B///TTTY2	testis-specific transcript, Y-linked 2B (non-protein coding)///testis-specific transcript, Y-linked 2 (non-protein coding)
1570065_at	0.00261903	6.34219e-05	4.35478	1.57962	0.550639	C22orf34	chromosome 22 open reading frame 34
243581_at	0.00262194	6.35404e-05	-4.35422	1.57787	-0.759271	LOC646470	similar to proteaseome (prosome, macropain) 28 subunit, 3
216381_x_at	0.00262194	6.35883e-05	4.35399	1.57717	0.364132	AKR7A3	aldo-keto reductase family 7, member A3 (aflatoxin aldehyde reductase)
228493_at	0.00262729	6.37661e-05	-4.35315	1.57455	-0.262301	LOC100506992	uncharacterized LOC100506992
217924_at	0.00263853	6.40871e-05	4.35165	1.56985	0.345272	C6orf106	chromosome 6 open reading frame 106
221359_at	0.00263943	6.41573e-05	4.35132	1.56882	0.304946	GDNF	glial cell derived neurotrophic factor
212914_at	0.00264817	6.44181e-05	-4.3501	1.56502	-0.798836	CBX7	chromobox homolog 7
202904_s_at	0.00265537	6.46418e-05	4.34906	1.56177	0.946449	LSM5	LSM5 homolog, U6 small nuclear RNA associated (S. cerevisiae)
212203_x_at	0.00265888	6.47761e-05	-4.34844	1.55983	-0.270969	IFITM3	interferon induced transmembrane protein 3
238428_at	0.00267094	6.51583e-05	-4.34667	1.55432	-1.00664	KCNJ15	potassium inwardly-rectifying channel, subfamily J, member 15
202708_s_at	0.00267094	6.52146e-05	-4.34641	1.55351	-0.726897	HIST2H2BE	histone cluster 2, H2be
202255_s_at	0.00267094	6.52164e-05	-4.3464	1.55348	-0.629328	SIPA1L1	signal-induced proliferation-associated 1 like 1
209773_s_at	0.0026711	6.52692e-05	4.34616	1.55273	0.393956	RRM2	ribonucleotide reductase M2
220255_at	0.00267373	6.53822e-05	4.34564	1.5511	0.251607	FANCE	Fanconi anemia, complementation group E
224909_s_at	0.0026826	6.56483e-05	-4.34442	1.5473	-0.955909	PREX1	phosphatidylinositol-3,4,5-trisphosphate-dependent Rac exchange factor 1
214198_s_at	0.0026956	6.60156e-05	-4.34274	1.54207	-0.764324	DGCR2	DiGeorge syndrome critical region gene 2
218281_at	0.00270653	6.63329e-05	4.3413	1.53758	0.454053	MRPL48	mitochondrial ribosomal protein L48
203606_at	0.00270885	6.64393e-05	4.34082	1.53608	0.469588	NDUFS6	NADH dehydrogenase (ubiquinone) Fe-S protein 6, 13kDa (NADH-coenzyme Q reductase)
201317_s_at	0.00271195	6.65649e-05	4.34025	1.53431	0.78992	PSMA2	proteasome (prosome, macropain) subunit, alpha type, 2
228053_s_at	0.00271996	6.68114e-05	4.33914	1.53085	0.823059	TOMM5	translocase of outer mitochondrial membrane 5 homolog (yeast)
202024_at	0.00272393	6.69586e-05	4.33848	1.52879	0.445013	ASNA1	arsA arsenite transporter, ATP-binding, homolog 1 (bacterial)
201192_s_at	0.00273413	6.72593e-05	-4.33714	1.52459	-0.693239	PITPNA	phosphatidylinositol transfer protein, alpha
201597_at	0.00274714	6.76625e-05	4.33534	1.51899	0.721734	COX7A2	cytochrome c oxidase subunit VIIa polypeptide 2 (liver)
209267_s_at	0.00274714	6.76799e-05	4.33526	1.51875	0.77024	SLC39A8	solute carrier family 39 (zinc transporter), member 8
208599_at	0.00274997	6.77999e-05	4.33473	1.51709	0.399225	HUWE1	HECT, UBA and WWE domain containing 1, E3 ubiquitin protein ligase
205397_x_at	0.00275076	6.78698e-05	-4.33442	1.51613	-0.413278	SMAD3	SMAD family member 3
235796_at	0.00275883	6.81576e-05	4.33315	1.51216	0.540246
211439_at	0.00275883	6.82166e-05	-4.33289	1.51135	-0.23044	SRSF7	serine/arginine-rich splicing factor 7
35254_at	0.00275883	6.82203e-05	-4.33287	1.5113	-0.547374	TRAFD1	TRAF-type zinc finger domain containing 1
240652_at	0.00278291	6.88665e-05	-4.33004	1.50248	-0.340928
226781_at	0.00279233	6.91508e-05	4.3288	1.49862	0.48384	C7orf55	chromosome 7 open reading frame 55
235400_at	0.00280711	6.95682e-05	-4.32699	1.49298	-1.0279	FCRLA	Fc receptor-like A
1555082_a_at	0.00281936	6.99232e-05	-4.32546	1.48821	-0.456622	NEK11	NIMA-related kinase 11
237442_at	0.00282167	7.00321e-05	-4.32499	1.48676	-0.622271
231595_at	0.00282744	7.02271e-05	-4.32415	1.48415	-0.437098	MRVI1-AS1	MRVI1 antisense RNA 1
221434_s_at	0.00282942	7.03279e-05	4.32372	1.48281	0.944782	SLIRP	SRA stem-loop interacting RNA binding protein
223751_x_at	0.00283301	7.04875e-05	-4.32304	1.48069	-0.417051	TLR10	toll-like receptor 10
221012_s_at	0.00283301	7.06038e-05	-4.32254	1.47914	-0.661289	TRIM8	tripartite motif containing 8
223035_s_at	0.00283301	7.06154e-05	4.32249	1.47899	0.360355	FARSB	phenylalanyl-tRNA synthetase, beta subunit
203144_s_at	0.00283301	7.06245e-05	-4.32246	1.47887	-0.698886	KIAA0040	KIAA0040
224451_x_at	0.0028435	7.0938e-05	-4.32112	1.47472	-0.551982	ARHGAP9	Rho GTPase activating protein 9
208928_at	0.00285302	7.12791e-05	-4.31968	1.47023	-0.57072	POR	P450 (cytochrome) oxidoreductase
200703_at	0.00285302	7.12797e-05	4.31968	1.47022	0.509249	DYNLL1	dynein, light chain, LC8-type 1
203316_s_at	0.00286158	7.15461e-05	4.31855	1.46673	0.884655	SNRPE	small nuclear ribonucleoprotein polypeptide E
1569481_s_at	0.00286943	7.17947e-05	4.31751	1.46348	0.544439	SNX22	sorting nexin 22
1559050_at	0.00287335	7.19673e-05	-4.31679	1.46123	-0.803542	HCG27	HLA complex group 27 (non-protein coding)
1562621_at	0.00287335	7.20504e-05	4.31644	1.46015	0.254605	LOC101927040	uncharacterized LOC101927040
228058_at	0.00287335	7.20505e-05	4.31644	1.46015	0.451452	ZG16B	zymogen granule protein 16B
233308_at	0.00287393	7.21178e-05	-4.31616	1.45928	-0.281318	COPB1	coatomer protein complex, subunit beta 1
235210_s_at	0.00287511	7.22357e-05	-4.31567	1.45775	-0.273966	SBSPON	somatomedin B and thrombospondin, type 1 domain containing
218946_at	0.00287511	7.22523e-05	4.3156	1.45753	0.50366	NFU1	NFU1 iron-sulfur cluster scaffold
234577_at	0.00287657	7.23418e-05	-4.31522	1.45637	-0.316026
205837_s_at	0.00287778	7.24248e-05	4.31488	1.4553	2.03414	GYPA	glycophorin A (MNS blood group)
235799_at	0.00288211	7.25866e-05	-4.31421	1.45321	-0.211608	NSL1	NSL1, MIS12 kinetochore complex component
229723_at	0.00289917	7.30692e-05	-4.31221	1.447	-0.864283	TAGAP	T-cell activation RhoGTPase activating protein
1561169_at	0.00290174	7.31869e-05	-4.31173	1.4455	-0.387808	LOC727818	similar to PRP38 pre-mRNA processing factor 38 (yeast) domain containing B
201669_s_at	0.00291241	7.35095e-05	-4.3104	1.44138	-0.945956	MARCKS	myristoylated alanine-rich protein kinase C substrate
230444_at	0.00291292	7.35928e-05	-4.31006	1.44032	-0.395509	PDE7A	phosphodiesterase 7A
213599_at	0.00291292	7.36289e-05	4.30991	1.43986	0.658009	OIP5	Opa interacting protein 5
244730_x_at	0.00291307	7.3686e-05	4.30968	1.43914	0.253947	ZSCAN16-AS1	ZSCAN16 antisense RNA 1
200920_s_at	0.00291711	7.38487e-05	-4.30901	1.43707	-0.81666	BTG1	B-cell translocation gene 1, anti-proliferative
235900_at	0.00291711	7.39359e-05	4.30866	1.43597	0.259617	SPNS3	spinster homolog 3 (Drosophila)
237367_x_at	0.00291711	7.39481e-05	-4.30861	1.43581	-0.363919	CFLAR	CASP8 and FADD-like apoptosis regulator
207104_x_at	0.00292082	7.40957e-05	-4.30801	1.43394	-0.695188	LILRB1	leukocyte immunoglobulin-like receptor, subfamily B (with TM and ITIM domains), member 1
1561407_at	0.00292187	7.41757e-05	4.30768	1.43293	0.483675	ARAP2	ArfGAP with RhoGAP domain, ankyrin repeat and PH domain 2
202392_s_at	0.00292549	7.4321e-05	-4.30709	1.4311	-0.494361	PISD	phosphatidylserine decarboxylase
206337_at	0.00293105	7.45159e-05	-4.3063	1.42865	-1.4369	CCR7	chemokine (C-C motif) receptor 7
1558487_a_at	0.00293886	7.47683e-05	4.30529	1.42548	0.342866	TMED4	transmembrane emp24 protein transport domain containing 4
218011_at	0.00295896	7.53612e-05	4.3029	1.41809	0.647794	UBL5	ubiquitin-like 5
205449_at	0.00295896	7.5388e-05	4.3028	1.41776	0.651493	SAC3D1	SAC3 domain containing 1
202246_s_at	0.00296073	7.54872e-05	4.3024	1.41653	0.507782	CDK4	cyclin-dependent kinase 4
211794_at	0.00296115	7.55522e-05	-4.30214	1.41572	-0.808481	FYB	FYN binding protein
243462_s_at	0.00296115	7.56087e-05	4.30192	1.41502	0.672644
232555_at	0.00296115	7.56602e-05	-4.30171	1.41438	-0.91417	CREB5	cAMP responsive element binding protein 5
205416_s_at	0.00296581	7.58335e-05	4.30102	1.41224	0.294008	ATXN3	ataxin 3
216977_x_at	0.00297845	7.62625e-05	4.29932	1.40696	0.310771	SNRPA1	small nuclear ribonucleoprotein polypeptide A'
222499_at	0.00297845	7.62656e-05	4.29931	1.40692	0.28768	MRPS16	mitochondrial ribosomal protein S16
212082_s_at	0.00297976	7.63538e-05	4.29896	1.40584	0.416147	MYL6	myosin, light chain 6, alkali, smooth muscle and non-muscle
207655_s_at	0.00299194	7.67205e-05	-4.29751	1.40135	-0.961168	BLNK	B-cell linker
213964_x_at	0.00299355	7.68165e-05	4.29714	1.40018	0.370255	RPARP-AS1	RPARP antisense RNA 1
202688_at	0.00299656	7.69487e-05	-4.29662	1.39857	-0.815097	TNFSF10	tumor necrosis factor (ligand) superfamily, member 10
206217_at	0.00299687	7.70114e-05	-4.29637	1.39781	-0.271519	EDA	ectodysplasin A
205644_s_at	0.00299792	7.70934e-05	4.29605	1.39682	1.04008	SNRPG	small nuclear ribonucleoprotein polypeptide G
230462_at	0.00300283	7.72746e-05	-4.29534	1.39462	-0.764528	NUMB	numb homolog (Drosophila)
202949_s_at	0.00300932	7.74964e-05	4.29448	1.39194	0.794638	FHL2	four and a half LIM domains 2
206762_at	0.00301127	7.76017e-05	4.29407	1.39066	0.399328	KCNA5	potassium voltage-gated channel, shaker-related subfamily, member 5
230860_at	0.00302504	7.80121e-05	-4.29248	1.38573	-0.365245	CEP19	centrosomal protein 19kDa
218069_at	0.00302561	7.8082e-05	4.29221	1.38489	0.496315	DCTPP1	dCTP pyrophosphatase 1
202941_at	0.00302753	7.8187e-05	4.2918	1.38363	0.484811	NDUFV2	NADH dehydrogenase (ubiquinone) flavoprotein 2, 24kDa
212190_at	0.00303125	7.83384e-05	4.29122	1.38182	0.754118	SERPINE2	serpin peptidase inhibitor, clade E (nexin, plasminogen activator inhibitor type 1), member 2
209147_s_at	0.00305237	7.89401e-05	-4.28891	1.37466	-0.226009	PPAP2A	phosphatidic acid phosphatase type 2A
225009_at	0.00305322	7.90486e-05	4.2885	1.37337	0.35311	CMTM4	CKLF-like MARVEL transmembrane domain containing 4
240727_s_at	0.00305322	7.90737e-05	-4.2884	1.37308	-0.363819
225266_at	0.00305703	7.92285e-05	-4.28781	1.37125	-0.673275	ZNF652	zinc finger protein 652
238034_at	0.00307274	7.96916e-05	4.28605	1.36579	0.697827	CANX	calnexin
1569374_at	0.0030815	8.00208e-05	-4.28481	1.36193	-0.336276	C3orf62	chromosome 3 open reading frame 62
212587_s_at	0.0030815	8.00561e-05	-4.28467	1.36152	-0.513415	PTPRC	protein tyrosine phosphatase, receptor type, C
218858_at	0.0030815	8.0088e-05	4.28455	1.36115	0.398499	DEPTOR	DEP domain containing MTOR-interacting protein
221521_s_at	0.00308259	8.01726e-05	4.28423	1.36016	0.566392	GINS2	GINS complex subunit 2 (Psf2 homolog)
1562678_at	0.00309097	8.04472e-05	-4.2832	1.35696	-0.344896
1560548_at	0.0030971	8.06633e-05	4.28239	1.35445	0.302851	LINC00382	long intergenic non-protein coding RNA 382
225099_at	0.00309956	8.07843e-05	4.28194	1.35305	0.50539	FBXO45	F-box protein 45
235448_at	0.00310426	8.09633e-05	-4.28127	1.35097	-0.32284	ZXDC	ZXD family zinc finger C
211540_s_at	0.00310994	8.11684e-05	-4.28051	1.34861	-0.320277	RB1	retinoblastoma 1
232543_x_at	0.00311536	8.1367e-05	-4.27977	1.34632	-0.608188	ARHGAP9	Rho GTPase activating protein 9
212516_at	0.00311633	8.14493e-05	-4.27946	1.34537	-0.533481	ARAP1	ArfGAP with RhoGAP domain, ankyrin repeat and PH domain 1
223049_at	0.00311672	8.15163e-05	-4.27921	1.3446	-0.512514	GRB2	growth factor receptor-bound protein 2
205603_s_at	0.00313707	8.21625e-05	4.27683	1.33721	0.414851	DIAPH2	diaphanous-related formin 2
203508_at	0.00313707	8.21633e-05	-4.27683	1.33721	-0.622521	TNFRSF1B	tumor necrosis factor receptor superfamily, member 1B
228919_at	0.0031428	8.23709e-05	4.27606	1.33485	0.70058
240389_at	0.00314281	8.24287e-05	-4.27585	1.33419	-0.337646	TRPM6	transient receptor potential cation channel, subfamily M, member 6
1553102_a_at	0.0031447	8.25359e-05	-4.27546	1.33297	-0.683106	CCDC69	coiled-coil domain containing 69
211336_x_at	0.0031495	8.27193e-05	-4.27479	1.3309	-0.679637	LILRB1	leukocyte immunoglobulin-like receptor, subfamily B (with TM and ITIM domains), member 1
237954_x_at	0.00315681	8.2969e-05	-4.27388	1.32808	-0.508311	ARHGEF40	Rho guanine nucleotide exchange factor (GEF) 40
202605_at	0.00315719	8.30369e-05	4.27363	1.32731	0.40579	GUSB	glucuronidase, beta
231861_at	0.00315898	8.31418e-05	-4.27325	1.32613	-0.576958	LRP10	low density lipoprotein receptor-related protein 10
218391_at	0.00316426	8.33385e-05	4.27253	1.32392	0.25166	SNF8	SNF8, ESCRT-II complex subunit
203086_at	0.00316509	8.34513e-05	-4.27212	1.32265	-0.505484	KIF2A	kinesin heavy chain member 2A
232438_at	0.00316509	8.34763e-05	-4.27203	1.32237	-0.417667	EPS15L1	epidermal growth factor receptor pathway substrate 15-like 1
223980_s_at	0.0031653	8.35397e-05	-4.2718	1.32166	-0.704407	SP110	SP110 nuclear body protein
229173_at	0.00316987	8.37302e-05	4.27112	1.31953	0.829156	KIAA1715	KIAA1715
225039_at	0.00316987	8.37763e-05	4.27095	1.31901	0.585799	RPE	ribulose-5-phosphate-3-epimerase
223708_at	0.00317798	8.40836e-05	4.26984	1.31559	0.706181	C1QTNF4	C1q and tumor necrosis factor related protein 4
231031_at	0.00317798	8.41362e-05	-4.26965	1.315	-0.291334	KGFLP2	keratinocyte growth factor-like protein 2
39318_at	0.00317798	8.41649e-05	-4.26955	1.31468	-1.32349	TCL1A	T-cell leukemia/lymphoma 1A
202567_at	0.00318083	8.42984e-05	4.26907	1.3132	0.547199	SNRPD3	small nuclear ribonucleoprotein D3 polypeptide 18kDa
212490_at	0.00318753	8.45345e-05	4.26823	1.31058	0.312717	DNAJC8	DnaJ (Hsp40) homolog, subfamily C, member 8
1553271_at	0.0031882	8.46795e-05	-4.26771	1.30898	-0.702044	DIP2B	DIP2 disco-interacting protein 2 homolog B (Drosophila)
215671_at	0.0031882	8.4726e-05	-4.26754	1.30847	-0.56954	PDE4B	phosphodiesterase 4B, cAMP-specific
217943_s_at	0.0031882	8.47272e-05	-4.26754	1.30845	-0.783407	MAP7D1	MAP7 domain containing 1
213454_at	0.00320434	8.52279e-05	4.26575	1.30294	0.425907	APITD1	apoptosis-inducing, TAF9-like domain 1
202118_s_at	0.00320434	8.52732e-05	4.26559	1.30244	1.00958	CPNE3	copine III
203967_at	0.0032092	8.55071e-05	4.26477	1.29988	0.503986	CDC6	cell division cycle 6
201757_at	0.0032092	8.55201e-05	4.26472	1.29974	0.750609	RPL10///NDUFS5	ribosomal protein L10///NADH dehydrogenase (ubiquinone) Fe-S protein 5, 15kDa (NADH-coenzyme Q reductase)
209735_at	0.00321713	8.58033e-05	4.26372	1.29665	0.611132	ABCG2	ATP-binding cassette, sub-family G (WHITE), member 2 (Junior blood group)
203045_at	0.00321713	8.58491e-05	-4.26356	1.29615	-0.722884	NINJ1	ninjurin 1
209106_at	0.003234	8.63583e-05	-4.26177	1.29061	-0.722194	NCOA1	nuclear receptor coactivator 1
204302_s_at	0.00326518	8.72506e-05	-4.25866	1.281	-0.25504	CTIF	CBP80/20-dependent translation initiation factor
223669_at	0.0032774	8.76371e-05	4.25732	1.27686	1.99984	HEMGN	hemogen
206925_at	0.00328051	8.77802e-05	-4.25683	1.27534	-0.425185	ST8SIA4	ST8 alpha-N-acetyl-neuraminide alpha-2,8-sialyltransferase 4
205049_s_at	0.0032866	8.80032e-05	-4.25606	1.27296	-1.39315	CD79A	CD79a molecule, immunoglobulin-associated alpha
219168_s_at	0.00328989	8.81517e-05	4.25555	1.27138	0.614436	PRR5	proline rich 5 (renal)
201412_at	0.00330804	8.86984e-05	-4.25368	1.2656	-0.515494	LRP10	low density lipoprotein receptor-related protein 10
1554102_a_at	0.00331095	8.88795e-05	4.25306	1.26369	0.452571	TMTC4	transmembrane and tetratricopeptide repeat containing 4
239405_at	0.00331095	8.89518e-05	-4.25281	1.26293	-0.222688
204001_at	0.00331095	8.89581e-05	4.25279	1.26287	0.341799	SNAPC3	small nuclear RNA activating complex, polypeptide 3, 50kDa
223173_at	0.00331416	8.9105e-05	4.25229	1.26132	0.556376	SPNS1	spinster homolog 1 (Drosophila)
1555864_s_at	0.00331822	8.92749e-05	4.25171	1.25954	0.736214	PDHA1	pyruvate dehydrogenase (lipoamide) alpha 1
1556331_a_at	0.00332298	8.94636e-05	4.25108	1.25757	0.918965
224301_x_at	0.00332788	8.96564e-05	4.25042	1.25555	0.629264	H2AFJ	H2A histone family, member J
1559957_a_at	0.00332984	8.97874e-05	4.24998	1.25419	0.677128	LOC642852	uncharacterized LOC642852
210993_s_at	0.00332984	8.98312e-05	4.24983	1.25373	0.441187	SMAD1	SMAD family member 1
218003_s_at	0.00333912	9.02058e-05	4.24857	1.24984	0.693631	FKBP3	FK506 binding protein 3, 25kDa
201515_s_at	0.00333912	9.02458e-05	4.24844	1.24942	0.465042	TSN	translin
201739_at	0.00333912	9.02646e-05	-4.24838	1.24923	-0.865089	SGK1	serum/glucocorticoid regulated kinase 1
200679_x_at	0.0033394	9.03333e-05	4.24814	1.24852	0.652152	HMGB1	high mobility group box 1
65133_i_at	0.00334637	9.05831e-05	4.24731	1.24593	0.366284	INO80B	INO80 complex subunit B
225262_at	0.0033654	9.11598e-05	-4.24538	1.24	-0.706369	FOSL2	FOS-like antigen 2
1557886_at	0.00336771	9.12926e-05	-4.24494	1.23864	-0.349202	CEP112	centrosomal protein 112kDa
218549_s_at	0.00336771	9.13453e-05	4.24477	1.2381	0.626586	RMDN1	regulator of microtubule dynamics 1
200908_s_at	0.00337262	9.15405e-05	4.24412	1.2361	0.480856	RPLP2	ribosomal protein, large, P2
211302_s_at	0.00337709	9.17807e-05	-4.24333	1.23365	-0.322189	PDE4B	phosphodiesterase 4B, cAMP-specific
227395_at	0.00337709	9.17851e-05	4.24331	1.2336	0.442191	TBCEL	tubulin folding cofactor E-like
224436_s_at	0.00338708	9.21187e-05	4.24221	1.23021	0.992461	NIPSNAP3A	nipsnap homolog 3A (C. elegans)
227396_at	0.00338898	9.22324e-05	-4.24184	1.22906	-0.588992	PTPRJ	protein tyrosine phosphatase, receptor type, J
204095_s_at	0.00339259	9.23926e-05	-4.24131	1.22743	-0.262665	ELL	elongation factor RNA polymerase II
218051_s_at	0.00339573	9.25403e-05	4.24083	1.22594	0.295731	NT5DC2	5'-nucleotidase domain containing 2
242304_at	0.00340174	9.27662e-05	4.24009	1.22366	0.451504	WIBG	within bgcn homolog (Drosophila)
201441_at	0.00345029	9.41795e-05	4.23551	1.20952	0.293669	COX6B1	cytochrome c oxidase subunit VIb polypeptide 1 (ubiquitous)
242520_s_at	0.00345029	9.42164e-05	4.23539	1.20915	0.760433	C1orf228	chromosome 1 open reading frame 228
209524_at	0.00345192	9.43241e-05	4.23504	1.20808	0.66834	HDGFRP3	hepatoma-derived growth factor, related protein 3
210569_s_at	0.00345272	9.44091e-05	-4.23477	1.20724	-0.411136	SIGLEC9	sialic acid binding Ig-like lectin 9
200958_s_at	0.00345489	9.45316e-05	-4.23437	1.20603	-0.457349	SDCBP	syndecan binding protein (syntenin)
200818_at	0.00347232	9.50721e-05	4.23264	1.2007	0.760164	ATP5O	ATP synthase, H+ transporting, mitochondrial F1 complex, O subunit
210432_s_at	0.00347356	9.51694e-05	-4.23233	1.19974	-0.356866	SCN3A	sodium channel, voltage-gated, type III, alpha subunit
202149_at	0.00347401	9.52453e-05	-4.23209	1.199	-0.824367	NEDD9	neural precursor cell expressed, developmentally down-regulated 9
202655_at	0.00347577	9.53968e-05	4.23161	1.19751	0.49508	MANF	mesencephalic astrocyte-derived neurotrophic factor
228063_s_at	0.00347577	9.54207e-05	4.23153	1.19727	0.508195	NAP1L5	nucleosome assembly protein 1-like 5
204256_at	0.00348651	9.57794e-05	4.2304	1.19377	0.907047	ELOVL6	ELOVL fatty acid elongase 6
1568923_at	0.00349179	9.59882e-05	4.22973	1.19173	0.29161
216421_at	0.00349557	9.61711e-05	4.22916	1.18995	0.442729
203278_s_at	0.00349557	9.62201e-05	-4.229	1.18947	-0.778173	PHF21A	PHD finger protein 21A
205945_at	0.00349924	9.64424e-05	-4.2283	1.18732	-0.775839	IL6R	interleukin 6 receptor
225844_at	0.00349924	9.64491e-05	4.22828	1.18725	0.683056	POLE4	polymerase (DNA-directed), epsilon 4, accessory subunit
1562464_at	0.00349994	9.65323e-05	-4.22802	1.18644	-0.330737
213113_s_at	0.00350402	9.6709e-05	4.22746	1.18473	0.459008	SLC43A3	solute carrier family 43, member 3
204720_s_at	0.00350716	9.69712e-05	4.22664	1.1822	0.935163	DNAJC6	DnaJ (Hsp40) homolog, subfamily C, member 6
209327_s_at	0.00350716	9.70163e-05	4.2265	1.18177	0.306831	NOP16	NOP16 nucleolar protein
221627_at	0.00350716	9.70247e-05	4.22647	1.18169	0.77549	TRIM10	tripartite motif containing 10
219460_s_at	0.00350716	9.70522e-05	-4.22639	1.18142	-0.444726	TMEM127	transmembrane protein 127
222969_at	0.003523	9.76199e-05	-4.22462	1.17597	-0.427171	B3GALT1	UDP-Gal:betaGlcNAc beta 1,3-galactosyltransferase, polypeptide 1
207605_x_at	0.003523	9.76614e-05	-4.22449	1.17557	-0.415068	ZNF117	zinc finger protein 117
223580_at	0.003523	9.77396e-05	4.22425	1.17482	0.382433	SPSB2	splA/ryanodine receptor domain and SOCS box containing 2
237126_at	0.003523	9.77537e-05	-4.2242	1.17469	-0.874725	CD46	CD46 molecule, complement regulatory protein
204315_s_at	0.003523	9.78128e-05	4.22402	1.17412	0.323751	GTSE1	G-2 and S-phase expressed 1
221070_s_at	0.00353438	9.81935e-05	-4.22284	1.17049	-0.302281	CCAR2	cell cycle and apoptosis regulator 2
1562449_s_at	0.00354629	9.85892e-05	4.22162	1.16673	0.26307	LARGE-AS1	LARGE antisense RNA 1
1560030_at	0.00355349	9.88543e-05	4.2208	1.16422	0.634693	LOC283692	uncharacterized LOC283692
201670_s_at	0.00357351	9.94765e-05	-4.2189	1.15835	-1.04659	MARCKS	myristoylated alanine-rich protein kinase C substrate
1556942_at	0.00357598	9.96107e-05	-4.21849	1.15709	-0.773024
225413_at	0.00359298	0.00010015	4.21685	1.15205	0.68539	USMG5	up-regulated during skeletal muscle growth 5 homolog (mouse)
232118_at	0.00359321	0.000100222	4.21663	1.15137	0.41554
214126_at	0.00361509	0.000100899	4.21458	1.14508	0.61694
238556_at	0.00361713	0.000101022	-4.21421	1.14394	-0.300168
1556185_a_at	0.00362505	0.000101309	-4.21335	1.14129	-1.29989	STEAP4	STEAP family member 4
226076_s_at	0.00362894	0.000101484	-4.21282	1.13967	-0.561872	MBD6	methyl-CpG binding domain protein 6
210950_s_at	0.00362955	0.000101568	4.21257	1.1389	0.576984	FDFT1	farnesyl-diphosphate farnesyltransferase 1
222090_at	0.00363408	0.00010178	-4.21194	1.13695	-0.250735	NDUFB2-AS1	NDUFB2 antisense RNA 1
231688_at	0.00363408	0.000101827	4.2118	1.13652	3.08317	MMP8	matrix metallopeptidase 8 (neutrophil collagenase)
1555728_a_at	0.00364695	0.00010226	4.21051	1.13255	0.568042	MS4A4A	membrane-spanning 4-domains, subfamily A, member 4A
229610_at	0.00364695	0.000102321	4.21033	1.13199	0.288219	CKAP2L	cytoskeleton associated protein 2-like
212732_at	0.00364774	0.000102468	4.20989	1.13065	0.524389	MEG3	maternally expressed 3 (non-protein coding)
232370_at	0.00364774	0.000102477	4.20986	1.13057	0.309983
210803_at	0.0036579	0.000102834	4.20881	1.12732	0.385089	TXNRD2	thioredoxin reductase 2
228528_at	0.0036579	0.000102896	-4.20862	1.12676	-0.855844	LOC100286909	hypothetical protein LOC100286909
201673_s_at	0.00366569	0.000103182	4.20778	1.12416	0.459021	GYS1	glycogen synthase 1 (muscle)
220935_s_at	0.00366834	0.000103324	-4.20736	1.12288	-0.502863	CDK5RAP2	CDK5 regulatory subunit associated protein 2
207469_s_at	0.00368208	0.000103848	4.20582	1.11815	0.451241	PIR	pirin (iron-binding nuclear protein)
214487_s_at	0.00368208	0.000103881	4.20573	1.11785	0.265313	RAP2B///RAP2A	RAP2B, member of RAS oncogene family///RAP2A, member of RAS oncogene family
1562941_at	0.00368208	0.000103957	-4.2055	1.11717	-0.377645
218719_s_at	0.00368208	0.00010398	4.20544	1.11696	0.453782	GINS3	GINS complex subunit 3 (Psf3 homolog)
216860_s_at	0.00370826	0.000104788	4.20308	1.10973	0.591566	GDF11	growth differentiation factor 11
203271_s_at	0.00371069	0.000104924	-4.20269	1.10851	-0.502407	UNC119	unc-119 homolog (C. elegans)
240029_at	0.00371977	0.000105249	4.20175	1.10562	0.847846	C11orf94	chromosome 11 open reading frame 94
214309_s_at	0.00373705	0.000105806	-4.20014	1.10069	-0.218683
209140_x_at	0.00373967	0.000105949	-4.19973	1.09943	-0.277616	HLA-B	major histocompatibility complex, class I, B
206581_at	0.00374421	0.000106146	-4.19916	1.09769	-0.540676	BNC1	basonuclin 1
238591_at	0.00376805	0.000106891	-4.19704	1.09116	-0.583697	HEXDC	hexosaminidase (glycosyl hydrolase family 20, catalytic domain) containing
226333_at	0.00377896	0.000107269	-4.19596	1.08785	-0.680062	IL6R	interleukin 6 receptor
205942_s_at	0.00378576	0.000107532	4.19522	1.08557	0.303638	ACSM3	acyl-CoA synthetase medium-chain family member 3
243026_x_at	0.00380497	0.000108147	-4.19348	1.08024	-0.268005	XIAP	X-linked inhibitor of apoptosis
1556211_a_at	0.00380721	0.000108323	4.19298	1.07872	0.546633
235077_at	0.00380721	0.00010835	4.19291	1.07849	0.534025	MEG3	maternally expressed 3 (non-protein coding)
228773_at	0.00383311	0.000109219	4.19047	1.07102	0.25431	LOC100506100	uncharacterized LOC100506100
237510_at	0.00383311	0.000109328	4.19017	1.07009	0.334897	MYNN	myoneurin
201664_at	0.00383311	0.000109361	4.19008	1.06981	1.09609	SMC4	structural maintenance of chromosomes 4
200790_at	0.00383311	0.000109367	4.19006	1.06975	0.667867	ODC1	ornithine decarboxylase 1
219315_s_at	0.00384239	0.000109702	-4.18913	1.06689	-0.964201	TMEM204	transmembrane protein 204
224331_s_at	0.00385621	0.000110167	4.18784	1.06294	0.531443	MRPL36	mitochondrial ribosomal protein L36
202168_at	0.00387483	0.00011077	4.18618	1.05784	0.694865	TAF9	TAF9 RNA polymerase II, TATA box binding protein (TBP)-associated factor, 32kDa
206074_s_at	0.00387735	0.000110913	4.18578	1.05664	0.607423	HMGA1	high mobility group AT-hook 1
214475_x_at	0.00388229	0.000111125	4.1852	1.05485	0.277407	CAPN3	calpain 3, (p94)
1566363_at	0.00388458	0.000111262	4.18483	1.0537	0.540264	DNTT	DNA nucleotidylexotransferase
218354_at	0.00389025	0.000111496	4.18419	1.05174	0.400583	TRAPPC2L	trafficking protein particle complex 2-like
242380_at	0.00389434	0.000111684	-4.18367	1.05017	-0.630707
214097_at	0.00390648	0.000112104	4.18253	1.04666	0.319682	RPS21	ribosomal protein S21
212296_at	0.00390911	0.000112251	4.18213	1.04544	0.701645	PSMD14	proteasome (prosome, macropain) 26S subunit, non-ATPase, 14
232197_x_at	0.003933	0.000113101	-4.17983	1.03839	-1.17405	ARSB	arylsulfatase B
205296_at	0.003933	0.000113131	4.17975	1.03814	0.609319	RBL1	retinoblastoma-like 1
219787_s_at	0.003933	0.000113191	4.17959	1.03764	0.799107	ECT2	epithelial cell transforming 2
224534_at	0.003933	0.000113224	-4.1795	1.03737	-0.758316	KREMEN1	kringle containing transmembrane protein 1
209827_s_at	0.00395561	0.000113948	-4.17756	1.03142	-0.707765	IL16	interleukin 16
214792_x_at	0.00395626	0.000114039	4.17731	1.03067	0.492046	VAMP2	vesicle-associated membrane protein 2 (synaptobrevin 2)
209279_s_at	0.00396656	0.000114436	4.17625	1.02742	0.216037	NSDHL	NAD(P) dependent steroid dehydrogenase-like
219094_at	0.00396656	0.000114481	4.17613	1.02706	0.378441	ARMC8	armadillo repeat containing 8
217568_at	0.00399368	0.000115336	4.17386	1.0201	0.36355	EDDM3A	epididymal protein 3A
206682_at	0.00399425	0.000115426	-4.17362	1.01938	-1.40144	CLEC10A	C-type lectin domain family 10, member A
203434_s_at	0.0040233	0.000116339	-4.17122	1.01201	-1.08599	MME	membrane metallo-endopeptidase
229382_at	0.00402622	0.000116552	-4.17066	1.01031	-0.411637	FAM212B	family with sequence similarity 212, member B
206437_at	0.00402622	0.000116571	-4.17061	1.01015	-0.500214	S1PR4	sphingosine-1-phosphate receptor 4
41386_i_at	0.00403264	0.00011683	-4.16993	1.00808	-0.649939	KDM6B	lysine (K)-specific demethylase 6B
209218_at	0.00403785	0.000117076	4.16929	1.00612	0.42628	SQLE	squalene epoxidase
227129_x_at	0.00403785	0.000117129	-4.16915	1.00569	-0.719827	LINC01000	long intergenic non-protein coding RNA 1000
203556_at	0.00404906	0.000117528	-4.16812	1.00251	-0.68677	ZHX2	zinc fingers and homeoboxes 2
218226_s_at	0.00405439	0.000117825	4.16734	1.00015	0.45502	NDUFB4	NADH dehydrogenase (ubiquinone) 1 beta subcomplex, 4, 15kDa
222747_s_at	0.00405439	0.000117831	-4.16733	1.00011	-0.379043	SCML1	sex comb on midleg-like 1 (Drosophila)
218407_x_at	0.00407869	0.000118658	4.16519	0.993576	0.455653	NENF	neudesin neurotrophic factor
1559701_s_at	0.00407869	0.000118745	4.16497	0.992891	0.382064	NDST2	N-deacetylase/N-sulfotransferase (heparan glucosaminyl) 2
218622_at	0.00407869	0.000118878	4.16463	0.991846	0.414264	NUP37	nucleoporin 37kDa
214205_x_at	0.00407869	0.000118893	4.16459	0.991727	0.355839	GLRX3	glutaredoxin 3
226642_s_at	0.00407869	0.00011892	4.16452	0.991517	0.610678	NUDCD2	NudC domain containing 2
212602_at	0.00407869	0.000118995	-4.16433	0.990926	-0.573107	WDFY3	WD repeat and FYVE domain containing 3
235370_at	0.00407869	0.00011906	-4.16416	0.990419	-0.582594	KREMEN1	kringle containing transmembrane protein 1
207446_at	0.00408498	0.000119318	-4.1635	0.988394	-0.521967	TLR6	toll-like receptor 6
200750_s_at	0.00410054	0.000119847	4.16215	0.98426	0.736892	RAN	RAN, member RAS oncogene family
1562906_at	0.00410155	0.000119952	4.16188	0.983445	0.295694	FAM170A	family with sequence similarity 170, member A
208666_s_at	0.00410452	0.000120114	4.16147	0.982185	0.734181	ST13	suppression of tumorigenicity 13 (colon carcinoma) (Hsp70 interacting protein)
219295_s_at	0.00410554	0.000120301	4.16099	0.980732	0.885277	PCOLCE2	procollagen C-endopeptidase enhancer 2
218006_s_at	0.00410554	0.000120309	4.16097	0.980666	0.535757	ZNF22	zinc finger protein 22
205919_at	0.00410554	0.000120369	4.16082	0.980203	0.69527	HBE1	hemoglobin, epsilon 1
AFFX-M27830_5_at	0.00413825	0.000121404	4.15821	0.972209	0.851818
212004_at	0.00415357	0.000121929	4.15689	0.968174	0.217191	SZRD1	SUZ RNA binding domain containing 1
238270_x_at	0.004158	0.000122135	-4.15637	0.966597	-0.32368
204789_at	0.00415987	0.000122266	-4.15604	0.965596	-0.713365	FMNL1	formin-like 1
203437_at	0.00417104	0.000122671	4.15503	0.962511	0.316425	TMEM11	transmembrane protein 11
230480_at	0.00417188	0.000122772	4.15478	0.961743	0.394141	PIWIL4	piwi-like RNA-mediated gene silencing 4
210691_s_at	0.00418047	0.000123101	4.15396	0.959241	0.489211	CACYBP	calcyclin binding protein
217801_at	0.00419323	0.000123554	4.15284	0.955814	0.418091	ATP5E	ATP synthase, H+ transporting, mitochondrial F1 complex, epsilon subunit
1563509_at	0.00419804	0.000123772	-4.1523	0.954163	-0.501297
229227_at	0.00420814	0.000124147	4.15138	0.951341	0.197001	DICER1-AS1	DICER1 antisense RNA 1
244519_at	0.00421438	0.000124408	4.15073	0.949379	0.702348	ASXL1	additional sex combs like transcriptional regulator 1
211950_at	0.00422062	0.00012467	4.15009	0.947418	0.551224	UBR4	ubiquitin protein ligase E3 component n-recognin 4
225739_at	0.00422188	0.000124784	-4.14981	0.946563	-0.674082	RAB11FIP4	RAB11 family interacting protein 4 (class II)
235509_at	0.00422463	0.000124942	4.14942	0.945377	0.447032	NDUFAF6	NADH dehydrogenase (ubiquinone) complex I, assembly factor 6
222037_at	0.00422775	0.000125154	4.14891	0.943797	0.491451	MCM4	minichromosome maintenance complex component 4
202090_s_at	0.00422775	0.000125189	4.14882	0.943532	0.773376	UQCR11	ubiquinol-cytochrome c reductase, complex III subunit XI
1570585_at	0.00422781	0.000125268	-4.14863	0.942943	-0.706438	MPZL3	myelin protein zero-like 3
242282_at	0.00422791	0.000125374	4.14837	0.942159	0.307316	ZFPM1	zinc finger protein, FOG family member 1
212115_at	0.00422791	0.000125426	4.14824	0.941769	0.426924	HN1L	hematological and neurological expressed 1-like
238799_at	0.00423125	0.000125603	4.14781	0.940455	0.549114	ATP5S	ATP synthase, H+ transporting, mitochondrial Fo complex, subunit s (factor B)
225001_at	0.00423576	0.000125814	-4.1473	0.938885	-0.592848	RAB3D	RAB3D, member RAS oncogene family
207746_at	0.00423655	0.000125915	4.14705	0.938135	0.38865	POLQ	polymerase (DNA directed), theta
200820_at	0.00427084	0.000127099	4.14419	0.929399	0.422992	PSMD8	proteasome (prosome, macropain) 26S subunit, non-ATPase, 8
235159_at	0.00427084	0.000127145	-4.14408	0.929055	-0.734705
226157_at	0.00427084	0.000127242	4.14384	0.928342	0.690291	TFDP2	transcription factor Dp-2 (E2F dimerization partner 2)
209408_at	0.00427084	0.000127246	4.14383	0.928314	0.293551	KIF2C	kinesin family member 2C
221856_s_at	0.0042731	0.000127392	-4.14348	0.927246	-0.400956	FAM63A	family with sequence similarity 63, member A
208845_at	0.00428028	0.000127684	4.14278	0.925107	0.481704	VDAC3	voltage-dependent anion channel 3
222632_s_at	0.0042829	0.000127841	4.14241	0.923963	0.439647	LZTFL1	leucine zipper transcription factor-like 1
231332_at	0.00429349	0.000128235	-4.14146	0.921085	-0.767384
213154_s_at	0.00429616	0.000128397	-4.14108	0.91991	-0.42023	BICD2	bicaudal D homolog 2 (Drosophila)
202596_at	0.00429616	0.000128472	4.1409	0.91936	0.446955	ENSA	endosulfine alpha
207802_at	0.00431353	0.00012907	4.13948	0.915023	2.34593	CRISP3	cysteine-rich secretory protein 3
201006_at	0.00432676	0.000129546	4.13835	0.911592	1.39244	PRDX2	peroxiredoxin 2
211762_s_at	0.0043332	0.000129818	4.13771	0.909633	0.641215	KPNA2	karyopherin alpha 2 (RAG cohort 1, importin alpha 1)
225899_x_at	0.0043362	0.000129987	-4.13731	0.908417	-0.655115	LINC01002	long intergenic non-protein coding RNA 1002
212609_s_at	0.00433824	0.000130127	4.13698	0.907409	0.452776	AKT3	v-akt murine thymoma viral oncogene homolog 3
200085_s_at	0.00436581	0.000131034	4.13485	0.900926	0.702531	TCEB2	transcription elongation factor B (SIII), polypeptide 2 (18kDa, elongin B)
1558254_s_at	0.00437441	0.000131397	-4.13401	0.898341	-0.737608	SRPK2	SRSF protein kinase 2
204173_at	0.00437441	0.000131452	4.13388	0.89795	0.68106	MYL6B	myosin, light chain 6B, alkali, smooth muscle and non-muscle
224575_at	0.00437589	0.000131577	4.13359	0.897066	0.340841	BRK1	BRICK1, SCAR/WAVE actin-nucleating complex subunit
209880_s_at	0.00437687	0.000131686	-4.13333	0.896289	-0.365238	SELPLG	selectin P ligand
211822_s_at	0.00438646	0.000132109	-4.13235	0.893297	-0.358387	NLRP1	NLR family, pyrin domain containing 1
221149_at	0.00438646	0.000132135	-4.13229	0.893114	-0.414542	C5AR2	complement component 5a receptor 2
61734_at	0.00439332	0.000132498	-4.13145	0.890552	-0.259249	RCN3	reticulocalbin 3, EF-hand calcium binding domain
200895_s_at	0.00439332	0.000132521	4.1314	0.890396	0.351934	FKBP4	FK506 binding protein 4, 59kDa
206060_s_at	0.00439332	0.000132583	4.13125	0.889955	0.759309	PTPN22	protein tyrosine phosphatase, non-receptor type 22 (lymphoid)
208095_s_at	0.00439524	0.000132721	4.13094	0.888981	0.649253	SRP72	signal recognition particle 72kDa
243780_at	0.00441034	0.000133258	-4.1297	0.885215	-1.68599
234464_s_at	0.00441733	0.00013355	4.12903	0.88317	0.536382	EME1	essential meiotic structure-specific endonuclease 1
209610_s_at	0.00442118	0.000133747	4.12858	0.881794	0.398859	SLC1A4	solute carrier family 1 (glutamate/neutral amino acid transporter), member 4
219061_s_at	0.00442155	0.000133839	4.12836	0.881151	0.694219	LAGE3	L antigen family, member 3
214527_s_at	0.00442424	0.000134002	4.12799	0.880019	0.301261	PQBP1	polyglutamine binding protein 1
228471_at	0.0044303	0.000134266	-4.12739	0.878179	-0.635098	ANKRD44	ankyrin repeat domain 44
204727_at	0.00443258	0.000134416	4.12705	0.877135	0.615431	WDHD1	WD repeat and HMG-box DNA binding protein 1
222017_x_at	0.00443441	0.000134553	-4.12673	0.876187	-0.353092	LRCH4	leucine-rich repeats and calponin homology (CH) domain containing 4
209738_x_at	0.00443517	0.000134657	4.1265	0.875463	0.288903	PSG6	pregnancy specific beta-1-glycoprotein 6
202441_at	0.00447142	0.000135908	4.12366	0.866836	0.364128	ERLIN1	ER lipid raft associated 1
1556067_a_at	0.00447142	0.000135921	-4.12363	0.866742	-0.338569	KDM6B	lysine (K)-specific demethylase 6B
221840_at	0.00447661	0.000136161	-4.12309	0.865098	-0.676983	PTPRE	protein tyrosine phosphatase, receptor type, E
237145_at	0.00449089	0.000136677	4.12193	0.861564	0.321331	EIF2AK4	eukaryotic translation initiation factor 2 alpha kinase 4
202758_s_at	0.00449222	0.0001368	4.12166	0.860727	0.33102	RFXANK	regulatory factor X-associated ankyrin-containing protein
1564154_at	0.00451788	0.000137677	-4.1197	0.854765	-0.38474
235111_at	0.00451788	0.000137747	-4.11954	0.85429	-0.533314	LSAMP	limbic system-associated membrane protein
226236_at	0.00453098	0.000138229	4.11847	0.851027	0.349411	LINC00493	long intergenic non-protein coding RNA 493
201162_at	0.00454278	0.000138743	4.11733	0.847563	0.607594	IGFBP7	insulin-like growth factor binding protein 7
230051_at	0.00454278	0.000138784	4.11724	0.847287	0.581624	PROSER2	proline and serine rich 2
201802_at	0.00454278	0.000138838	4.11712	0.846924	0.536761	SLC29A1	solute carrier family 29 (equilibrative nucleoside transporter), member 1
203379_at	0.00454363	0.000138947	-4.11688	0.846189	-0.57823	RPS6KA1	ribosomal protein S6 kinase, 90kDa, polypeptide 1
228918_at	0.00454664	0.000139123	-4.11649	0.845013	-0.419711	LOC100288617	hypothetical protein LOC100288617
204669_s_at	0.00456242	0.000139689	-4.11525	0.841222	-0.661205	RNF24	ring finger protein 24
223852_s_at	0.0045675	0.000139928	-4.11472	0.839626	-0.635208	STK40	serine/threonine kinase 40
231815_at	0.00458727	0.000140698	-4.11304	0.834504	-0.510661	PHF12	PHD finger protein 12
226982_at	0.00458727	0.000140701	4.11303	0.834482	0.378024	ELL2	elongation factor, RNA polymerase II, 2
208857_s_at	0.00458795	0.000140806	4.1128	0.833787	0.691384	PCMT1	protein-L-isoaspartate (D-aspartate) O-methyltransferase
207160_at	0.00460305	0.000141354	-4.11161	0.830164	-0.293549	IL12A	interleukin 12A
222141_at	0.00463414	0.000142393	-4.10936	0.823327	-0.583421	KLHL22	kelch-like family member 22
242916_at	0.00463821	0.000142639	4.10883	0.821718	0.567577	CNTRL	centriolin
225967_s_at	0.00463821	0.000142688	4.10873	0.821398	0.789843	C17orf89	chromosome 17 open reading frame 89
224948_at	0.00464006	0.00014283	4.10842	0.820471	0.551939	MRPS24	mitochondrial ribosomal protein S24
227177_at	0.00464698	0.000143128	4.10778	0.818526	0.458755	CORO2A	coronin, actin binding protein, 2A
216749_at	0.00465184	0.000143362	-4.10728	0.816997	-0.375379
216246_at	0.00465897	0.000143668	4.10662	0.815014	0.614271
231869_at	0.00467318	0.000144191	4.10551	0.811618	0.503865	KIAA1586	KIAA1586
214262_at	0.00467462	0.000144364	4.10514	0.810499	0.443728	TRIP6	thyroid hormone receptor interactor 6
217210_at	0.00467462	0.000144407	4.10505	0.810226	0.51509
1559033_at	0.00469235	0.00014504	-4.1037	0.806141	-0.36688	LINC01018	long intergenic non-protein coding RNA 1018
202018_s_at	0.00470825	0.000145618	4.10248	0.802431	2.24233	LTF	lactotransferrin
1560971_a_at	0.00470901	0.00014581	-4.10208	0.801202	-0.234625
220060_s_at	0.00470901	0.000145844	4.102	0.800983	0.507724	PARPBP	PARP1 binding protein
218726_at	0.00470901	0.00014597	4.10174	0.800175	0.596885	HJURP	Holliday junction recognition protein
222792_s_at	0.00470901	0.000146001	4.10167	0.799981	0.443289	CCDC59	coiled-coil domain containing 59
212823_s_at	0.00470901	0.000146072	-4.10152	0.799526	-0.352332	PLEKHG3	pleckstrin homology domain containing, family G (with RhoGef domain) member 3
242818_x_at	0.00471397	0.000146312	-4.10102	0.797994	-0.832716
226729_at	0.00471889	0.000146551	4.10052	0.796471	0.352018	USP37	ubiquitin specific peptidase 37
239012_at	0.00472021	0.000146678	-4.10025	0.795661	-0.320785	RNF144B	ring finger protein 144B
239678_at	0.00474941	0.000147765	4.09798	0.788774	0.303628
212827_at	0.00474941	0.000147845	-4.09782	0.788269	-1.79938	IGHM	immunoglobulin heavy constant mu
243497_at	0.00474941	0.000147846	-4.09781	0.788261	-0.35027
1555832_s_at	0.00475056	0.000147969	-4.09756	0.787487	-0.581178	KLF6	Kruppel-like factor 6
228597_at	0.00475282	0.000148126	4.09723	0.786497	0.445017	MIS18A	MIS18 kinetochore protein A
210992_x_at	0.00478647	0.000149328	-4.09475	0.778958	-0.75361	FCGR2C	Fc fragment of IgG, low affinity IIc, receptor for (CD32) (gene/pseudogene)
221982_x_at	0.00478647	0.00014937	4.09466	0.778693	0.228772	LAGE3	L antigen family, member 3
206017_at	0.00478647	0.000149438	-4.09452	0.778273	-0.246092	KIAA0319	KIAA0319
208749_x_at	0.00480122	0.00015	-4.09337	0.774769	-0.54233	FLOT1	flotillin 1
1556445_at	0.00480122	0.000150188	4.09298	0.773598	0.483116
1569476_at	0.00480122	0.000150192	4.09297	0.773576	0.341759	DKFZP434L187	uncharacterized LOC26082
38149_at	0.00480122	0.000150253	-4.09285	0.773196	-0.637946	ARHGAP25	Rho GTPase activating protein 25
210149_s_at	0.00480122	0.000150396	4.09256	0.772308	0.461957	ATP5H	ATP synthase, H+ transporting, mitochondrial Fo complex, subunit d
204949_at	0.00480122	0.000150425	-4.0925	0.772128	-0.54132	ICAM3	intercellular adhesion molecule 3
238725_at	0.00480588	0.000150659	-4.09202	0.77068	-0.5973	IRF1	interferon regulatory factor 1
232739_at	0.00480727	0.00015079	-4.09175	0.769866	-0.638548	SPIB	Spi-B transcription factor (Spi-1/PU.1 related)
204636_at	0.00481167	0.000151017	4.09129	0.768468	0.317184	COL17A1	collagen, type XVII, alpha 1
202634_at	0.00484245	0.000152071	4.08915	0.761976	1.00997	POLR2K	polymerase (RNA) II (DNA directed) polypeptide K, 7.0kDa
1570566_at	0.00489089	0.000153682	-4.08591	0.752148	-0.657376	LOC100287529	hypothetical protein LOC100287529
225407_at	0.00489275	0.00015383	-4.08561	0.75125	-0.491613	MBP	myelin basic protein
202894_at	0.00489421	0.000153965	-4.08534	0.750431	-0.234965	EPHB4	EPH receptor B4
220741_s_at	0.00490105	0.00015427	4.08473	0.748584	0.692521	PPA2	pyrophosphatase (inorganic) 2
1566964_at	0.00493067	0.000155293	-4.0827	0.742422	-1.0089
240948_at	0.00493664	0.000155653	-4.08198	0.740258	-0.457782
232985_s_at	0.00493664	0.000155689	4.08191	0.740042	0.43546	DPPA4	developmental pluripotency associated 4
218118_s_at	0.00493664	0.000155751	4.08179	0.739671	0.282873	TIMM23	translocase of inner mitochondrial membrane 23 homolog (yeast)
218046_s_at	0.00494342	0.000156056	4.08119	0.73785	0.321895	MRPS16	mitochondrial ribosomal protein S16
49077_at	0.00494918	0.000156328	4.08065	0.736224	0.244267	PPME1	protein phosphatase methylesterase 1
1552849_at	0.00495047	0.000156459	4.08039	0.735441	0.637754	M1AP	meiosis 1 associated protein
217619_x_at	0.0049529	0.000156627	4.08006	0.734443	0.405352
214716_at	0.00495463	0.000156772	4.07978	0.733577	0.744174	BMP2K	BMP2 inducible kinase
1558750_a_at	0.00497197	0.000157412	4.07852	0.72978	0.43127	LOC100288693	hypothetical protein LOC100288693
203679_at	0.0049817	0.000157811	4.07774	0.727419	0.296676	TMED1	transmembrane emp24 protein transport domain containing 1
214176_s_at	0.00498878	0.000158126	-4.07713	0.725557	-0.322257	PBXIP1	pre-B-cell leukemia homeobox interacting protein 1
237172_at	0.00498931	0.000158235	4.07692	0.724918	0.397949
216508_x_at	0.00498998	0.000158347	4.0767	0.724256	0.493548	CTCFL///HMGB1	CCCTC-binding factor (zinc finger protein)-like///high mobility group box 1
1558136_s_at	0.00499382	0.000158643	4.07612	0.722512	0.379712	TAF11	TAF11 RNA polymerase II, TATA box binding protein (TBP)-associated factor, 28kDa
1559827_at	0.00499382	0.000158652	4.07611	0.722463	0.371044	LINC00960	long intergenic non-protein coding RNA 960
205645_at	0.00499643	0.000158826	-4.07577	0.721439	-0.695196	REPS2	RALBP1 associated Eps domain containing 2
217691_x_at	0.00502172	0.000159721	-4.07404	0.716195	-0.594777	SLC16A3	solute carrier family 16 (monocarboxylate transporter), member 3
202856_s_at	0.0050459	0.000160583	-4.07238	0.711179	-0.934513	SLC16A3	solute carrier family 16 (monocarboxylate transporter), member 3
214689_at	0.00504712	0.000160714	-4.07213	0.710417	-0.394915	PAPPA2	pappalysin 2
226707_at	0.00505132	0.00016094	4.07169	0.709106	0.43917	NAPRT	nicotinate phosphoribosyltransferase
232304_at	0.0051011	0.000162619	-4.06849	0.699426	-0.846837	PELI1	pellino E3 ubiquitin protein ligase 1
208853_s_at	0.00511822	0.000163259	4.06728	0.695768	0.330906	CANX	calnexin
205250_s_at	0.00514225	0.000164119	4.06566	0.690866	0.425183	CEP290	centrosomal protein 290kDa
224973_at	0.00514474	0.000164293	4.06533	0.689879	0.662439	FAM46A	family with sequence similarity 46, member A
39729_at	0.00515053	0.000164664	4.06464	0.687775	1.39331	PRDX2	peroxiredoxin 2
1552680_a_at	0.00515053	0.000164666	4.06463	0.687762	0.404646	CASC5	cancer susceptibility candidate 5
225661_at	0.00517281	0.000165473	-4.06313	0.683205	-0.477511	IFNAR1	interferon (alpha, beta and omega) receptor 1
207459_x_at	0.0051781	0.000165826	4.06247	0.68122	1.61215	GYPB	glycophorin B (MNS blood group)
208909_at	0.0051781	0.000165832	4.06246	0.681187	0.4686	UQCRFS1	ubiquinol-cytochrome c reductase, Rieske iron-sulfur polypeptide 1
91684_g_at	0.00519375	0.000166428	4.06135	0.67784	0.262194	EXOSC4	exosome component 4
234906_at	0.00519707	0.00016663	-4.06098	0.676712	-0.340521
220329_s_at	0.00520128	0.00016686	4.06055	0.675426	0.267645	RMND1	required for meiotic nuclear division 1 homolog (S. cerevisiae)
202181_at	0.00520624	0.000167114	-4.06008	0.674006	-0.531091	KIAA0247	KIAA0247
204446_s_at	0.00521633	0.000167533	-4.05931	0.671669	-0.704291	ALOX5	arachidonate 5-lipoxygenase
214590_s_at	0.00522087	0.000167774	-4.05886	0.670327	-1.05476	UBE2D1	ubiquitin-conjugating enzyme E2D 1
202839_s_at	0.00522634	0.000168046	4.05837	0.668821	0.65707	NDUFB7	NADH dehydrogenase (ubiquinone) 1 beta subcomplex, 7, 18kDa
209492_x_at	0.0052961	0.000170386	4.0541	0.655929	0.574455	ATP5I	ATP synthase, H+ transporting, mitochondrial Fo complex, subunit E
31807_at	0.00531348	0.000171042	4.05291	0.652345	0.305271	DDX49	DEAD (Asp-Glu-Ala-Asp) box polypeptide 49
226677_at	0.00532169	0.000171404	4.05226	0.650375	0.461374	ZNF521	zinc finger protein 521
202298_at	0.00532404	0.000171577	4.05195	0.649435	0.551814	NDUFA1	NADH dehydrogenase (ubiquinone) 1 alpha subcomplex, 1, 7.5kDa
214001_x_at	0.00534017	0.000172194	4.05084	0.646086	0.519828
209290_s_at	0.00534596	0.000172541	4.05022	0.644213	0.633145	NFIB	nuclear factor I/B
227276_at	0.00534596	0.000172576	-4.05015	0.644019	-0.555679	PLXDC2	plexin domain containing 2
222503_s_at	0.00534635	0.000172722	4.04989	0.643232	0.434736	WDR41	WD repeat domain 41
220792_at	0.00534635	0.000172785	-4.04978	0.642896	-0.253762	PRDM5	PR domain containing 5
229899_s_at	0.00534987	0.000172996	-4.0494	0.641755	-0.726913	ZFAS1	ZNFX1 antisense RNA 1
228499_at	0.0053528	0.000173189	-4.04906	0.640717	-0.518718	PFKFB4	6-phosphofructo-2-kinase/fructose-2,6-biphosphatase 4
242013_at	0.00535347	0.000173308	4.04884	0.640074	0.627575	BCL2L15	BCL2-like 15
221445_at	0.00535423	0.00017345	4.04859	0.639312	0.380337	OR1A2	olfactory receptor, family 1, subfamily A, member 2
203643_at	0.00535423	0.000173529	-4.04845	0.638888	-0.293877	ERF	Ets2 repressor factor
208029_s_at	0.00535488	0.000173648	4.04824	0.63825	0.60888	LAPTM4B	lysosomal protein transmembrane 4 beta
217364_x_at	0.00535762	0.000173862	4.04786	0.637101	0.748933
212341_at	0.00535762	0.000173933	4.04773	0.636721	0.482438	YIPF6	Yip1 domain family, member 6
229420_at	0.00538129	0.0001748	4.0462	0.632088	0.287629	RPL23A	ribosomal protein L23a
201896_s_at	0.00538844	0.00017513	4.04561	0.630326	0.357818	PSRC1	proline/serine-rich coiled-coil 1
208800_at	0.00540288	0.000175698	4.04461	0.627307	0.445095	SRP72	signal recognition particle 72kDa
239759_at	0.00540823	0.000175972	-4.04413	0.625859	-0.459334
1562163_at	0.00541636	0.00017641	4.04336	0.62354	0.358733
213461_at	0.00541636	0.000176434	4.04332	0.623412	0.550817	NUDT21	nudix (nucleoside diphosphate linked moiety X)-type motif 21
200658_s_at	0.00541662	0.000176542	4.04313	0.622845	0.489933	PHB	prohibitin
217397_at	0.00541914	0.000176723	-4.04281	0.621889	-0.30312	TRD	T cell receptor delta locus
222992_s_at	0.00542043	0.000176864	4.04257	0.621144	0.508262	NDUFB9	NADH dehydrogenase (ubiquinone) 1 beta subcomplex, 9, 22kDa
218648_at	0.00543803	0.000177718	-4.04108	0.616655	-0.577528	CRTC3	CREB regulated transcription coactivator 3
209676_at	0.00543803	0.000177728	4.04106	0.6166	0.803533	TFPI	tissue factor pathway inhibitor (lipoprotein-associated coagulation inhibitor)
209039_x_at	0.00543803	0.000177737	-4.04104	0.616556	-0.344164	EHD1	EH-domain containing 1
224583_at	0.00545731	0.000178467	-4.03978	0.612737	-0.542156	COTL1	coactosin-like F-actin binding protein 1
244373_at	0.00546798	0.000178916	-4.039	0.610395	-0.588096
218743_at	0.00547847	0.000179461	4.03806	0.607559	0.90473	CHMP6	charged multivesicular body protein 6
221581_s_at	0.00547847	0.000179512	-4.03797	0.607294	-0.581307	LAT2	linker for activation of T cells family, member 2
223060_at	0.00547847	0.00017956	4.03789	0.607046	0.466269	C14orf119	chromosome 14 open reading frame 119
230393_at	0.00549597	0.000180327	4.03657	0.603072	0.49577	CUL5	cullin 5
224661_at	0.00549597	0.000180334	4.03656	0.603034	0.45656	PIGY	phosphatidylinositol glycan anchor biosynthesis, class Y
230585_at	0.00550772	0.00018082	-4.03572	0.600525	-1.10742
224760_at	0.00551462	0.000181148	-4.03516	0.598839	-0.487441	SP1	Sp1 transcription factor
230172_at	0.00555053	0.000182429	4.03298	0.592271	0.470004	IFI27L1	interferon, alpha-inducible protein 27-like 1
212496_s_at	0.00555301	0.000182612	-4.03267	0.591338	-0.777469	KDM4B	lysine (K)-specific demethylase 4B
216833_x_at	0.00555324	0.000182721	4.03249	0.59078	1.49889	GYPB	glycophorin B (MNS blood group)
1560679_at	0.00555917	0.000183018	-4.03199	0.589269	-0.779599
208852_s_at	0.0055981	0.000184426	4.02961	0.582124	0.753908	CANX	calnexin
1567997_x_at	0.0055981	0.000184504	4.02948	0.581731	0.302042
232185_at	0.00559882	0.000184645	-4.02925	0.581021	-0.231491	MROH8	maestro heat-like repeat family member 8
236326_at	0.00559882	0.000184733	-4.0291	0.580577	-0.597781	HDAC7	histone deacetylase 7
1569987_at	0.00559918	0.000184847	4.02891	0.580001	0.478281	DLEU7-AS1	DLEU7 antisense RNA 1
242458_at	0.00560024	0.000184985	-4.02868	0.579308	-0.641166	RALGPS2	Ral GEF with PH domain and SH3 binding motif 2
226806_s_at	0.00561208	0.000185478	4.02785	0.576824	0.543391	NFIA	nuclear factor I/A
210142_x_at	0.00561773	0.0001858	-4.02731	0.575208	-0.528383	FLOT1	flotillin 1
230205_at	0.00561773	0.000185871	-4.0272	0.574856	-0.400191	ZNF561	zinc finger protein 561
202027_at	0.00562059	0.000186068	-4.02687	0.573867	-0.641413	TMEM184B	transmembrane protein 184B
238058_at	0.0056242	0.000186343	4.02641	0.57249	0.468799	PRR34-AS1	PRR34 antisense RNA 1
231302_at	0.0056242	0.000186393	-4.02633	0.57224	-0.785398
1559005_s_at	0.00562952	0.000186673	4.02586	0.570844	0.746662	CNTLN	centlein, centrosomal protein
1554569_a_at	0.00563423	0.000186932	-4.02543	0.569552	-0.679225	CELF2	CUGBP, Elav-like family member 2
208112_x_at	0.00566049	0.000187906	-4.02382	0.564706	-0.293415	EHD1	EH-domain containing 1
206643_at	0.00567935	0.000188636	-4.02262	0.561093	-0.852325	HAL	histidine ammonia-lyase
200983_x_at	0.00568594	0.000188959	4.02209	0.559501	0.905282	CD59	CD59 molecule, complement regulatory protein
218361_at	0.00568928	0.000189176	4.02174	0.55843	0.449331	GOLPH3L	golgi phosphoprotein 3-like
214043_at	0.00568928	0.000189278	4.02157	0.557928	0.429524	PTPRD	protein tyrosine phosphatase, receptor type, D
219921_s_at	0.00569807	0.00018975	-4.0208	0.55561	-0.352596	DOCK5	dedicator of cytokinesis 5
228193_s_at	0.00569807	0.000189779	4.02075	0.555466	0.354683	RGCC	regulator of cell cycle
207387_s_at	0.00572137	0.00019066	-4.01932	0.551153	-1.19213	GK	glycerol kinase
1554260_a_at	0.00572341	0.000190833	4.01904	0.55031	0.402234	FRYL	FRY-like
209707_at	0.00572669	0.000191106	4.01859	0.548975	0.670993	PIGK	phosphatidylinositol glycan anchor biosynthesis, class K
216088_s_at	0.00572669	0.000191186	4.01846	0.548587	0.528263	PSMA7	proteasome (prosome, macropain) subunit, alpha type, 7
218610_s_at	0.00572669	0.000191256	-4.01835	0.548243	-0.80675	CPPED1	calcineurin-like phosphoesterase domain containing 1
200093_s_at	0.00572977	0.000191471	4.018	0.547196	0.857128	HINT1	histidine triad nucleotide binding protein 1
229448_at	0.00572977	0.000191569	4.01784	0.546722	0.351622	CERS1	ceramide synthase 1
218087_s_at	0.00573144	0.000191729	4.01758	0.545941	0.604445	SORBS1	sorbin and SH3 domain containing 1
231513_at	0.00574029	0.000192131	-4.01693	0.543994	-0.586159	KCNJ2	potassium inwardly-rectifying channel, subfamily J, member 2
207017_at	0.00574643	0.000192441	4.01643	0.54249	0.41266	RAB27B	RAB27B, member RAS oncogene family
213170_at	0.00575649	0.000192883	4.01572	0.540352	0.400657	GPX7	glutathione peroxidase 7
222994_at	0.00576099	0.00019314	4.01531	0.539115	0.442221	PRDX5	peroxiredoxin 5
233192_s_at	0.00576598	0.000193412	-4.01487	0.537801	-0.2222	RUFY2	RUN and FYVE domain containing 2
217983_s_at	0.00579596	0.000194524	-4.0131	0.532463	-0.638767	RNASET2	ribonuclease T2
217266_at	0.00580318	0.000194872	4.01254	0.530795	0.552953	RPL15	ribosomal protein L15
225987_at	0.00580386	0.000195001	-4.01233	0.530178	-0.819139	STEAP4	STEAP family member 4
203560_at	0.0058049	0.000195142	4.01211	0.529505	0.767685	GGH	gamma-glutamyl hydrolase (conjugase, folylpolygammaglutamyl hydrolase)
177_at	0.00580581	0.000195279	4.01189	0.528853	0.367484	PLD1	phospholipase D1, phosphatidylcholine-specific
202687_s_at	0.00581681	0.000195756	-4.01114	0.526582	-0.622167	TNFSF10	tumor necrosis factor (ligand) superfamily, member 10
201824_at	0.00581691	0.000195922	4.01087	0.525793	0.987431	RNF14	ring finger protein 14
1562633_at	0.00581691	0.000195972	4.0108	0.525554	0.359933	RMST	rhabdomyosarcoma 2 associated transcript (non-protein coding)
218654_s_at	0.00581873	0.000196139	4.01053	0.524758	0.656265	MRPS33	mitochondrial ribosomal protein S33
225489_at	0.0058304	0.000196769	4.00954	0.521774	0.447699	TMEM18	transmembrane protein 18
202087_s_at	0.0058304	0.00019682	4.00946	0.521533	0.555459	CTSL	cathepsin L
219819_s_at	0.0058304	0.000196857	4.0094	0.521354	0.545736	MRPS28	mitochondrial ribosomal protein S28
201995_at	0.0058304	0.000196959	-4.00924	0.520872	-0.488626	EXT1	exostosin glycosyltransferase 1
228189_at	0.00583648	0.000197271	4.00874	0.519397	0.740505	BAG4	BCL2-associated athanogene 4
225847_at	0.00584676	0.000197726	4.00803	0.517254	0.834426	NCEH1	neutral cholesterol ester hydrolase 1
226871_s_at	0.00586289	0.000198379	4.00701	0.514183	0.578791	ATG4D	autophagy related 4D, cysteine peptidase
59644_at	0.00591797	0.000200351	4.00394	0.504971	0.739893	BMP2K	BMP2 inducible kinase
209971_x_at	0.0059235	0.000200646	4.00348	0.503598	0.456125	AIMP2	aminoacyl tRNA synthetase complex-interacting multifunctional protein 2
1562823_at	0.0059599	0.000201988	4.00141	0.49739	0.48789	ROR1-AS1	ROR1 antisense RNA 1
234972_at	0.00596584	0.000202299	4.00093	0.49596	0.315988	ARL16	ADP-ribosylation factor-like 16
213897_s_at	0.00599883	0.000203527	3.99905	0.490322	0.489367	MRPL23	mitochondrial ribosomal protein L23
205270_s_at	0.00599976	0.00020386	-3.99855	0.488801	-0.49047	LCP2	lymphocyte cytosolic protein 2 (SH2 domain containing leukocyte protein of 76kDa)
227173_s_at	0.00599976	0.000203942	-3.99842	0.488423	-0.654248	BACH2	BTB and CNC homology 1, basic leucine zipper transcription factor 2
204852_s_at	0.00599976	0.000203965	3.99838	0.488317	0.500657	PTPN7	protein tyrosine phosphatase, non-receptor type 7
221263_s_at	0.00599976	0.000203997	3.99834	0.488172	0.499019	SF3B5	splicing factor 3b, subunit 5, 10kDa
1570393_at	0.00600167	0.000204172	3.99807	0.487375	0.52042	EML5	echinoderm microtubule associated protein like 5
224535_s_at	0.00600975	0.000204557	3.99748	0.485621	0.372594	MRPL57	mitochondrial ribosomal protein L57
1553138_a_at	0.00602242	0.000205098	3.99666	0.48316	0.347902	ANKLE1	ankyrin repeat and LEM domain containing 1
219229_at	0.00603612	0.000205675	-3.99579	0.480543	-0.704821	SLCO3A1	solute carrier organic anion transporter family, member 3A1
239135_at	0.0060405	0.000205935	-3.9954	0.479369	-0.866056	CPPED1	calcineurin-like phosphoesterase domain containing 1
205192_at	0.00604671	0.000206363	-3.99475	0.477437	-0.384548	MAP3K14	mitogen-activated protein kinase kinase kinase 14
206364_at	0.00604671	0.000206368	3.99475	0.477413	0.381613	KIF14	kinesin family member 14
223557_s_at	0.00605953	0.000206916	3.99392	0.474942	0.31861	TMEFF2	transmembrane protein with EGF-like and two follistatin-like domains 2
220597_s_at	0.00607365	0.000207509	3.99303	0.472277	0.519731	ARL6IP4	ADP-ribosylation factor-like 6 interacting protein 4
209628_at	0.00607821	0.000207831	3.99255	0.470835	0.845392	NXT2	nuclear transport factor 2-like export factor 2
238567_at	0.00607821	0.000207887	-3.99247	0.470581	-0.314275	SGPP2	sphingosine-1-phosphate phosphatase 2
209511_at	0.00610725	0.000208993	3.99082	0.465645	0.417177	POLR2F	polymerase (RNA) II (DNA directed) polypeptide F
1556661_at	0.0061231	0.000209662	3.98982	0.462667	0.434958	GTSE1-AS1	GTSE1 antisense RNA 1 (head to head)
205403_at	0.0061231	0.000209759	-3.98968	0.462236	-1.14733	IL1R2	interleukin 1 receptor, type II
227112_at	0.00613967	0.000210439	-3.98867	0.459223	-0.614415	TMCC1	transmembrane and coiled-coil domain family 1
202286_s_at	0.00614166	0.000210619	3.98841	0.458425	0.976162	TACSTD2	tumor-associated calcium signal transducer 2
212886_at	0.00618091	0.000212078	-3.98626	0.451998	-0.527508	CCDC69	coiled-coil domain containing 69
200779_at	0.00619573	0.0002127	3.98535	0.449271	0.500515	ATF4	activating transcription factor 4
1565656_x_at	0.00619645	0.000212838	-3.98515	0.448667	-0.417659
240747_at	0.00620186	0.000213137	3.98471	0.44736	0.387705
213582_at	0.00623517	0.000214433	-3.98283	0.441718	-0.344837	ATP11A	ATPase, class VI, type 11A
203336_s_at	0.00623517	0.00021451	3.98271	0.441382	0.644144	ITGB1BP1	integrin beta 1 binding protein 1
207574_s_at	0.00623954	0.000214775	-3.98233	0.440234	-0.664533	GADD45B	growth arrest and DNA-damage-inducible, beta
1570192_at	0.00624206	0.000214976	-3.98204	0.439364	-0.575556
239492_at	0.00624676	0.000215252	3.98164	0.438169	0.435742	SEC14L4	SEC14-like 4 (S. cerevisiae)
209304_x_at	0.00625209	0.00021555	-3.98121	0.436881	-0.561053	GADD45B	growth arrest and DNA-damage-inducible, beta
1568597_at	0.00626712	0.000216183	3.9803	0.434153	0.376721	LOC646762	uncharacterized LOC646762
209418_s_at	0.00626892	0.000216364	-3.98003	0.433371	-0.390382	THOC5	THO complex 5
241809_at	0.00626892	0.000216617	-3.97967	0.432285	-0.317123	FAM212B	family with sequence similarity 212, member B
34260_at	0.00626892	0.000216619	3.97967	0.432275	0.244144	TELO2	telomere maintenance 2
220187_at	0.00626892	0.000216712	-3.97953	0.431875	-0.641005	STEAP4	STEAP family member 4
227098_at	0.00626892	0.000216818	-3.97938	0.43142	-0.407051	DUSP18	dual specificity phosphatase 18
228296_at	0.00627445	0.000217124	-3.97894	0.430108	-0.252102	YPEL1	yippee-like 1 (Drosophila)
1559746_a_at	0.00628384	0.000217564	-3.97831	0.428223	-0.494374	ZNF718	zinc finger protein 718
203973_s_at	0.00629339	0.000218069	-3.97759	0.426064	-0.505564	CEBPD	CCAAT/enhancer binding protein (C/EBP), delta
211137_s_at	0.00629339	0.000218221	3.97737	0.425418	0.441942	ATP2C1	ATPase, Ca++ transporting, type 2C, member 1
1556194_a_at	0.00629339	0.000218261	3.97732	0.425247	0.522358	LOC100507455	hypothetical LOC100507455
209615_s_at	0.00629339	0.000218355	-3.97718	0.424844	-0.578616	PAK1	p21 protein (Cdc42/Rac)-activated kinase 1
202028_s_at	0.00629957	0.000218743	3.97663	0.423191	0.389786	RPL38	ribosomal protein L38
210027_s_at	0.00629957	0.000218891	3.97642	0.422563	0.557783	APEX1	APEX nuclease (multifunctional DNA repair enzyme) 1
208705_s_at	0.00629957	0.000218915	3.97639	0.422461	0.427374	EIF5	eukaryotic translation initiation factor 5
218032_at	0.00634094	0.000220469	-3.97418	0.415878	-0.646536	SNN	stannin
226814_at	0.0063507	0.000220924	3.97354	0.413956	0.363295	ADAMTS9	ADAM metallopeptidase with thrombospondin type 1 motif, 9
238483_at	0.0063517	0.000221075	3.97333	0.41332	0.650592	SSBP2	single-stranded DNA binding protein 2
208667_s_at	0.00636501	0.000221655	3.97251	0.410883	0.905799	ST13	suppression of tumorigenicity 13 (colon carcinoma) (Hsp70 interacting protein)
202107_s_at	0.00636513	0.000221776	3.97234	0.410376	0.505341	MCM2	minichromosome maintenance complex component 2
205036_at	0.0063829	0.000222511	3.97131	0.407293	0.464803	LSM6	LSM6 homolog, U6 small nuclear RNA associated (S. cerevisiae)
218042_at	0.00641299	0.000223677	3.96968	0.402428	0.617787	COPS4	COP9 signalosome subunit 4
232068_s_at	0.00641438	0.000223844	-3.96945	0.401737	-0.981644	TLR4	toll-like receptor 4
1556271_at	0.00641677	0.000224139	-3.96904	0.40051	-0.332971	LOC101928896	uncharacterized LOC101928896
225419_at	0.00641677	0.000224161	3.96901	0.400417	0.502148	MPLKIP	M-phase specific PLK1 interacting protein
209224_s_at	0.00641881	0.00022435	3.96875	0.399633	0.503839	NDUFA2	NADH dehydrogenase (ubiquinone) 1 alpha subcomplex, 2, 8kDa
204494_s_at	0.00642011	0.000224513	-3.96852	0.398957	-0.727545	C15orf39	chromosome 15 open reading frame 39
1554283_at	0.00643178	0.000225039	3.96779	0.396781	0.366807	CCRN4L	CCR4 carbon catabolite repression 4-like (S. cerevisiae)
236459_at	0.00643341	0.000225213	3.96755	0.396059	0.383907	PRKCE	protein kinase C, epsilon
218663_at	0.00643373	0.000225342	3.96737	0.395527	0.427834	NCAPG	non-SMC condensin I complex, subunit G
229521_at	0.00643522	0.000225512	-3.96714	0.394825	-0.8116	CCDC71L	coiled-coil domain containing 71-like
218866_s_at	0.00644013	0.000225802	3.96674	0.39363	0.342154	POLR3K	polymerase (RNA) III (DNA directed) polypeptide K, 12.3 kDa
225350_s_at	0.00644512	0.000226095	-3.96633	0.392423	-0.490288	ZYG11B	zyg-11 family member B, cell cycle regulator
1552453_a_at	0.00645688	0.000226625	3.9656	0.390242	0.433654	WDR88	WD repeat domain 88
231886_at	0.00647339	0.000227323	-3.96464	0.387381	-1.05474	LOC100134822	uncharacterized LOC100134822
227916_x_at	0.00647735	0.000227655	3.96419	0.386022	0.496348	EXOSC3	exosome component 3
213785_at	0.00647735	0.0002277	3.96413	0.385842	0.332667	IPO9	importin 9
229232_at	0.00648737	0.000228251	3.96337	0.383593	0.458801	LRRC57	leucine rich repeat containing 57
213096_at	0.00648737	0.000228289	3.96332	0.383436	1.47352	TMCC2	transmembrane and coiled-coil domain family 2
1568879_a_at	0.00648772	0.000228423	3.96314	0.38289	0.34725	LAMA3	laminin, alpha 3
231070_at	0.00648772	0.000228539	3.96298	0.382419	0.954569	IYD	iodotyrosine deiodinase
218729_at	0.00648786	0.000228662	3.96281	0.381916	0.580958	LXN	latexin
1561665_at	0.00653306	0.000230393	-3.96046	0.374897	-0.350535
202082_s_at	0.00653306	0.000230494	-3.96032	0.37449	-0.80871	SEC14L1	SEC14-like 1 (S. cerevisiae)
218646_at	0.0065618	0.000231628	3.95879	0.369923	0.429456	C4orf27	chromosome 4 open reading frame 27
238903_at	0.00656931	0.000232013	-3.95827	0.368377	-0.265407	UBXN2B	UBX domain protein 2B
1567527_at	0.00657874	0.000232467	3.95766	0.36656	0.362021
207610_s_at	0.00659687	0.000233414	-3.9564	0.362778	-0.992866	EMR2	egf-like module containing, mucin-like, hormone receptor-like 2
204487_s_at	0.00659687	0.000233465	-3.95633	0.362572	-0.542263	KCNQ1	potassium voltage-gated channel, KQT-like subfamily, member 1
235004_at	0.00659687	0.00023347	-3.95632	0.362555	-0.574822	RBM24	RNA binding motif protein 24
204033_at	0.00660112	0.000233741	3.95596	0.361475	0.376602	TRIP13	thyroid hormone receptor interactor 13
209289_at	0.00660454	0.000233983	3.95564	0.360512	0.666364	NFIB	nuclear factor I/B
243634_at	0.00660925	0.00023432	-3.95519	0.35917	-0.264668
201980_s_at	0.00660925	0.000234391	3.95509	0.358888	0.672287	RSU1	Ras suppressor protein 1
225183_at	0.00662214	0.000235034	-3.95424	0.356339	-0.668828	C16orf72	chromosome 16 open reading frame 72
222799_at	0.00662214	0.000235178	-3.95405	0.355772	-0.396061	WDR91	WD repeat domain 91
238923_at	0.00662214	0.000235212	-3.954	0.355638	-0.250241	SPOP	speckle-type POZ protein
231042_s_at	0.00662511	0.000235438	-3.9537	0.354742	-0.749844
230179_at	0.00663138	0.000235887	3.95311	0.352969	0.406646	LOC285812	uncharacterized LOC285812
202744_at	0.00663138	0.000235904	3.95308	0.352904	0.255927	SLC20A2	solute carrier family 20 (phosphate transporter), member 2
223381_at	0.00663216	0.000236053	3.95289	0.352317	0.63847	NUF2	NUF2, NDC80 kinetochore complex component
1555647_a_at	0.00664187	0.00023652	-3.95227	0.350477	-0.258718	FOXP2	forkhead box P2
231222_at	0.00664477	0.000236745	-3.95197	0.349593	-0.342046
217104_at	0.00664878	0.000237135	-3.95146	0.348059	-0.969518	ST20	suppressor of tumorigenicity 20
205167_s_at	0.00664878	0.000237257	3.9513	0.347584	0.428626	CDC25C	cell division cycle 25C
1562677_at	0.00664878	0.000237281	3.95127	0.347487	0.576086
222039_at	0.00664878	0.000237374	3.95114	0.347124	0.310207	KIF18B	kinesin family member 18B
36564_at	0.00664908	0.000237506	-3.95097	0.346605	-0.366525	RNF19B	ring finger protein 19B
205687_at	0.0066574	0.000238021	3.95029	0.344592	0.511181	UBFD1	ubiquitin family domain containing 1
218414_s_at	0.0066574	0.000238047	-3.95026	0.34449	-0.645968	NDE1	nudE neurodevelopment protein 1
224533_s_at	0.0066962	0.000239557	-3.94829	0.338608	-0.343032
205921_s_at	0.00671206	0.000240247	-3.94739	0.335931	-0.447749	SLC6A6	solute carrier family 6 (neurotransmitter transporter), member 6
237778_at	0.00671439	0.000240571	3.94697	0.334677	0.370641
205565_s_at	0.00671439	0.000240647	3.94687	0.334383	0.609238	FXN	frataxin
201331_s_at	0.00671439	0.000240708	-3.94679	0.334147	-0.544278	STAT6	signal transducer and activator of transcription 6, interleukin-4 induced
201379_s_at	0.00671439	0.000240908	-3.94653	0.333376	-0.600317	TPD52L2	tumor protein D52-like 2
210933_s_at	0.00671439	0.000240985	3.94643	0.333078	1.01276	FSCN1	fascin actin-bundling protein 1
1554341_a_at	0.00671439	0.000241067	3.94632	0.33276	0.373241	HELQ	helicase, POLQ-like
210249_s_at	0.0067272	0.00024165	-3.94557	0.330513	-0.420744	NCOA1	nuclear receptor coactivator 1
244297_at	0.00672779	0.000241891	3.94526	0.329585	0.335015	ANKRD18A	ankyrin repeat domain 18A
217974_at	0.00672779	0.000241918	3.94522	0.329484	0.661949	TM7SF3	transmembrane 7 superfamily member 3
231948_s_at	0.00673607	0.000242408	3.94459	0.327601	0.769017	UBE2F	ubiquitin-conjugating enzyme E2F (putative)
1554660_a_at	0.00673607	0.000242462	3.94452	0.327394	0.336915	CNST	consortin, connexin sorting protein
230285_at	0.00673797	0.000242656	3.94427	0.32665	0.604725	SVIP	small VCP/p97-interacting protein
205202_at	0.00673797	0.000242826	3.94405	0.325996	0.633554	PCMT1	protein-L-isoaspartate (D-aspartate) O-methyltransferase
1558871_at	0.00673797	0.0002429	3.94396	0.325715	0.325922
217988_at	0.00675	0.000243457	3.94324	0.323584	0.5811	CCNB1IP1	cyclin B1 interacting protein 1, E3 ubiquitin protein ligase
219165_at	0.0067527	0.000243678	-3.94296	0.322741	-0.629251	PDLIM2	PDZ and LIM domain 2 (mystique)
225393_at	0.00679053	0.000245289	-3.9409	0.316611	-0.457932	GATAD2B	GATA zinc finger domain containing 2B
230999_at	0.00679053	0.000245291	-3.94089	0.316601	-1.0827	ST3GAL4-AS1	ST3GAL4 antisense RNA 1 (head to head)
208961_s_at	0.00680175	0.000245821	-3.94022	0.314594	-0.625084	KLF6	Kruppel-like factor 6
207571_x_at	0.00680296	0.000245989	-3.94001	0.313958	-0.626247	THEMIS2	thymocyte selection associated family member 2
200944_s_at	0.00681378	0.000246505	3.93935	0.31201	0.560608	HMGN1	high mobility group nucleosome binding domain 1
200903_s_at	0.00682408	0.000247002	3.93872	0.310135	0.598217	AHCY	adenosylhomocysteinase
218048_at	0.00683648	0.000247576	3.93799	0.307976	0.58085	COMMD3	COMM domain containing 3
235588_at	0.00685243	0.000248279	3.93711	0.30534	0.384927	ESCO2	establishment of sister chromatid cohesion N-acetyltransferase 2
203624_at	0.00688501	0.000249586	-3.93547	0.300457	-0.502983	AKAP17A	A kinase (PRKA) anchor protein 17A
1557688_at	0.00690034	0.000250267	-3.93461	0.29792	-0.77268
201928_at	0.00690091	0.000250414	3.93443	0.297374	0.532168	PKP4	plakophilin 4
241817_at	0.00692861	0.000251546	-3.93302	0.293181	-0.431927	C3orf62	chromosome 3 open reading frame 62
236223_s_at	0.00693597	0.00025194	-3.93253	0.291724	-0.900463	RIT1	Ras-like without CAAX 1
225717_at	0.00693921	0.000252185	3.93223	0.290822	0.84775	KIAA1715	KIAA1715
217984_at	0.00695654	0.000252942	-3.93129	0.288033	-0.649497	RNASET2	ribonuclease T2
203005_at	0.00695658	0.000253071	-3.93113	0.287561	-0.412699	LTBR	lymphotoxin beta receptor (TNFR superfamily, member 3)
1562019_at	0.00698194	0.000254121	-3.92983	0.28371	-0.520331	NT5DC4	5'-nucleotidase domain containing 4
1557915_s_at	0.00699315	0.000254657	3.92917	0.28175	0.436879	GSTO1	glutathione S-transferase omega 1
241824_at	0.00699779	0.000254954	-3.92881	0.280666	-0.891873
226372_at	0.00700494	0.000255355	-3.92832	0.279203	-0.584264	CHST11	carbohydrate (chondroitin 4) sulfotransferase 11
208085_s_at	0.00700494	0.000255471	3.92817	0.278783	0.301741	ARHGAP6	Rho GTPase activating protein 6
210269_s_at	0.00702164	0.000256208	-3.92727	0.276103	-0.475573	AKAP17A	A kinase (PRKA) anchor protein 17A
202854_at	0.00706051	0.000257755	3.92539	0.270503	0.657904	HPRT1	hypoxanthine phosphoribosyltransferase 1
243712_at	0.00706191	0.000257936	3.92517	0.269853	0.371999	XIST	X inactive specific transcript (non-protein coding)
206790_s_at	0.00707962	0.000258712	3.92423	0.267059	0.66353	NDUFB1	NADH dehydrogenase (ubiquinone) 1 beta subcomplex, 1, 7kDa
235436_at	0.00708313	0.00025897	-3.92391	0.266132	-0.36815	DDX31	DEAD (Asp-Glu-Ala-Asp) box polypeptide 31
[truncated: 52,676 more rows]

## Sheet: Signature
Up			Down
probe ID	Symbol		probe ID	Symbol
202705_at	CCNB2		232629_at	PROK2
207165_at	HMMR		205220_at	HCAR3
214539_at	SERPINB10		219434_at	TREM1
207194_s_at	ICAM4		207008_at	CXCR2
201714_at	TUBG1		215783_s_at	ALPL
226936_at	CENPW		214455_at	HIST1H2BC
205653_at	CTSG		200706_s_at	LITAF
208079_s_at	AURKA		218132_s_at	TSEN34
202779_s_at	UBE2S		207094_at	CXCR1
211714_x_at	TUBB		202912_at	ADM
202252_at	RAB13		32091_at	SLC25A44
201202_at	PCNA		44790_s_at	KIAA0226L
216012_at			203749_s_at	RARA
218009_s_at	PRC1		210184_at	ITGAX
222036_s_at	MCM4		217967_s_at	FAM129A
204170_s_at	CKS2		212683_at	SLC25A44
208886_at	H1F0		219183_s_at	CYTH4
1559172_at			211962_s_at	ZFP36L1
208970_s_at	UROD		212770_at	TLE3
208971_at	UROD		219227_at	CCNJL
218039_at	NUSAP1		221345_at	FFAR2
222322_at			205068_s_at	ARHGAP26
203213_at	CDK1		205180_s_at	ADAM8
218883_s_at	CENPU		201963_at	ACSL1
214516_at	HIST1H4B		217966_s_at	FAM129A
48808_at	DHFR		209606_at	CYTIP
239002_at	ASPM		228340_at	TLE3
202954_at	UBE2C		227250_at	KREMEN1
242368_at			208989_s_at	KDM2A
232232_s_at	SLC22A16		219471_at	KIAA0226L
228273_at	PRR11		204908_s_at	BCL3
201890_at	RRM2		228846_at	MXD1
202503_s_at	KIAA0101		213716_s_at	SECTM1
235425_at	SGOL2		209879_at	SELPLG
206871_at	ELANE		203140_at	BCL6
202870_s_at	CDC20		234644_x_at	TNFRSF10C
208511_at	PTTG3P		205568_at	AQP9
207542_s_at	AQP1		223650_s_at	NRBF2
209047_at	AQP1		224327_s_at	DGAT2
1555758_a_at	CDKN3		210754_s_at	LYN
219990_at	E2F8		202748_at	GBP2
203764_at	DLGAP5		239533_at	GPR155
203949_at	MPO		213146_at	KDM6B
218350_s_at	GMNN		204308_s_at	TECPR2
224428_s_at	CDCA7		218035_s_at	RBM47
204822_at	TTK		241627_x_at	ARHGEF40
222077_s_at	RACGAP1		204307_at	TECPR2
214463_x_at	HIST1H4J		211163_s_at	TNFRSF10C
222608_s_at	ANLN		203233_at	IL4R
203757_s_at	CEACAM6		224412_s_at	TRPM6
202345_s_at	FABP5		242943_at	ST8SIA4
226546_at	LOC100506844		226064_s_at	DGAT2
202534_x_at	DHFR		210119_at	KCNJ15
1554029_a_at	TTC37		202665_s_at	WIPF1
207341_at	PRTN3		231166_at	GPR155
209891_at	SPC25		211965_at	ZFP36L1
209932_s_at	DUT		204006_s_at	FCGR3B///FCGR3A
242939_at	TFDP1		224576_at	ERGIC1
218585_s_at	DTL		201041_s_at	DUSP1
1554696_s_at	TYMS		203509_at	SORL1
226453_at	RNASEH2C		213418_at	HSPA6
221435_x_at	HYI		205931_s_at	CREB5
214575_s_at	AZU1		221958_s_at	WLS
211657_at	CEACAM6		210166_at	TLR5
213134_x_at	BTG3		206278_at	PTAFR
208956_x_at	DUT		227697_at	SOCS3
211743_s_at	PRG2		224577_at	ERGIC1
204146_at	RAD51AP1		201887_at	IL13RA1
206851_at	RNASE3		228758_at	BCL6
223229_at	UBE2T		200798_x_at	MCL1
204798_at	MYB		207275_s_at	ACSL1
236140_at	GCLM		218999_at	TMEM140
223769_x_at	HYI		221803_s_at	NRBF2
236981_at	C17orf99		220302_at	MAK
205436_s_at	H2AFX		1554178_a_at	FAM126B
211709_s_at	CLEC11A		224806_at	TRIM25
220416_at	ATP8B4		201888_s_at	IL13RA1
238144_s_at			241722_x_at
208580_x_at	HIST1H4J///HIST1H4K		1561654_at
204788_s_at	PPOX		216782_at
219978_s_at	NUSAP1		211612_s_at	IL13RA1
219148_at	PBK		236193_at	LOC100506979
209172_s_at	CENPF		223046_at	EGLN1
203675_at	NUCB2		213596_at	CASP4
209560_s_at	DLK1		207890_s_at	MMP25
227654_at	FAM65C		233587_s_at	SIPA1L2
219890_at	CLEC5A		209073_s_at	NUMB
203948_s_at	MPO		243296_at	NAMPT
205967_at	HIST1H4C		205227_at	IL1RAP
215726_s_at	CYB5A		217738_at	NAMPT
203588_s_at	TFDP2		222686_s_at	CPPED1
209900_s_at	SLC16A1		204642_at	S1PR1
223538_at	SERF1B///SERF1A		222662_at	PPP1R3B
201403_s_at	MGST3		225557_at	CSRNP1
210036_s_at	KCNH2		242907_at	GBP2
241926_s_at	ERG		226489_at	TMCC3
235818_at	VSTM1		230261_at	ST8SIA4
205034_at	CCNE2		1562481_at
221582_at	HIST3H2A		222496_s_at	RBM47
237515_at	TMEM56		205003_at	DOCK4
206145_at	RHAG		229228_at	CREB5
201060_x_at	STOM		1555167_s_at	NAMPT
201310_s_at	NREP		215990_s_at	BCL6
203925_at	GCLM		210484_s_at	LOC254896///TNFRSF10C
231891_at	STAMBPL1		1568954_s_at	C16orf72
227140_at	INHBA		213506_at	F2RL1
217714_x_at	STMN1		226752_at	FAM174A
223133_at	TMEM14B		225954_s_at	MIDN
1558322_a_at	PAQR9		206765_at	KCNJ2
208691_at	TFRC		227769_at	GPR27
218111_s_at	CMAS		226576_at	ARHGAP26
205020_s_at	ARL4A		228949_at	WLS
236646_at	TMEM52B		235146_at	TMCC3
223728_at	CENPBD1		202084_s_at	SEC14L1
207843_x_at	CYB5A		219073_s_at	OSBPL10
209366_x_at	CYB5A		221211_s_at	MAP3K7CL
202589_at	TYMS		238428_at	KCNJ15
225782_at	MSRB3		235400_at	FCRLA
202119_s_at	CPNE3		206337_at	CCR7
206111_at	RNASE2		39318_at	TCL1A
205557_at	BPI		205049_s_at	CD79A
223105_s_at	TMEM14B///TMEM14C		201670_s_at	MARCKS
235117_at	CHAC2		1556185_a_at	STEAP4
232238_at	ASPM		232197_x_at	ARSB
209585_s_at	MINPP1		206682_at	CLEC10A
1561137_s_at	GYPE		203434_s_at	MME
1559520_at	GYPA		243780_at
223395_at	ABI3BP		212827_at	IGHM
235916_at	YPEL4		1566964_at
207854_at	GYPE		214590_s_at	UBE2D1
225686_at	SKA2		230585_at
206283_s_at	TAL1		207387_s_at	GK
204172_at	CPOX		205403_at	IL1R2
206937_at	SPTA1		231886_at	LOC100134822
207269_at	DEFA4		230999_at	ST3GAL4-AS1
221452_s_at	TMEM14B		224724_at	SULF2
229551_x_at	ZNF367		218918_at	MAN1C1
223106_at	TMEM14C		226364_at	HIP1
203362_s_at	MAD2L1		218319_at	PELI1
203810_at	DNAJB4		228592_at	MS4A1
216317_x_at	RHCE		227925_at	ST3GAL4-AS1
219905_at	ERMAP		209995_s_at	TCL1A
205838_at	GYPA		205425_at	HIP1
208651_x_at	CD24		221969_at	PAX5
203589_s_at	TFDP2		236439_at
235178_x_at	ESCO2		243463_s_at	RIT1
201163_s_at	IGFBP7		209602_s_at	GATA3
218194_at	REXO2		221558_s_at	LEF1
225065_x_at	LRRC75A-AS1		203691_at	PI3
225081_s_at	CDCA7L		235744_at	PPTC7
223300_s_at	CCDC82		235764_at	PRDM5
207332_s_at	TFRC		229460_at	FAM126B
211747_s_at	LSM5		41469_at	PI3
201695_s_at	PNP		219528_s_at	BCL11B
211573_x_at	TGM2		1569830_at	PTPRC
228401_at	ATAD2		219157_at	KLHL2
210254_at	MS4A3		230245_s_at	LINC00926
201291_s_at	TOP2A		236495_at
1553605_a_at	ABCA13		230214_at	MRVI1
231049_at			205267_at	POU2AF1
208650_s_at	CD24		226218_at	IL7R
217773_s_at	NDUFA4		241871_at	CAMK4
227350_at	HELLS		217378_x_at	IGKV1OR2-108
201110_s_at	THBS1
218723_s_at	RGCC
215017_s_at	FNBP1L
216379_x_at	CD24
213012_at	NEDD4
231947_at	MYCT1
234986_at	GCLM
201062_at	STOM
205513_at	TCN1
210429_at	RHD
206676_at	CEACAM8
201568_at	UQCRQ
209771_x_at	CD24
210987_x_at	TPM1
209398_at	HIST1H1C
238021_s_at	CRNDE
204886_at	PLK4
223320_s_at	ABCB10
216060_s_at	DAAM1
1553604_at	ABCA13
266_s_at	CD24
215449_at	TSPO2
218117_at	RBX1
204159_at	CDKN2C
206647_at	HBZ
201427_s_at	SEPP1
210986_s_at	TPM1
231781_s_at	LRRC2
207980_s_at	CITED2
225541_at	RPL22L1
218007_s_at	RPS27L
214039_s_at	LAPTM4B
221577_x_at	GDF15
209301_at	CA2
205084_at	BCAP29
231969_at	STOX2
221505_at	ANP32E
212531_at	LCN2
205837_s_at	GYPA
205644_s_at	SNRPG
202118_s_at	CPNE3
223669_at	HEMGN
231688_at	MMP8
201664_at	SMC4
207802_at	CRISP3
201006_at	PRDX2
202018_s_at	LTF
202634_at	POLR2K
39729_at	PRDX2
207459_x_at	GYPB
216833_x_at	GYPB
213096_at	TMCC2
210933_s_at	FSCN1
217329_x_at
239108_at	FAR2
202110_at	COX7B
210244_at	CAMP
211658_at	PRDX2
202467_s_at	COPS2
206196_s_at	RUNDC3A
223670_s_at	HEMGN
202635_s_at	POLR2K
205033_s_at	DEFA1B///DEFA3///DEFA1
206157_at	PTX3
206177_s_at	ARG1
226686_at	CISD2
207384_at	PGLYRP1
214407_x_at	GYPB
226517_at	BCAT1
211821_x_at	GYPA
211820_x_at	GYPA
206698_at	XK
208470_s_at	HPR///HP
212768_s_at	OLFM4
222848_at	CENPK
217256_x_at
214696_at	MIR22HG
221425_s_at	ISCA1
230972_at	ANKRD9
209273_s_at	ISCA1
211781_x_at
209913_x_at	AP5Z1
206697_s_at	HP
205849_s_at	UQCRB

## Sheet: Connections
Set	N	Z-Score	Raw Score	P-Value
AMIODARONE__A375	22	-9.59106	-0.109184	0
PENTAMIDINE__HEPG2	12	-9.56978	-0.224358	0
AZACITIDINE__VCAP	37	-9.42788	-0.110687	0
FLUOCINONIDE__HA1E	3	-9.31763	-0.229665	0
PERHEXILINE__HA1E	10	-9.08505	-0.202194	0
PEMETREXED__NOMO1	2	-9.07796	-0.214353	0
PROMAZINE__VCAP	18	-8.75824	-0.10667	0
ESCITALOPRAM__PHH	2	-8.74115	-0.213329	0
NICLOSAMIDE__HCC515	16	-8.72698	-0.189952	0
DEXAMETHASONE__HEPG2	2	-8.7173	-0.19428	0
ORPHENADRINE__PHH	3	-8.71029	-0.20826	0
TRIPROLIDINE__MCF7	10	-8.62473	-0.110012	0
ASTEMIZOLE__MCF7	7	-8.61641	-0.155111	0
PIMOZIDE__PC3	23	-8.533	-0.098682	0
AFATINIB__MCF7	9	-8.4601	-0.171213	0
BORTEZOMIB__VCAP	9	-8.41236	-0.205752	0
DIGOXIN__PHH	3	-8.4106	-0.217752	0
PERHEXILINE__A375	11	-8.4067	-0.18263	1.11022e-16
GEFITINIB__SKB	8	-8.35468	-0.155889	1.11022e-16
RESERPINE__HA1E	5	-8.34228	-0.187464	1.11022e-16
NICLOSAMIDE__TYKNU	2	-8.33992	-0.21962	1.11022e-16
FORMOTEROL__A549	5	-8.33293	-0.155984	1.11022e-16
ILOPERIDONE__MCF7	8	-8.29271	-0.125432	1.11022e-16
TENIPOSIDE__SKMEL1	2	-8.29071	-0.233197	1.11022e-16
PROPAFENONE__VCAP	26	-8.23359	-0.0754414	2.22045e-16
TEMOZOLOMIDE__A375	14	-8.22589	-0.100678	2.22045e-16
ATORVASTATIN__A375	12	-8.21552	-0.124065	1.11022e-16
MIANSERIN__NPC	4	-8.20006	-0.157446	2.22045e-16
REBOXETINE__NEU.KCL	6	-8.15926	-0.140721	2.22045e-16
DEXTROMETHORPHAN__HEPG2	6	-8.11643	-0.12947	4.44089e-16
DESIPRAMINE__SKB	2	-8.07921	-0.214082	5.55112e-16
PIMOZIDE__HA1E	16	-8.05407	-0.116966	8.88178e-16
ALIMEMAZINE__A375	6	-8.02941	-0.152645	6.66134e-16
BORTEZOMIB__HCC515	10	-7.98291	-0.179331	1.33227e-15
ZIPRASIDONE__MCF7	9	-7.98083	-0.117636	1.66533e-15
MOXIFLOXACIN__HEPG2	3	-7.88516	-0.192162	4.66294e-15
GEMCITABINE__TYKNU	2	-7.85401	-0.196016	3.9968e-15
SERTINDOLE__MCF7	6	-7.83844	-0.14117	4.32987e-15
ISRADIPINE__HA1E	5	-7.81446	-0.150419	6.43929e-15
BIOTIN__A375	3	-7.80538	-0.178035	5.32907e-15
PERHEXILINE__EFO27	2	-7.71877	-0.195549	1.0103e-14
CAFFEINE__FIBRNPC	6	-7.71017	-0.113711	8.88178e-15
CLOMIFENE__A375	21	-7.65872	-0.0864335	1.85407e-14
PENTAMIDINE__PHH	12	-7.65569	-0.119674	1.67644e-14
DIFLORASONE__HCC515	6	-7.62513	-0.135875	2.12053e-14
INDOMETACIN__MCF7	21	-7.57904	-0.0684487	4.29656e-14
GEMCITABINE__NCIH2073	2	-7.57246	-0.196101	4.81837e-14
PIMOZIDE__HT29	15	-7.57237	-0.113156	4.41869e-14
PERPHENAZINE__VCAP	20	-7.56458	-0.0862077	4.03011e-14
THIOTHIXENE__A375	3	-7.54418	-0.182297	4.67404e-14
PIMOZIDE__MCF7	25	-7.53319	-0.0934489	6.55032e-14
NITRENDIPINE__A673	2	-7.53243	-0.172295	5.26246e-14
THIORIDAZINE__HEPG2	3	-7.47293	-0.187461	7.43849e-14
IRINOTECAN__A549	11	-7.47034	-0.119555	6.03961e-14
NALBUPHINE__A549	6	-7.46374	-0.123313	1.00142e-13
GEFITINIB__HEPG2	6	-7.45199	-0.133745	9.76996e-14
CHLOROTHIAZIDE__MCF7	7	-7.41353	-0.117864	1.48437e-13
AMIODARONE__HEPG2	9	-7.40206	-0.123088	1.13354e-13
FLUDARABINE__VCAP	20	-7.3453	-0.0912658	1.83298e-13
OXANDROLONE__MCF7	7	-7.33835	-0.124328	1.98286e-13
PERHEXILINE__HT115	2	-7.33061	-0.227911	2.17271e-13
TRIFLUOPERAZINE__NCIH2073	2	-7.31656	-0.183879	2.58238e-13
VINCRISTINE__MCF7	28	-7.28291	-0.109494	3.47611e-13
TACROLIMUS__HT29	8	-7.2481	-0.104201	3.47389e-13
NICLOSAMIDE__HA1E	16	-7.23091	-0.162519	4.71956e-13
SIMVASTATIN__PC3	20	-7.22825	-0.0853691	5.91416e-13
DIETHYLSTILBESTROL__SKB	2	-7.21244	-0.183193	5.92637e-13
PEMETREXED__MCF7	11	-7.19937	-0.0954971	6.40932e-13
NICLOSAMIDE__MCF7	107	-7.18697	-0.0827402	5.99854e-13
ROSUVASTATIN__A375	6	-7.15996	-0.117862	9.04721e-13
PODOPHYLLOTOXIN__HEPG2	14	-7.15312	-0.16903	7.32636e-13
LOVASTATIN__ASC	4	-7.11691	-0.146684	8.75189e-13
ETOPOSIDE__A549	6	-7.10185	-0.136127	1.1261e-12
ALPHA-LINOLENIC-ACID__PHH	12	-7.05664	-0.0913197	2.1193e-12
LOPINAVIR__MCF7	9	-7.04964	-0.118	1.97298e-12
PAPAVERINE__HCC515	6	-7.03918	-0.117785	2.59581e-12
FULVESTRANT__MCF7	7	-7.01485	-0.130424	2.56617e-12
PIMOZIDE__HEPG2	5	-7.0076	-0.141243	1.98297e-12
DANAZOL__PHH	3	-7.00752	-0.176187	2.02438e-12
FLUPHENAZINE__MCF7	66	-7.00334	-0.0531354	2.5544e-12
ITRACONAZOLE__SKM1	2	-6.99742	-0.164815	3.04912e-12
METOLAZONE__NPC	3	-6.97643	-0.164695	3.54827e-12
NICLOSAMIDE__SKM1	2	-6.97613	-0.191571	3.33156e-12
NITAZOXANIDE__A549	6	-6.90118	-0.124128	4.92373e-12
CERULENIN__HCC515	10	-6.89371	-0.119076	4.94038e-12
SIMVASTATIN__A375	18	-6.88718	-0.081874	5.23548e-12
MEDRYSONE__HCC515	6	-6.885	-0.13746	5.51259e-12
METHYSERGIDE__A375	2	-6.8698	-0.155098	8.01426e-12
RALOXIFENE__HCC515	98	-6.86831	-0.0526203	5.38436e-12
THIORIDAZINE__SKMEL1	2	-6.86377	-0.171828	6.76148e-12
CERULENIN__EFO27	2	-6.85822	-0.171458	8.40861e-12
AFATINIB__HT29	6	-6.85627	-0.126764	7.09e-12
HYDROCHLOROTHIAZIDE__MCF7	7	-6.85206	-0.113666	7.3177e-12
BUDESONIDE__A549	5	-6.82166	-0.146581	1.02771e-11
SUNITINIB__MDAMB231	24	-6.7975	-0.0735873	1.68068e-11
NIFEDIPINE__NCIH508	2	-6.79609	-0.162044	8.67106e-12
QUINAPRIL__NPC	1	-6.77812	-0.2321	1.21001e-11
LOPINAVIR__A375	3	-6.74676	-0.158603	1.50157e-11
PHENOXYBENZAMINE__A375	13	-6.70781	-0.0923875	1.87028e-11
TRICLOSAN__HEPG2	5	-6.70545	-0.149595	1.41326e-11
IRINOTECAN__HA1E	8	-6.67575	-0.124166	2.50229e-11
CERULENIN__HA1E	10	-6.67161	-0.150904	3.50755e-11
FENSPIRIDE__MCF7	7	-6.66309	-0.112102	2.60091e-11
AMSACRINE__HA1E	6	-6.66018	-0.1792	4.02153e-11
BETAMETHASONE__A549	4	-6.65331	-0.147829	3.44909e-11
MIDODRINE__HA1E	12	-6.64304	-0.0821723	2.50304e-11
PEMETREXED__TYKNU	2	-6.63038	-0.156434	3.58723e-11
MEXILETINE__SKB	2	-6.61665	-0.121618	4.09427e-11
TIZANIDINE__HA1E	3	-6.61514	-0.146286	3.21745e-11
TAMOXIFEN__NCIH2073	2	-6.58339	-0.165256	6.46244e-11
CALCIPOTRIOL__MCF7	14	-6.56283	-0.0806724	5.09059e-11
AMCINONIDE__HA1E	2	-6.55605	-0.173638	5.24142e-11
TENIPOSIDE__NCIH1836	2	-6.55094	-0.174416	6.1166e-11
BISACODYL__VCAP	10	-6.54766	-0.126889	5.76915e-11
TEMOZOLOMIDE__HA1E	12	-6.54109	-0.0844158	6.6414e-11
CYPROHEPTADINE__MCF7	14	-6.53919	-0.0923624	6.33296e-11
METHYLDOPA__MCF7	7	-6.53422	-0.113352	8.18495e-11
THALIDOMIDE__TYKNU	2	-6.49995	-0.164416	8.41009e-11
PERHEXILINE__SKMEL1	2	-6.49237	-0.165472	9.13061e-11
NIMODIPINE__JHUEM2	2	-6.4859	-0.152208	7.79077e-11
PRAMIPEXOLE__HA1E	4	-6.47873	-0.128169	8.52441e-11
TIABENDAZOLE__NPC	4	-6.47272	-0.15211	1.11621e-10
NICLOSAMIDE__VCAP	15	-6.46313	-0.137701	8.35808e-11
MEPACRINE__THP1	3	-6.46147	-0.177861	1.16407e-10
CROTAMITON__A375	6	-6.43151	-0.113666	1.10686e-10
PERHEXILINE__LOVO	2	-6.43133	-0.192246	1.72818e-10
CERULENIN__DV90	2	-6.42958	-0.174763	1.32464e-10
PROCATEROL__ASC	3	-6.42877	-0.15591	9.82651e-11
MYCOPHENOLATE-MOFETIL__PC3	9	-6.4213	-0.114468	1.20584e-10
CHLOROXINE__MCF7	18	-6.42126	-0.077762	1.27011e-10
BEPRIDIL__NEU	3	-6.41829	-0.147773	1.62231e-10
PERHEXILINE__HCC515	10	-6.40561	-0.112473	1.69792e-10
THIORIDAZINE__MCF7	121	-6.40133	-0.0446644	1.86461e-10
CROTAMITON__A549	11	-6.4004	-0.0841014	1.29191e-10
NIFEDIPINE__PC3	23	-6.39145	-0.0635222	1.76352e-10
METAXALONE__A549	5	-6.3829	-0.124519	2.2617e-10
ECONAZOLE__HCC515	6	-6.3828	-0.117017	1.55051e-10
ETACRYNIC-ACID__PC3	21	-6.37994	-0.0604344	2.17847e-10
AMLODIPINE__SKB	2	-6.37896	-0.154536	1.63987e-10
HOMOHARRINGTONINE__PHH	15	-6.37714	-0.142913	1.48958e-10
PERHEXILINE__OV7	2	-6.37545	-0.170199	1.37624e-10
ADIPIODONE__PHH	3	-6.36789	-0.14867	1.66521e-10
PROSTAGLANDIN-E1__SKB	2	-6.36396	-0.16871	1.97933e-10
FLUPHENAZINE__A375	16	-6.35315	-0.0769088	2.39454e-10
BICALUTAMIDE__A549	11	-6.35182	-0.079511	2.16193e-10
PAROXETINE__VCAP	20	-6.35116	-0.0779435	2.01873e-10
MEBENDAZOLE__MCF7	183	-6.33553	-0.0627645	2.10158e-10
BUDESONIDE__HCC515	6	-6.33388	-0.135169	2.15151e-10
PIMOZIDE__A375	16	-6.31483	-0.0825263	2.24064e-10
RALOXIFENE__MCF7	118	-6.28559	-0.0892083	3.35393e-10
SORAFENIB__MCF7	9	-6.26773	-0.121511	4.42002e-10
VIDARABINE__A549	2	-6.24608	-0.162261	3.72997e-10
CERULENIN__HT29	10	-6.24401	-0.111078	3.53724e-10
AMSACRINE__VCAP	8	-6.24161	-0.137906	3.56124e-10
TRIFLUOPERAZINE__MCF7	72	-6.22385	-0.058725	4.14298e-10
RIMEXOLONE__A549	5	-6.21456	-0.125942	4.79911e-10
FLUTAMIDE__SKMEL28	2	-6.20882	-0.156483	5.49922e-10
LAMIVUDINE__MCF7	15	-6.20344	-0.0702328	5.36431e-10
MOMETASONE__MCF7	9	-6.19629	-0.0861966	6.12764e-10
TRAMETINIB__HS578T	24	-6.19183	-0.0998272	4.70587e-10
GEMCITABINE__HEPG2	3	-6.18614	-0.156921	7.66817e-10
CHLORPROMAZINE__SKB	2	-6.17823	-0.15974	5.81972e-10
PROBENECID__PC3	34	-6.17637	-0.051768	5.40191e-10
CLONIDINE__NCIH1694	2	-6.16465	-0.147207	7.56922e-10
TIGECYCLINE__MCF7	32	-6.16346	-0.0646082	7.41968e-10
QUININE__U937	1	-6.15982	-0.214441	9.23178e-10
THIORIDAZINE__TYKNU	2	-6.15117	-0.15655	8.93519e-10
METHYLPREDNISOLONE__A549	5	-6.14063	-0.130125	6.82812e-10
DOXYLAMINE__PHH	3	-6.13958	-0.141036	7.8756e-10
AMIODARONE__NCIH1836	1	-6.11007	-0.211784	7.90432e-10
DIPIVEFRINE__VCAP	9	-6.08974	-0.0904178	1.45077e-09
FENOFIBRATE__VCAP	7	-6.08846	-0.0993841	1.42926e-09
FLUCLOXACILLIN__PC3	5	-6.0796	-0.127497	1.14449e-09
ROSIGLITAZONE__SNUC4	2	-6.07651	-0.151018	1.11242e-09
TEMOZOLOMIDE__RMGI	2	-6.07562	-0.149636	1.25864e-09
ACYCLOVIR__MCF7	36	-6.06915	-0.0529158	1.07429e-09
FLUSPIRILENE__NCIH2073	2	-6.04198	-0.147062	1.33947e-09
CARBAMAZEPINE__EFO27	2	-6.02859	-0.144981	1.87426e-09
FLUCONAZOLE__HT29	7	-6.00587	-0.0966082	1.42912e-09
TIGECYCLINE__HCC515	48	-6.00254	-0.0648951	2.15054e-09
PROMAZINE__MDST8	2	-6.00182	-0.163814	2.16734e-09
CARVEDILOL__HEPG2	5	-5.99929	-0.118799	1.76843e-09
NIMODIPINE__NEU	6	-5.98409	-0.0995542	2.08011e-09
PROCHLORPERAZINE__HCC515	6	-5.97485	-0.113079	3.15147e-09
VINORELBINE__NPC	3	-5.96144	-0.173133	2.49579e-09
TEMOZOLOMIDE__TYKNU	2	-5.95924	-0.137812	2.46474e-09
PIMOZIDE__NCIH596	2	-5.95718	-0.161468	2.61566e-09
CERULENIN__MCF7	32	-5.9472	-0.0823352	3.59552e-09
MIFEPRISTONE__VCAP	17	-5.94265	-0.0755839	3.18948e-09
CRIZOTINIB__PHH	4	-5.93986	-0.148223	3.68194e-09
OMEPRAZOLE__A549	9	-5.93775	-0.0909136	2.81293e-09
AMLODIPINE__HEPG2	5	-5.93735	-0.123019	3.08298e-09
ONDANSETRON__HA1E	10	-5.9366	-0.0764963	3.16288e-09
TOLAZAMIDE__HA1E	21	-5.936	-0.0617431	2.01257e-09
CHLORPROMAZINE__NEU.KCL	6	-5.93392	-0.100912	3.10698e-09
GLIBENCLAMIDE__A673	2	-5.92571	-0.144828	3.11876e-09
NITRENDIPINE__NPC	9	-5.91749	-0.0809817	2.64111e-09
GEMCITABINE__VCAP	9	-5.90894	-0.12327	4.95132e-09
KETOROLAC__HT29	11	-5.90473	-0.0781254	2.90235e-09
CLOZAPINE__HA1E	9	-5.90374	-0.0938296	4.1124e-09
ETACRYNIC-ACID__VCAP	19	-5.89941	-0.0806307	3.89782e-09
TENIPOSIDE__A549	66	-5.89508	-0.0707972	4.01592e-09
DEXAMETHASONE__HCC515	5	-5.89154	-0.121885	2.93767e-09
ALITRETINOIN__A375	9	-5.89062	-0.0920974	4.39559e-09
NICLOSAMIDE__PC3	23	-5.88139	-0.120272	3.33108e-09
MITOXANTRONE__A549	61	-5.87227	-0.0858456	4.16282e-09
NAFTIFINE__PC3	10	-5.86037	-0.0787062	3.47604e-09
PROTRIPTYLINE__A375	6	-5.85801	-0.101085	4.1274e-09
FLUSPIRILENE__VCAP	18	-5.85546	-0.0800147	4.289e-09
CHLOROQUINE__OV7	2	-5.85109	-0.144442	5.04319e-09
MENADIONE__NCIH2073	2	-5.83959	-0.154221	4.3559e-09
VERAPAMIL__NCIH1836	2	-5.83778	-0.145547	5.17746e-09
TAMOXIFEN__COV644	2	-5.83539	-0.154091	5.5613e-09
RANOLAZINE__HT29	7	-5.8246	-0.0941279	5.98994e-09
TOLBUTAMIDE__A375	8	-5.82112	-0.0874981	6.66651e-09
MOMETASONE__HCC515	6	-5.81929	-0.105666	5.45674e-09
ORPHENADRINE__A549	5	-5.81668	-0.106108	7.58059e-09
TEMOZOLOMIDE__MDST8	2	-5.81368	-0.143864	7.80914e-09
TENIPOSIDE__NPC	3	-5.80814	-0.179219	4.98476e-09
CRIZOTINIB__SKB	3	-5.79256	-0.15232	6.72202e-09
AMIODARONE__HT115	2	-5.78195	-0.125933	6.66564e-09
DANTROLENE__NPC	4	-5.77579	-0.141336	8.7827e-09
PERHEXILINE__NCIH2073	2	-5.76215	-0.155548	6.04825e-09
PAROXETINE__HCC515	6	-5.76206	-0.140419	8.92717e-09
TIAPROFENIC-ACID__VCAP	9	-5.76204	-0.0834368	7.19925e-09
ALVERINE__ASC	4	-5.75537	-0.110996	9.98156e-09
BORTEZOMIB__TYKNU	2	-5.75115	-0.157509	1.01272e-08
THIORIDAZINE__HCT116	2	-5.7497	-0.13638	8.22244e-09
PENTAMIDINE__HUH7	12	-5.7413	-0.0944828	1.01512e-08
PAZOPANIB__HCC515	3	-5.74023	-0.1534	9.39843e-09
MENADIONE__HEPG2	9	-5.73135	-0.103365	1.20719e-08
MENADIONE__SW948	4	-5.7295	-0.140343	1.01477e-08
THIORIDAZINE__VCAP	215	-5.72752	-0.0559121	1.23299e-08
SIROLIMUS__VCAP	9	-5.72112	-0.0940019	1.13385e-08
ENZALUTAMIDE__TYKNU	2	-5.72063	-0.136617	1.32068e-08
TOLAZAMIDE__TYKNU	2	-5.71575	-0.136917	1.37991e-08
THIOTHIXENE__A549	5	-5.71113	-0.118885	1.33961e-08
CLOFARABINE__MCF7	7	-5.7064	-0.116236	1.08064e-08
IOBENGUANE__HT29	5	-5.70128	-0.116416	1.32371e-08
CYPROHEPTADINE__VCAP	10	-5.69899	-0.0984711	1.21961e-08
PIMOZIDE__NOMO1	2	-5.69201	-0.149595	1.45338e-08
FLUTAMIDE__TYKNU	2	-5.68509	-0.140602	1.3264e-08
ROSIGLITAZONE__SKMEL1	2	-5.68072	-0.149476	1.12213e-08
MAFENIDE__HT29	3	-5.66296	-0.136963	1.71193e-08
METHANTHELINE__PHH	2	-5.65543	-0.147197	1.54123e-08
PRILOCAINE__MCF7	16	-5.63227	-0.0589881	1.75076e-08
VEMURAFENIB__NOMO1	2	-5.62608	-0.149388	1.80268e-08
PHENOXYBENZAMINE__PC3	28	-5.62084	-0.055625	1.58568e-08
PROMAZINE__NPC	3	-5.61862	-0.142232	1.89603e-08
PROFENAMINE__VCAP	9	-5.61095	-0.0849849	1.63536e-08
METIXENE__MCF7	16	-5.61052	-0.0635012	1.91917e-08
THIORIDAZINE__HCC515	14	-5.60466	-0.0785009	2.5163e-08
PIOGLITAZONE__ASC	4	-5.59424	-0.113834	2.75247e-08
RAZOXANE__A549	6	-5.58378	-0.109408	2.42599e-08
RIFAPENTINE__VCAP	8	-5.56905	-0.0774161	2.79039e-08
ENZALUTAMIDE__MDST8	2	-5.56769	-0.136689	2.81512e-08
ITRACONAZOLE__HEPG2	3	-5.56703	-0.135216	2.36821e-08
NELFINAVIR__PC3	8	-5.56694	-0.0946444	2.69662e-08
CARBAMAZEPINE__SKMEL28	2	-5.56396	-0.137801	2.28393e-08
RANOLAZINE__PC3	22	-5.55621	-0.0558696	3.10993e-08
PIMOZIDE__VCAP	16	-5.55194	-0.069779	2.71027e-08
PEMETREXED__SKMEL1	2	-5.5495	-0.12972	3.36547e-08
PROMAZINE__TYKNU	2	-5.54743	-0.140709	2.9572e-08
RILUZOLE__VCAP	17	-5.53907	-0.0734622	3.18589e-08
ARGATROBAN__HA1E	2	-5.536	-0.14431	2.95591e-08
ROSUVASTATIN__ASC	4	-5.53582	-0.126835	2.86463e-08
BECLOMETASONE__HCC515	8	-5.5357	-0.0947841	2.81694e-08
THALIDOMIDE__PHH	3	-5.53411	-0.130003	3.83188e-08
ZIDOVUDINE__MCF7	16	-5.51992	-0.0609021	3.73272e-08
CARVEDILOL__VCAP	20	-5.51958	-0.0607141	3.97658e-08
LISURIDE__NEU	3	-5.51859	-0.134988	2.85992e-08
BETAXOLOL__SKB	2	-5.51609	-0.123392	3.91958e-08
AMSACRINE__ASC	4	-5.51275	-0.137016	3.25725e-08
ITRACONAZOLE__MCF7	21	-5.51097	-0.0552398	3.81547e-08
DYDROGESTERONE__PHH	3	-5.5069	-0.126602	4.69067e-08
PROCHLORPERAZINE__SKB	2	-5.49445	-0.143601	3.85428e-08
TRETINOIN__PHH	4	-5.49085	-0.101081	4.03354e-08
FLUSPIRILENE__MCF7	27	-5.48551	-0.0585522	4.58867e-08
PODOPHYLLOTOXIN__PC3	19	-5.48415	-0.0733241	2.97797e-08
MOEXIPRIL__PHH	3	-5.47775	-0.127092	4.38919e-08
LOPERAMIDE__HT29	19	-5.47762	-0.0722303	4.14058e-08
PROMETHAZINE__TYKNU	2	-5.47572	-0.124273	4.44666e-08
DONEPEZIL__A375	9	-5.47147	-0.0786852	5.18535e-08
TAMOXIFEN__MCF7	94	-5.46774	-0.0607053	4.74531e-08
OXYBUPROCAINE__A549	6	-5.46688	-0.0936525	4.91126e-08
QUINIDINE__HCC515	6	-5.46531	-0.0892274	5.78021e-08
VERAPAMIL__SW948	4	-5.4644	-0.107093	4.6583e-08
TICLOPIDINE__A549	11	-5.46436	-0.0750712	5.81318e-08
FLUDARABINE__A549	4	-5.4639	-0.120225	5.56988e-08
PROMAZINE__OV7	2	-5.45836	-0.13163	4.26976e-08
PENTOBARBITAL__PC3	14	-5.45529	-0.0630006	4.62386e-08
CLADRIBINE__A549	6	-5.45427	-0.100549	4.58948e-08
CARVEDILOL__ASC	4	-5.44135	-0.0998275	5.42588e-08
CAPECITABINE__ASC	4	-5.43626	-0.110664	5.51893e-08
NEFAZODONE__NPC	4	-5.43583	-0.102983	4.82938e-08
FOSINOPRIL__A375	5	-5.43119	-0.100795	5.40379e-08
SULINDAC__A549	2	-5.43114	-0.132048	6.91665e-08
IMATINIB__ASC	4	-5.43073	-0.101956	4.96759e-08
TAMOXIFEN__HL60	48	-5.42984	-0.0544212	6.44051e-08
PENTOBARBITAL__VCAP	9	-5.42768	-0.0818098	6.16423e-08
CARVEDILOL__A375	9	-5.42747	-0.0805301	5.90302e-08
AMITRIPTYLINE__VCAP	7	-5.42737	-0.104578	5.35436e-08
TYLOXAPOL__MCF7	6	-5.42219	-0.0946993	4.73098e-08
IVERMECTIN__A375	3	-5.42126	-0.137312	5.78734e-08
PITAVASTATIN__MCF7	6	-5.41782	-0.125654	5.38285e-08
DASATINIB__PC3	10	-5.41779	-0.0939524	5.17224e-08
NIFEDIPINE__CL34	2	-5.41605	-0.130036	5.95162e-08
MEPACRINE__VCAP	10	-5.41549	-0.105928	4.61405e-08
MEDRYSONE__HA1E	6	-5.41364	-0.120557	6.22537e-08
PERPHENAZINE__SKB	2	-5.41166	-0.134468	7.11934e-08
QUINIDINE__HT29	3	-5.40488	-0.130694	4.88179e-08
LANSOPRAZOLE__MCF7	10	-5.39498	-0.0821553	5.55793e-08
VINORELBINE__SKB	4	-5.39221	-0.125971	7.25582e-08
CINNARIZINE__SKB	2	-5.39151	-0.159619	8.51878e-08
BETAMETHASONE__HCC515	6	-5.39122	-0.112313	7.51507e-08
FLECAINIDE__PHH	2	-5.38949	-0.140318	6.97553e-08
AMSACRINE__A375	5	-5.38549	-0.133565	8.53126e-08
AFATINIB__ASC	4	-5.38284	-0.130874	1.00247e-07
PROGUANIL__ASC	4	-5.38261	-0.116561	6.92579e-08
CHLORZOXAZONE__MCF7	7	-5.38134	-0.0868839	8.72312e-08
CLOFARABINE__VCAP	12	-5.37321	-0.0806208	6.16696e-08
MENADIONE__TYKNU	2	-5.37039	-0.14243	8.92939e-08
LOPERAMIDE__MCF7	27	-5.36774	-0.0605107	8.32598e-08
DAUNORUBICIN__HL60	12	-5.36665	-0.116029	7.52104e-08
PAZOPANIB__A375	3	-5.35375	-0.127375	9.39554e-08
FLOXURIDINE__NPC	3	-5.35105	-0.130645	8.24764e-08
THIOTHIXENE__PC3	9	-5.35054	-0.0822993	7.14726e-08
NILOTINIB__BT20	24	-5.34706	-0.0616816	9.1399e-08
TOREMIFENE__A375	10	-5.3469	-0.0751284	9.60385e-08
PERHEXILINE__TYKNU	2	-5.34305	-0.143202	9.83696e-08
SERTACONAZOLE__PC3	15	-5.34214	-0.0652979	1.04704e-07
NIMODIPINE__U937	2	-5.34076	-0.125277	9.1913e-08
IVERMECTIN__HEPG2	2	-5.33525	-0.138144	9.35448e-08
SAQUINAVIR__SKB	2	-5.33186	-0.12406	9.57589e-08
CYCLOPHOSPHAMIDE__VCAP	20	-5.33136	-0.0588905	8.46728e-08
REPAGLINIDE__HCC515	1	-5.32711	-0.182185	9.58812e-08
CHLORPROTHIXENE__ASC	3	-5.3221	-0.123062	9.88705e-08
DASATINIB__MDAMB231	32	-5.30922	-0.106971	1.10968e-07
MESORIDAZINE__LOVO	2	-5.30528	-0.132086	1.2961e-07
MILRINONE__NPC	4	-5.30498	-0.123858	9.90557e-08
NIZATIDINE__PC3	17	-5.30472	-0.054807	9.99062e-08
NICLOSAMIDE__MDST8	2	-5.3025	-0.142796	8.57911e-08
NICARDIPINE__MCF7	28	-5.29978	-0.0505651	1.22329e-07
FLUTAMIDE__RMGI	2	-5.28771	-0.134193	1.19758e-07
FLOXURIDINE__VCAP	9	-5.28258	-0.0730866	1.28056e-07
PAPAVERINE__VCAP	7	-5.26895	-0.11792	1.56274e-07
ACITRETIN__HEPG2	3	-5.26767	-0.121142	1.2838e-07
ACARBOSE__HA1E	2	-5.26569	-0.142865	1.29396e-07
PHENIRAMINE__SKB	3	-5.26488	-0.123167	1.2458e-07
ACARBOSE__MCF7	11	-5.26367	-0.0660472	1.47412e-07
ROSIGLITAZONE__TYKNU	2	-5.25901	-0.135346	1.47837e-07
SULFAMETHOXAZOLE__MCF7	7	-5.2579	-0.0903381	1.14986e-07
PHENFORMIN__NPC	4	-5.2525	-0.0969576	1.22442e-07
LOPERAMIDE__HEC108	3	-5.252	-0.12658	1.41982e-07
BECLOMETASONE__A549	7	-5.25041	-0.103226	1.62792e-07
VEMURAFENIB__HEPG2	6	-5.24364	-0.101553	1.26819e-07
PIVMECILLINAM__A375	8	-5.24348	-0.0773955	1.18433e-07
CARVEDILOL__HT29	11	-5.24024	-0.0702858	1.75086e-07
AZATHIOPRINE__HT29	11	-5.22639	-0.0760044	1.70137e-07
TOREMIFENE__MCF7	21	-5.21718	-0.0657307	2.09782e-07
DISULFIRAM__MCF7	11	-5.21548	-0.0885761	1.71932e-07
ATORVASTATIN__SKM1	2	-5.20889	-0.131307	2.01457e-07
RESERPINE__PC3	9	-5.20786	-0.0798038	2.14667e-07
ALPHA-LINOLENIC-ACID__HUH7	12	-5.20522	-0.0739893	1.6602e-07
FLUVOXAMINE__VCAP	10	-5.20449	-0.0744233	2.09301e-07
LEVONORGESTREL__A375	8	-5.20417	-0.0738441	2.28839e-07
MESTINON__MCF7	24	-5.19189	-0.0527415	2.3108e-07
CLOZAPINE__SKB	2	-5.19028	-0.153757	1.88973e-07
MOMETASONE__A549	6	-5.18805	-0.107027	2.32313e-07
BORTEZOMIB__HA1E	9	-5.18502	-0.129897	2.02474e-07
DASATINIB__VCAP	9	-5.1752	-0.0931624	2.41907e-07
TOPOTECAN__A549	6	-5.17113	-0.114885	2.24799e-07
RESERPINE__MCF7	11	-5.16893	-0.0900375	2.59576e-07
PHENIRAMINE__PHH	3	-5.16273	-0.118931	2.51079e-07
MENADIONE__VCAP	19	-5.1624	-0.100373	2.28254e-07
INDINAVIR__PC3	7	-5.15761	-0.0924109	2.82791e-07
CERULENIN__NEU	7	-5.15635	-0.0949811	2.38795e-07
GLIBENCLAMIDE__HCT116	2	-5.15279	-0.128039	2.14201e-07
CERULENIN__CORL23	1	-5.15077	-0.180103	3.16302e-07
RIMEXOLONE__HCC515	6	-5.14524	-0.0985049	2.95204e-07
HOMOHARRINGTONINE__HUH7	9	-5.14489	-0.139262	3.09703e-07
HYDROXYZINE__MCF7	7	-5.14083	-0.07984	2.51666e-07
DOXYLAMINE__MCF7	24	-5.14035	-0.0442342	2.95118e-07
NEFAZODONE__A375	8	-5.13376	-0.0755146	2.73919e-07
DOXEPIN__SKB	2	-5.13236	-0.148848	2.80298e-07
MELOXICAM__MCF7	19	-5.12997	-0.0557259	2.69642e-07
NITAZOXANIDE__HA1E	2	-5.12789	-0.14055	3.43663e-07
ALPHA-LINOLENIC-ACID__NEU	3	-5.10905	-0.128681	3.81517e-07
MENADIONE__HCC515	16	-5.10876	-0.0734618	2.86026e-07
TOLAZAMIDE__H1299	1	-5.10774	-0.172163	2.82422e-07
NAPHAZOLINE__ASC	3	-5.10707	-0.122098	3.45438e-07
AMSACRINE__A549	5	-5.10335	-0.126002	3.50927e-07
METOPROLOL__VCAP	7	-5.09515	-0.0809524	3.23522e-07
DASATINIB__HS578T	24	-5.09455	-0.0811716	4.10784e-07
FLUSPIRILENE__EFO27	2	-5.09286	-0.127516	3.52237e-07
PAZOPANIB__ASC	3	-5.08785	-0.12114	3.39274e-07
AFATINIB__SKB	3	-5.08074	-0.145192	4.3908e-07
TEMOZOLOMIDE__NCIH1836	2	-5.07344	-0.117302	4.68697e-07
SAQUINAVIR__PHH	3	-5.07123	-0.116275	4.58785e-07
MIFEPRISTONE__NEU	6	-5.06905	-0.0826601	3.9717e-07
CHLOROQUINE__EFO27	2	-5.068	-0.121866	3.69231e-07
IVERMECTIN__MCF7	11	-5.05922	-0.0816662	3.95995e-07
LOPERAMIDE__NPC	9	-5.05616	-0.0864827	3.9544e-07
PONATINIB__BT20	23	-5.05432	-0.060609	4.86267e-07
TRIFLUOPERAZINE__NCIH596	2	-5.05251	-0.125348	5.08887e-07
LOPERAMIDE__U937	2	-5.04632	-0.112952	4.25276e-07
ANAGRELIDE__ASC	4	-5.04549	-0.0955142	4.31797e-07
AZATHIOPRINE__MCF7	25	-5.04049	-0.0544199	4.61537e-07
BORTEZOMIB__RMGI	2	-5.04046	-0.132419	4.73952e-07
GUAIFENESIN__HA1E	5	-5.03924	-0.0957328	4.11639e-07
IMATINIB__MDAMB231	32	-5.03905	-0.0553042	4.79064e-07
VALPROIC-ACID__COV644	2	-5.03794	-0.152877	4.93366e-07
ALFACALCIDOL__VCAP	10	-5.03723	-0.0742007	4.67166e-07
RIMANTADINE__A549	2	-5.03571	-0.120746	4.7873e-07
VINCRISTINE__NPC	4	-5.03373	-0.139539	4.36466e-07
PHENOXYBENZAMINE__HT29	10	-5.03293	-0.0801689	4.65372e-07
LAPATINIB__HA1E	3	-5.02949	-0.11673	4.79799e-07
TEMSIROLIMUS__NCIH2073	2	-5.02375	-0.134577	4.70348e-07
ATORVASTATIN__HT29	10	-5.01785	-0.0682211	6.2566e-07
NELFINAVIR__MCF7	3	-5.00922	-0.109433	5.90162e-07
FLUTICASONE__A549	12	-5.00915	-0.0900383	5.39027e-07
NICLOSAMIDE__LOVO	2	-5.00631	-0.146795	5.60145e-07
TRIFLUOPERAZINE__COV644	2	-5.00523	-0.143368	5.05102e-07
PHENIRAMINE__VCAP	7	-4.99937	-0.0998287	5.33108e-07
TEMOZOLOMIDE__DV90	2	-4.99428	-0.133453	6.35566e-07
NITRENDIPINE__NEU.KCL	5	-4.99398	-0.09516	6.43288e-07
RIVAROXABAN__MCF7	9	-4.99135	-0.0764196	5.8956e-07
PEMETREXED__HA1E	10	-4.98851	-0.0724657	6.4515e-07
LINEZOLID__A549	11	-4.98639	-0.0745904	6.23228e-07
VEMURAFENIB__OV7	2	-4.98571	-0.133512	6.54534e-07
KETOTIFEN__MCF7	50	-4.98356	-0.0377227	6.13404e-07
BETAZOLE__MCF7	7	-4.97763	-0.0811924	6.40185e-07
BORTEZOMIB__HT29	10	-4.97575	-0.113206	6.3283e-07
CLOZAPINE__NEU.KCL	6	-4.97121	-0.0911374	6.42686e-07
MIFEPRISTONE__A375	8	-4.96666	-0.0687541	6.75324e-07
ITRACONAZOLE__HT29	14	-4.96561	-0.0557641	7.37798e-07
ALITRETINOIN__SKB	8	-4.96476	-0.0751719	6.65692e-07
CHLORPROMAZINE__ASC	4	-4.96468	-0.0973376	6.43287e-07
PHENAZONE__HCC515	6	-4.96436	-0.0837989	7.20432e-07
ATORVASTATIN__PHH	11	-4.96364	-0.0798664	5.29022e-07
TRIFLUOPERAZINE__HEPG2	3	-4.96268	-0.121864	6.72533e-07
CARBIDOPA__NEU	7	-4.96115	-0.0747766	7.28154e-07
CARBAMAZEPINE__CL34	2	-4.95766	-0.12729	7.02308e-07
ESTRONE__NEU	6	-4.95381	-0.0870161	8.3443e-07
SULFAFURAZOLE__NPC	3	-4.94553	-0.114858	7.84396e-07
CERULENIN__PC3	10	-4.94531	-0.0908608	6.44217e-07
FAMOTIDINE__MCF7	11	-4.94092	-0.0682934	8.11777e-07
FLUSPIRILENE__U937	2	-4.93862	-0.115502	8.74404e-07
TOREMIFENE__ASC	4	-4.93338	-0.113351	8.96605e-07
CLOMIFENE__PHH	2	-4.93244	-0.129037	7.06211e-07
CERULENIN__SW620	2	-4.92866	-0.136299	9.97315e-07
ADAPALENE__NPC	6	-4.92493	-0.0947593	6.34127e-07
ILOPERIDONE__HEPG2	3	-4.9245	-0.1101	9.57555e-07
MESORIDAZINE__COV644	2	-4.92227	-0.121509	8.34017e-07
CRIZOTINIB__VCAP	10	-4.91683	-0.0998658	8.11767e-07
FLUPENTIXOL__HEPG2	3	-4.90884	-0.119712	9.23311e-07
PHENTOLAMINE__SKB	2	-4.90623	-0.122657	9.19376e-07
VERTEPORFIN__PC3	5	-4.90182	-0.110144	9.35524e-07
FLUDROCORTISONE__MCF7	7	-4.90069	-0.0889786	1.0652e-06
IVERMECTIN__VCAP	7	-4.88673	-0.0856961	1.26308e-06
PERHEXILINE__HEPG2	3	-4.88251	-0.131788	8.73336e-07
ENTECAVIR__A375	3	-4.88019	-0.113884	9.48861e-07
TENIPOSIDE__U937	2	-4.87878	-0.154943	9.60006e-07
ICOSAPENT__NEU	6	-4.87682	-0.0939159	1.08827e-06
IOBENGUANE__HEPG2	3	-4.86767	-0.123805	1.13084e-06
METOLAZONE__HEPG2	6	-4.86713	-0.0718938	1.13888e-06
CHLOROXINE__HT29	10	-4.86015	-0.0790138	1.14769e-06
CEFOTIAM__HEPG2	3	-4.85844	-0.104299	1.17157e-06
NOREPINEPHRINE__A549	2	-4.85726	-0.134513	1.29334e-06
LOPERAMIDE__RMGI	2	-4.85707	-0.121953	1.00429e-06
QUINIDINE__VCAP	7	-4.85275	-0.0783689	1.06538e-06
ARTEMETHER__HA1E	2	-4.85136	-0.136237	1.14642e-06
MENADIONE__EFO27	2	-4.85119	-0.135715	1.29949e-06
CLINDAMYCIN__MCF7	7	-4.84748	-0.0726351	1.6224e-06
SCOPOLAMINE__A549	5	-4.84424	-0.0927618	1.28464e-06
ABIRATERONE__PC3	10	-4.84372	-0.0643951	1.32993e-06
PIMOZIDE__NEU	6	-4.83161	-0.0909091	1.21845e-06
LAPATINIB__SKBR3	36	-4.83089	-0.0607859	1.35999e-06
AMIODARONE__AGS	2	-4.82846	-0.117785	1.69093e-06
CHLORPROTHIXENE__VCAP	10	-4.82698	-0.0782157	1.15941e-06
EVEROLIMUS__A549	6	-4.81692	-0.10179	1.55651e-06
ATORVASTATIN__MDST8	2	-4.81354	-0.116404	1.47406e-06
MRE-269__HL60	47	-4.80528	-0.0883251	1.59099e-06
TERCONAZOLE__ASC	3	-4.79582	-0.107418	1.85768e-06
COLCHICINE__PC3	3	-4.79567	-0.120321	1.59941e-06
NICERGOLINE__HA1E	6	-4.79282	-0.0806791	1.50198e-06
FLUVASTATIN__HT29	8	-4.79239	-0.0741729	1.81368e-06
LEVOCABASTINE__NPC	4	-4.79056	-0.0953747	1.58187e-06
FLUPENTIXOL__MCF7	6	-4.78933	-0.0809327	1.79627e-06
PROMETHAZINE__THP1	3	-4.78731	-0.110853	1.66495e-06
SULPIRIDE__MCF7	7	-4.78424	-0.0787629	1.98304e-06
DESIPRAMINE__ASC	4	-4.78184	-0.106874	1.69783e-06
DISOPYRAMIDE__HEPG2	6	-4.77978	-0.0762329	1.71475e-06
ATORVASTATIN__MCF7	11	-4.77756	-0.0695915	1.50998e-06
VEMURAFENIB__CL34	2	-4.76536	-0.129748	2.04852e-06
PHENAZONE__HT29	8	-4.76087	-0.076022	1.82063e-06
MOEXIPRIL__ASC	3	-4.76005	-0.110703	1.59727e-06
LOTEPREDNOL__MCF7	4	-4.7596	-0.0903375	1.64639e-06
CERULENIN__SNUC5	2	-4.75917	-0.107622	1.9968e-06
RESERPINE__ASC	4	-4.75903	-0.0973013	2.43769e-06
TENIPOSIDE__TYKNU	2	-4.75749	-0.115598	2.02419e-06
NICARDIPINE__HT115	2	-4.75499	-0.121916	1.9692e-06
BEZAFIBRATE__A549	5	-4.75251	-0.0822666	1.84309e-06
DIPYRIDAMOLE__MCF7	28	-4.75003	-0.0403538	2.18505e-06
NICERGOLINE__HEPG2	6	-4.74074	-0.0762438	1.63247e-06
VORINOSTAT__NKDBA	44	-4.73967	-0.0742791	1.97453e-06
CICLACILLIN__VCAP	7	-4.73444	-0.0799389	1.84086e-06
FURSULTIAMINE__VCAP	9	-4.73381	-0.0665007	2.10842e-06
PANCURONIUM__HA1E	2	-4.73205	-0.119913	2.30942e-06
DIFLORASONE__A549	5	-4.72655	-0.11383	2.74188e-06
ZIDOVUDINE__HCC515	2	-4.72634	-0.128012	2.74956e-06
VORINOSTAT__HCC515	120	-4.71722	-0.080203	2.84899e-06
SUNITINIB__HEPG2	3	-4.71695	-0.106539	2.49948e-06
KETOPROFEN__HT29	3	-4.71694	-0.110187	2.48846e-06
LENALIDOMIDE__SNUC4	2	-4.71245	-0.11419	2.10962e-06
NICLOSAMIDE__SW620	4	-4.71	-0.115435	2.18863e-06
DANAZOL__ASC	4	-4.70941	-0.0970523	2.56275e-06
DIETHYLCARBAMAZINE__NPC	4	-4.7082	-0.0853327	2.5063e-06
TOLTERODINE__MCF7	3	-4.70745	-0.113864	2.36434e-06
KETOPROFEN__PHH	2	-4.7062	-0.115827	2.44435e-06
ETACRYNIC-ACID__MCF7	25	-4.70441	-0.0565475	2.64765e-06
CHLORHEXIDINE__NEU.KCL	6	-4.70276	-0.083175	2.55629e-06
PYRIMETHAMINE__HEPG2	2	-4.69911	-0.114238	2.57126e-06
TEMSIROLIMUS__RMGI	2	-4.6969	-0.121565	2.69117e-06
NITRENDIPINE__CL34	2	-4.68889	-0.110244	2.88443e-06
PROMAZINE__HT115	2	-4.68399	-0.122657	1.9018e-06
VALPROIC-ACID__MCF7	52	-4.6787	-0.0372698	2.9681e-06
RIFAMPICIN__PC3	9	-4.67606	-0.0723875	2.7458e-06
ANAGRELIDE__NPC	4	-4.6732	-0.10969	3.6859e-06
PIMOZIDE__PL21	2	-4.66383	-0.120433	3.62783e-06
RESERPINE__HCC515	6	-4.65639	-0.0826077	2.97966e-06
TEMSIROLIMUS__SKM1	2	-4.65465	-0.115609	3.56553e-06
DOPAMINE__MCF7	22	-4.65375	-0.0425038	3.96885e-06
NIMODIPINE__WSUDLCL2	2	-4.65333	-0.116389	3.63403e-06
NALBUPHINE__VCAP	9	-4.65001	-0.0692106	3.15436e-06
NITRENDIPINE__PC3	25	-4.64811	-0.0458813	3.35332e-06
CILASTATIN__HA1E	2	-4.64543	-0.113016	3.46352e-06
ESMOLOL__PC3	13	-4.64199	-0.0570638	2.95104e-06
TRICLOSAN__PC3	15	-4.64165	-0.0585987	3.3166e-06
LORATADINE__MCF7	10	-4.63857	-0.065363	3.52697e-06
ALVERINE__HEPG2	2	-4.63639	-0.121106	3.53844e-06
FLUCYTOSINE__VCAP	10	-4.6282	-0.0913696	3.62735e-06
RIFAPENTINE__MCF7	5	-4.62464	-0.0891312	3.64953e-06
ORPHENADRINE__NPC	3	-4.62432	-0.111075	3.72599e-06
PERPHENAZINE__HEPG2	5	-4.62094	-0.093918	3.79414e-06
THIORIDAZINE__COV644	2	-4.61827	-0.105699	3.92972e-06
DASATINIB__NPC	3	-4.6169	-0.11794	3.94682e-06
NICLOSAMIDE__A549	65	-4.61501	-0.0452497	4.3504e-06
VORINOSTAT__A375	333	-4.61376	-0.0610541	3.50775e-06
NITRAZEPAM__MCF7	4	-4.61274	-0.0839847	3.84266e-06
TAMIBAROTENE__ASC	3	-4.61229	-0.104837	3.84574e-06
QUINAPRIL__NEU	1	-4.60617	-0.157775	3.80764e-06
RAZOXANE__HA1E	3	-4.59912	-0.102197	3.79257e-06
PAZOPANIB__SKB	4	-4.5978	-0.101356	4.67054e-06
TAMIBAROTENE__PHH	4	-4.59769	-0.105089	4.18643e-06
MENADIONE__NCIH596	2	-4.59637	-0.124859	4.20352e-06
OXCARBAZEPINE__MCF7	10	-4.59419	-0.0713326	4.78142e-06
PENBUTOLOL__PC3	5	-4.59259	-0.0939464	4.10565e-06
TRETINOIN__SKB	3	-4.59197	-0.103907	3.92898e-06
AMODIAQUINE__HEPG2	4	-4.58583	-0.0929337	4.03978e-06
SIROLIMUS__RMUGS	3	-4.58186	-0.107154	4.31924e-06
CHLORPROMAZINE__HCC515	13	-4.5817	-0.061296	4.69392e-06
MILRINONE__SKB	2	-4.58068	-0.100672	5.62947e-06
AMIODARONE__HA1E	18	-4.57986	-0.066727	4.74383e-06
CHLOROQUINE__SKMEL1	2	-4.57572	-0.106666	4.08236e-06
PRIMAQUINE__ASC	4	-4.57409	-0.0886636	4.71983e-06
TAMOXIFEN__SW948	4	-4.56578	-0.115889	4.88133e-06
PERHEXILINE__MCF7	72	-4.56258	-0.0377422	5.46865e-06
VORICONAZOLE__HA1E	1	-4.56256	-0.160575	4.67334e-06
CAPECITABINE__MCF7	9	-4.55961	-0.066754	4.69912e-06
DIFLORASONE__HEPG2	3	-4.5575	-0.105486	7.1528e-06
ROSIGLITAZONE__HA1E	20	-4.55585	-0.0466814	4.35238e-06
TAMIBAROTENE__NEU	2	-4.55074	-0.113958	5.02193e-06
PEFLOXACIN__A549	6	-4.55049	-0.0708937	6.14193e-06
DESIPRAMINE__MCF7	28	-4.54884	-0.0398005	6.04563e-06
SERTACONAZOLE__A375	2	-4.54666	-0.100303	5.62217e-06
CICLOPIROX__MCF7	6	-4.54021	-0.0959842	5.41363e-06
FLUTAMIDE__SKM1	2	-4.53762	-0.11389	5.73861e-06
IMATINIB__HT29	10	-4.53745	-0.0595203	5.12913e-06
DIFLORASONE__PC3	9	-4.53479	-0.0719386	5.51224e-06
HYOSCYAMINE__HA1E	6	-4.53309	-0.073356	6.93289e-06
NORETHISTERONE__NEU	3	-4.52966	-0.0973019	6.38016e-06
CHLORPROMAZINE__MCF7	36	-4.52864	-0.0428244	6.12608e-06
NONOXYNOL-9__HEPG2	2	-4.52658	-0.119031	5.43619e-06
NIFEDIPINE__NCIH1694	2	-4.52399	-0.111817	5.27511e-06
LISURIDE__MCF7	7	-4.52284	-0.069616	5.97646e-06
GUANFACINE__HT29	8	-4.52256	-0.0752655	7.14975e-06
MEPACRINE__MCF7	82	-4.51905	-0.0430457	5.04629e-06
TIGECYCLINE__JURKAT	24	-4.51711	-0.0510974	5.82171e-06
DIETHYLSTILBESTROL__HCC515	59	-4.51531	-0.0526594	5.52231e-06
RALOXIFENE__VCAP	20	-4.51329	-0.0463582	6.97943e-06
PROMETHAZINE__SKMEL1	2	-4.513	-0.113973	5.91647e-06
TRETINOIN__MCF7	93	-4.51259	-0.0515459	7.45608e-06
BENDROFLUMETHIAZIDE__A549	7	-4.50997	-0.0725353	6.59381e-06
TEMOZOLOMIDE__HEPG2	3	-4.50937	-0.103163	5.53235e-06
AFATINIB__A549	5	-4.50854	-0.0969511	5.04974e-06
BETAMETHASONE__MCF7	7	-4.50649	-0.0729147	6.80916e-06
DEFERIPRONE__MCF7	4	-4.50399	-0.0906303	5.30186e-06
ROSIGLITAZONE__NCIH2073	2	-4.50125	-0.109416	6.63346e-06
THALIDOMIDE__CL34	2	-4.49923	-0.0913421	7.08345e-06
EVEROLIMUS__ASC	3	-4.49734	-0.119918	6.16702e-06
FLUOXETINE__VCAP	17	-4.49551	-0.0526998	8.05207e-06
EXEMESTANE__HA1E	2	-4.49349	-0.109455	7.70184e-06
RALTEGRAVIR__HT29	6	-4.49199	-0.0739678	7.12623e-06
BAMBUTEROL__MCF7	6	-4.4896	-0.0779689	8.21789e-06
TAMOXIFEN__NPC	16	-4.48887	-0.0635166	6.00973e-06
ETOPOSIDE__HT29	4	-4.48237	-0.0829218	6.98672e-06
NICLOSAMIDE__HT29	20	-4.47983	-0.0694454	7.64383e-06
NICERGOLINE__HCC515	6	-4.47496	-0.075881	8.73783e-06
PERHEXILINE__SW620	4	-4.47398	-0.0961112	6.47692e-06
BORTEZOMIB__OV7	2	-4.47191	-0.104558	8.38881e-06
SULFINPYRAZONE__VCAP	19	-4.46407	-0.0428775	7.44267e-06
PIMOZIDE__TYKNU	2	-4.46387	-0.124575	8.94742e-06
CLOFARABINE__HT29	5	-4.45684	-0.0907445	8.26274e-06
TAMIBAROTENE__HEPG2	3	-4.45502	-0.11346	8.75179e-06
ERLOTINIB__HEPG2	3	-4.45347	-0.108454	8.22119e-06
DOBUTAMINE__SKB	3	-4.45145	-0.104379	1.06573e-05
LOSARTAN__HT115	2	-4.45114	-0.0996352	8.97202e-06
REMOXIPRIDE__ASC	3	-4.45084	-0.106652	8.95585e-06
AMIODARONE__A549	16	-4.44908	-0.0545044	8.96672e-06
CHLOROQUINE__A375	19	-4.44825	-0.0463915	7.86222e-06
TAMOXIFEN__H1299	2	-4.44823	-0.117774	9.55498e-06
GUAIFENESIN__A549	6	-4.44688	-0.0710299	8.27222e-06
CLONIDINE__SW620	4	-4.44651	-0.0853168	9.48742e-06
PROMAZINE__SW948	4	-4.441	-0.0954727	9.50248e-06
MENADIONE__SKB	3	-4.43962	-0.105211	9.59894e-06
BROMPHENIRAMINE__HCC515	6	-4.43811	-0.0912093	9.03137e-06
AMLODIPINE__VCAP	10	-4.43612	-0.0694033	1.15665e-05
TOLCAPONE__FIBRNPC	4	-4.43371	-0.0829278	8.82703e-06
LAMIVUDINE__HT29	7	-4.43122	-0.068359	8.03951e-06
TAMOXIFEN__U937	22	-4.42418	-0.051517	9.39966e-06
RAZOXANE__VCAP	10	-4.42412	-0.0659978	9.56476e-06
KETOPROFEN__A375	3	-4.42391	-0.101109	8.62428e-06
SIROLIMUS__NOMO1	2	-4.42287	-0.114478	9.36967e-06
PERHEXILINE__DV90	2	-4.41739	-0.119307	1.05047e-05
ALPRENOLOL__MCF7	18	-4.4166	-0.0483839	8.89666e-06
NICARDIPINE__PC3	22	-4.412	-0.0448423	1.03864e-05
BENDROFLUMETHIAZIDE__NPC	4	-4.4097	-0.089175	8.63699e-06
NICLOSAMIDE__HCT116	2	-4.40853	-0.115249	1.09639e-05
TEMSIROLIMUS__SW948	4	-4.40705	-0.109632	1.08841e-05
MARAVIROC__T3M10	2	-4.4048	-0.114907	1.09059e-05
PROMETHAZINE__A375	12	-4.40355	-0.0511119	9.08622e-06
ATORVASTATIN__NCIH508	2	-4.40071	-0.107774	1.13918e-05
TAMOXIFEN__CD34	19	-4.39648	-0.05195	9.58925e-06
EQUILIN__HCC515	42	-4.3939	-0.0479361	1.07988e-05
TENIPOSIDE__VCAP	17	-4.38984	-0.0884896	1.07291e-05
PHENIRAMINE__A549	5	-4.38664	-0.0792397	1.05585e-05
AXITINIB__ASC	4	-4.38546	-0.0940203	1.02291e-05
ARTEMETHER__PC3	8	-4.38263	-0.0721571	1.23353e-05
PIMOZIDE__A549	12	-4.38156	-0.0642098	1.1837e-05
FLUTICASONE__HCC515	5	-4.37951	-0.102456	1.0541e-05
NORETHISTERONE__VCAP	31	-4.37766	-0.0716963	1.08083e-05
AZACITIDINE__PC3	9	-4.37198	-0.0880317	1.21383e-05
FLUSPIRILENE__HCC15	3	-4.37117	-0.103105	1.17987e-05
TRIMETHOBENZAMIDE__HEPG2	2	-4.3705	-0.103546	1.33337e-05
ADENOSINE-PHOSPHATE__MCF7	7	-4.36724	-0.0741794	1.23289e-05
ORPHENADRINE__MCF7	14	-4.36691	-0.0549967	1.24471e-05
ALIMEMAZINE__HT29	5	-4.36532	-0.0871225	1.40065e-05
CINACALCET__MCF7	7	-4.36327	-0.0698122	1.24436e-05
PROTRIPTYLINE__PHH	2	-4.36164	-0.110268	1.09634e-05
FURSULTIAMINE__HA1E	5	-4.35895	-0.0822819	1.18895e-05
NICLOSAMIDE__HEPG2	9	-4.35745	-0.0820953	1.67381e-05
TIOGUANINE__MCF7	7	-4.35679	-0.0848967	1.48703e-05
ALISKIREN__HT29	8	-4.3559	-0.064094	1.18769e-05
MARAVIROC__MCF7	11	-4.35477	-0.0584705	1.44051e-05
RESCINNAMINE__PC3	10	-4.35262	-0.060552	1.23969e-05
MIDODRINE__NPC	4	-4.35237	-0.0798185	1.29047e-05
CARBAMAZEPINE__SKM1	2	-4.35009	-0.113934	1.39293e-05
CLENBUTEROL__MCF7	6	-4.34862	-0.0712749	1.48328e-05
MEDROXYPROGESTERONE__HA1E	6	-4.34795	-0.0781594	1.72397e-05
ALCLOMETASONE__HCC515	6	-4.34461	-0.0892697	1.39543e-05
FLOXURIDINE__A549	5	-4.34148	-0.0874266	1.33856e-05
AZITHROMYCIN__MCF7	11	-4.33673	-0.0564967	1.59775e-05
FLUTAMIDE__HA1E	16	-4.33151	-0.0478178	1.88163e-05
LEVOMEPROMAZINE__SKB	2	-4.32388	-0.117946	1.30592e-05
GEMCITABINE__CORL23	2	-4.31893	-0.0808786	1.29737e-05
RITODRINE__A375	6	-4.31656	-0.0719818	1.40373e-05
BUDESONIDE__HA1E	6	-4.3163	-0.0762362	1.47377e-05
ERLOTINIB__SKB	4	-4.31579	-0.0919103	1.92321e-05
GLIBENCLAMIDE__VCAP	35	-4.30994	-0.0330406	1.79654e-05
VORINOSTAT__A673	4	-4.3095	-0.126511	1.54485e-05
NORTRIPTYLINE__SKB	3	-4.3093	-0.10568	1.59839e-05
PERHEXILINE__SW948	4	-4.30692	-0.110045	1.46794e-05
CEFUROXIME__HT29	4	-4.30585	-0.0921953	1.87667e-05
TIOCONAZOLE__MCF7	7	-4.30516	-0.0778511	1.88907e-05
GUAIFENESIN__A375	6	-4.30403	-0.0781826	1.64424e-05
AMIODARONE__RMUGS	3	-4.30019	-0.115582	1.99318e-05
CLOMIPRAMINE__HCC515	8	-4.29721	-0.07506	1.88479e-05
PROBENECID__PHH	2	-4.29147	-0.114233	1.47294e-05
ZILEUTON__TYKNU	2	-4.28933	-0.0952381	1.92125e-05
LENALIDOMIDE__A375	12	-4.2892	-0.0513499	1.691e-05
FLUVASTATIN__PC3	10	-4.28043	-0.0723903	1.83725e-05
AMIODARONE__HCT116	2	-4.27619	-0.0786816	1.68111e-05
VORINOSTAT__TYKNU	4	-4.27451	-0.0960887	2.21288e-05
PEMETREXED__HEPG2	3	-4.27378	-0.0976303	2.4512e-05
NICARDIPINE__SKMEL1	2	-4.27134	-0.107727	1.68888e-05
SIMVASTATIN__SKM1	2	-4.27002	-0.103068	1.75035e-05
QUININE__PC3	10	-4.26644	-0.058463	2.07236e-05
DOXEPIN__HA1E	8	-4.26617	-0.0641764	1.80882e-05
DIHYDROERGOTAMINE__VCAP	10	-4.26256	-0.0587048	1.79376e-05
PACLITAXEL__PHH	3	-4.26009	-0.0976244	2.24715e-05
GLIMEPIRIDE__PHH	2	-4.25933	-0.109178	1.94924e-05
AMLODIPINE__ASC	4	-4.25804	-0.0890985	1.72741e-05
BETHANECHOL__HA1E	3	-4.2579	-0.0980808	2.37553e-05
ETHOTOIN__VCAP	9	-4.25444	-0.0631296	1.96547e-05
MOMETASONE__ASC	4	-4.25272	-0.0865575	1.98672e-05
PIMOZIDE__EFO27	2	-4.2519	-0.104698	1.84623e-05
VORINOSTAT__PL21	4	-4.24922	-0.119399	2.26127e-05
VINORELBINE__MCF7	9	-4.24669	-0.0711171	2.52216e-05
ALOSETRON__PC3	8	-4.24636	-0.0657534	2.17161e-05
MEPACRINE__A549	64	-4.24585	-0.0480528	2.07318e-05
DARIFENACIN__MCF7	6	-4.24328	-0.0704941	2.38796e-05
TOLBUTAMIDE__NPC	4	-4.24194	-0.0855269	2.04799e-05
ARGATROBAN__PC3	14	-4.2406	-0.045327	2.14645e-05
IBUPROFEN__VCAP	19	-4.23698	-0.0447194	2.36476e-05
ZILEUTON__OV7	2	-4.23659	-0.106423	2.39596e-05
RESERPINE__A375	3	-4.23633	-0.0993993	1.98724e-05
TRIMETHOBENZAMIDE__PHH	2	-4.23626	-0.104875	2.22921e-05
PROCATEROL__NPC	4	-4.23551	-0.0869426	2.44415e-05
MITOTANE__HEPG2	5	-4.23474	-0.0808299	2.21567e-05
TRIFLURIDINE__PC3	5	-4.23304	-0.087006	2.34836e-05
HOMOHARRINGTONINE__MCF7	60	-4.23121	-0.0846945	2.693e-05
CLOMIPRAMINE__SKB	3	-4.22912	-0.0963726	2.88287e-05
IMIQUIMOD__MCF7	11	-4.22876	-0.0604582	2.6481e-05
TEMSIROLIMUS__NCIH1836	2	-4.2245	-0.102456	2.54142e-05
DICYCLOVERINE__HEPG2	6	-4.2199	-0.0759116	2.57234e-05
PAROXETINE__NPC	1	-4.21903	-0.148488	2.39312e-05
DOXYLAMINE__SKB	2	-4.21849	-0.117271	2.26141e-05
ROSIGLITAZONE__HT29	23	-4.21548	-0.0551499	2.36492e-05
VORINOSTAT__T3M10	4	-4.21457	-0.101321	2.3486e-05
RESCINNAMINE__HA1E	6	-4.20507	-0.0739719	2.48232e-05
PHENYTOIN__MCF7	9	-4.20472	-0.0587932	2.53832e-05
PROCAINAMIDE__PC3	22	-4.20471	-0.0448758	2.84924e-05
ORLISTAT__PC3	8	-4.20443	-0.0717135	2.23193e-05
NIMODIPINE__HA1E	16	-4.20354	-0.0456239	2.65134e-05
SULFAFURAZOLE__PHH	3	-4.20319	-0.109139	2.65727e-05
DIPYRIDAMOLE__SKB	2	-4.20288	-0.121673	2.5182e-05
TACROLIMUS__HEPG2	5	-4.20221	-0.0824744	2.78157e-05
NIZATIDINE__ASC	4	-4.20182	-0.0836991	2.77364e-05
LENALIDOMIDE__COV644	2	-4.20102	-0.104802	2.2382e-05
NICARDIPINE__VCAP	18	-4.19801	-0.0451454	2.42222e-05
ORPHENADRINE__HCC515	5	-4.19716	-0.0799567	2.88472e-05
NORGESTIMATE__MCF7	15	-4.19666	-0.0547936	3.18135e-05
FLUSPIRILENE__A549	12	-4.19635	-0.0544119	2.59086e-05
CLOMIFENE__MCF7	28	-4.19558	-0.0612285	2.52708e-05
PEMETREXED__SW620	2	-4.19539	-0.107884	2.41634e-05
TOREMIFENE__PC3	20	-4.19476	-0.0457163	2.64587e-05
LEVOCABASTINE__HCC515	6	-4.18831	-0.0711526	2.82083e-05
IVERMECTIN__HT29	3	-4.18389	-0.095138	3.08456e-05
ATORVASTATIN__HCC15	3	-4.18377	-0.106017	3.20161e-05
VORINOSTAT__U937	4	-4.18367	-0.121211	2.74036e-05
IRINOTECAN__NPC	4	-4.18095	-0.0966683	3.51924e-05
NIFEDIPINE__SNU1040	1	-4.17264	-0.143016	2.87521e-05
CARBAMAZEPINE__SW948	4	-4.17179	-0.0957189	3.04202e-05
RALTITREXED__HT29	10	-4.16959	-0.0649808	2.97805e-05
FLUPENTIXOL__A549	5	-4.16747	-0.0904329	2.87543e-05
AMOXAPINE__MCF7	31	-4.16125	-0.0389358	3.30517e-05
CHLORPROTHIXENE__HCC515	6	-4.15977	-0.0730411	2.77712e-05
ATRACURIUM__HT29	4	-4.15598	-0.0750786	3.18767e-05
EVEROLIMUS__HT29	4	-4.15406	-0.111868	3.12761e-05
NIMODIPINE__HEPG2	8	-4.15264	-0.0617635	3.10146e-05
METIXENE__PC3	15	-4.15215	-0.0496507	3.45605e-05
DIPHENYLPYRALINE__PC3	6	-4.15108	-0.0671153	3.67006e-05
LOPERAMIDE__SNUC4	2	-4.14927	-0.108318	3.40784e-05
SERTACONAZOLE__MCF7	15	-4.14857	-0.050183	3.29716e-05
METHYLERGOMETRINE__HA1E	5	-4.14665	-0.0752561	4.02872e-05
VORINOSTAT__SKMEL28	4	-4.14603	-0.104571	3.85939e-05
TEMOZOLOMIDE__THP1	2	-4.14563	-0.105369	3.28539e-05
MYCOPHENOLATE-MOFETIL__A549	5	-4.14469	-0.0839319	3.5754e-05
TRIFLUOPERAZINE__A375	27	-4.13865	-0.0446764	3.67706e-05
INDINAVIR__HT29	4	-4.13497	-0.0747433	3.69734e-05
IMATINIB__BT20	32	-4.13494	-0.0426825	2.79706e-05
PIRENZEPINE__HEPG2	2	-4.13468	-0.0974573	3.68562e-05
NICLOSAMIDE__OV7	2	-4.13376	-0.107391	3.39084e-05
DIENESTROL__HCC515	42	-4.13281	-0.0452774	3.1841e-05
OXANDROLONE__PC3	3	-4.13262	-0.0977853	2.96546e-05
KETOCONAZOLE__PC3	9	-4.1325	-0.0640907	3.42114e-05
AMODIAQUINE__MCF7	16	-4.13178	-0.0537355	4.15489e-05
MEDRYSONE__VCAP	7	-4.13096	-0.0752056	4.16722e-05
CLEMASTINE__VCAP	10	-4.12909	-0.0535903	4.41327e-05
FLUDARABINE__HCC515	4	-4.12844	-0.0838646	3.91714e-05
FLAVOXATE__A375	3	-4.11923	-0.0997376	3.60311e-05
RILUZOLE__A549	11	-4.11647	-0.0549505	4.00578e-05
BACLOFEN__MCF7	7	-4.11501	-0.070714	4.01507e-05
NICLOSAMIDE__NEU	11	-4.1145	-0.0715069	3.78616e-05
MESORIDAZINE__SW948	4	-4.11417	-0.0822649	4.15151e-05
PHENOXYBENZAMINE__HEPG2	2	-4.11295	-0.102874	3.45128e-05
MEDROXYPROGESTERONE__HCC515	4	-4.11169	-0.0877405	4.37653e-05
DASATINIB__MCF10A	32	-4.11127	-0.0578409	3.99481e-05
LOVASTATIN__PC3	21	-4.10772	-0.0563332	4.13206e-05
OFLOXACIN__MCF7	16	-4.10637	-0.0451566	4.46967e-05
CHLORCYCLIZINE__PC3	6	-4.10499	-0.0686443	4.15365e-05
PROGESTERONE__NEU	9	-4.10197	-0.0628122	4.04698e-05
METIXENE__HCC515	2	-4.09707	-0.0978017	4.72075e-05
NITROFURAL__A549	6	-4.09499	-0.0705292	4.0723e-05
HOMOHARRINGTONINE__A549	54	-4.09438	-0.0757334	4.0516e-05
GEMCITABINE__LOVO	2	-4.09389	-0.113053	4.34325e-05
NITAZOXANIDE__PC3	8	-4.09364	-0.0744871	3.82787e-05
VERAPAMIL__TYKNU	2	-4.0931	-0.102197	4.25136e-05
SITAGLIPTIN__HEPG2	3	-4.09208	-0.111205	3.91924e-05
MIFEPRISTONE__HT29	9	-4.0915	-0.0597032	4.35086e-05
TEMOZOLOMIDE__SW948	4	-4.09029	-0.082066	3.98771e-05
TEMOZOLOMIDE__U937	2	-4.09018	-0.107986	5.06002e-05
FLAVOXATE__HEPG2	3	-4.08866	-0.0920218	4.23644e-05
CRIZOTINIB__ASC	3	-4.08774	-0.096666	3.75721e-05
MENADIONE__HT29	20	-4.0869	-0.0430295	4.52543e-05
CEFAZOLIN__HA1E	3	-4.08234	-0.0952921	3.74247e-05
MENADIONE__NOMO1	2	-4.08232	-0.113995	4.20984e-05
SIROLIMUS__RMGI	2	-4.08084	-0.104772	4.57399e-05
CHLOROQUINE__PL21	2	-4.08038	-0.100488	4.50374e-05
VERAPAMIL__OV7	2	-4.07835	-0.0967722	4.86428e-05
PRAVASTATIN__NEU.KCL	5	-4.07336	-0.0764521	4.63569e-05
FLOXURIDINE__MCF7	15	-4.07197	-0.0688257	5.61597e-05
LEVODOPA__MCF7	7	-4.06979	-0.0694405	4.86106e-05
LEVOFLOXACIN__PC3	8	-4.06732	-0.0574536	4.9744e-05
THIOTHIXENE__MCF7	11	-4.05894	-0.0801941	3.94771e-05
CALCIPOTRIOL__HCC515	2	-4.05743	-0.103252	4.85603e-05
SIROLIMUS__SKMEL1	2	-4.05553	-0.098165	4.90801e-05
ETACRYNIC-ACID__HT29	10	-4.04716	-0.0559228	4.44964e-05
PIMOZIDE__CL34	2	-4.04548	-0.113511	4.84364e-05
CLADRIBINE__VCAP	20	-4.04502	-0.0550707	6.30804e-05
FENBUFEN__MCF7	17	-4.04171	-0.0431118	5.32089e-05
SOLIFENACIN__MCF7	10	-4.04058	-0.0558423	5.303e-05
EPHEDRINE__NEU.KCL	6	-4.03851	-0.0791409	5.52096e-05
METHOXSALEN__VCAP	19	-4.03522	-0.0398322	6.28604e-05
OXCARBAZEPINE__HA1E	2	-4.03143	-0.0986121	5.77821e-05
TIMOLOL__PHH	3	-4.03027	-0.0978594	6.26673e-05
MEFENAMIC-ACID__HA1E	6	-4.02971	-0.0707665	5.04207e-05
MEPACRINE__HA1E	11	-4.0289	-0.0808153	5.30385e-05
LEFLUNOMIDE__HA1E	6	-4.0283	-0.073054	5.27776e-05
CAFFEINE__PC3	15	-4.02611	-0.0487216	5.74171e-05
TOPOTECAN__VCAP	1	-4.02559	-0.140122	6.66808e-05
NABUMETONE__HA1E	5	-4.02381	-0.0767464	6.02206e-05
SIMVASTATIN__SW620	4	-4.02336	-0.0804754	5.17053e-05
PHENAZOPYRIDINE__HCC515	6	-4.017	-0.0706556	6.08121e-05
ALITRETINOIN__ASC	7	-4.01379	-0.0864216	6.88601e-05
MERCAPTOPURINE__MCF7	9	-4.00829	-0.068971	5.47848e-05
PYRIMETHAMINE__A549	9	-4.00517	-0.0601226	6.695e-05
LOSARTAN__HCT116	2	-4.00359	-0.104499	6.59478e-05
ESTRIOL__HCC515	40	-4.00254	-0.040995	7.33898e-05
ALCLOMETASONE__HT29	8	-4.00084	-0.0619622	5.78833e-05
RUXOLITINIB__HEPG2	6	-3.99176	-0.0829966	6.24644e-05
BRD-K55055802__PC3	8	-3.99144	-0.0582935	7.58956e-05
ZONISAMIDE__NEU.KCL	6	-3.99049	-0.0729497	6.59437e-05
MARAVIROC__SW948	4	-3.99049	-0.0884309	7.17049e-05
LEVOCABASTINE__ASC	2	-3.99035	-0.08486	7.11698e-05
FLUOXETINE__MCF7	20	-3.98925	-0.0442483	6.20846e-05
AMCINONIDE__VCAP	10	-3.98165	-0.0565863	8.03111e-05
CARBAMAZEPINE__PC3	33	-3.97932	-0.0319586	8.41217e-05
SIMVASTATIN__A549	12	-3.97927	-0.0521791	6.48635e-05
IMIQUIMOD__SKMEL1	2	-3.97863	-0.0940969	8.67415e-05
THALIDOMIDE__HCC515	18	-3.97738	-0.0490356	7.38806e-05
PIMOZIDE__THP1	3	-3.97424	-0.0972306	6.46214e-05
METHYLERGOMETRINE__MCF7	16	-3.97281	-0.0499645	6.96972e-05
MIANSERIN__NEU	3	-3.97037	-0.10438	7.40987e-05
PYRAZINAMIDE__A375	10	-3.96739	-0.0597971	6.44381e-05
SPIRONOLACTONE__HCC515	7	-3.96562	-0.0645201	6.95482e-05
EPIRIZOLE__PC3	22	-3.96315	-0.0352981	7.32679e-05
DIPIVEFRINE__A549	6	-3.96313	-0.0623349	6.78886e-05
VEMURAFENIB__A375	15	-3.96295	-0.0787157	8.07804e-05
GLIMEPIRIDE__HT29	5	-3.96236	-0.0816813	6.69161e-05
PSEUDOEPHEDRINE__HT29	5	-3.96137	-0.0779899	7.6573e-05
TENIPOSIDE__HCT116	2	-3.95842	-0.0981373	7.72926e-05
MOLINDONE__A549	8	-3.95675	-0.056162	7.08455e-05
LOPERAMIDE__FIBRNPC	6	-3.95425	-0.0636909	6.88665e-05
AZACITIDINE__MCF7	9	-3.95275	-0.070875	7.37488e-05
DICLOFENAMIDE__NPC	4	-3.95056	-0.0970462	7.57061e-05
BUSPIRONE__PC3	20	-3.94954	-0.0429694	8.23642e-05
CERULENIN__A375	11	-3.94885	-0.0783508	6.7684e-05
CERULENIN__HCT116	2	-3.94863	-0.117601	7.72188e-05
HALOPERIDOL__MCF7	24	-3.94763	-0.0343614	7.57958e-05
SERTRALINE__MCF7	19	-3.94718	-0.0484598	7.13709e-05
PEMETREXED__SW948	3	-3.94471	-0.0900357	7.32815e-05
SULFACETAMIDE__A549	4	-3.94319	-0.0767854	7.74716e-05
CLEMASTINE__MCF7	20	-3.94297	-0.0472464	8.61981e-05
TRIFLURIDINE__MCF7	6	-3.9393	-0.0765425	7.04852e-05
VEMURAFENIB__SKLU1	2	-3.93879	-0.0970506	8.34902e-05
METHAZOLAMIDE__HA1E	3	-3.93393	-0.0887437	6.51526e-05
TRICLOSAN__A375	4	-3.93274	-0.0797576	8.12577e-05
CROTAMITON__MCF7	15	-3.93224	-0.0488656	8.67506e-05
VERAPAMIL__EFO27	2	-3.9283	-0.0958931	7.80667e-05
PEMETREXED__PC3	10	-3.92782	-0.0545548	9.01834e-05
RIFAMPICIN__MCF7	9	-3.92241	-0.0574667	8.8695e-05
ROSIGLITAZONE__HCC515	16	-3.92151	-0.0512571	8.59221e-05
SPARFLOXACIN__PC3	5	-3.92048	-0.0733805	8.40953e-05
MOMETASONE__A375	3	-3.92026	-0.0898931	8.6436e-05
LEVETIRACETAM__MCF7	10	-3.91757	-0.0528834	8.86849e-05
NEOMYCIN__MCF7	7	-3.91613	-0.0782995	9.03523e-05
ENZALUTAMIDE__SKMEL28	2	-3.91358	-0.0994617	8.93652e-05
GEFITINIB__BT20	24	-3.91224	-0.0519294	8.63418e-05
LOPERAMIDE__CL34	2	-3.91214	-0.0876641	8.53888e-05
LINEZOLID__HT29	9	-3.90921	-0.0512276	8.80338e-05
CLOZAPINE__VCAP	17	-3.90571	-0.0438966	0.000102134
AFATINIB__PC3	9	-3.90548	-0.0741007	9.60347e-05
ENZALUTAMIDE__CORL23	2	-3.90156	-0.105468	9.88601e-05
TRIAMCINOLONE__HEPG2	3	-3.89939	-0.0878773	8.79592e-05
VALPROIC-ACID__CL34	2	-3.8978	-0.109335	0.000121246
PHENTOLAMINE__A375	3	-3.89668	-0.0943803	9.55537e-05
ISOTRETINOIN__HA1E	6	-3.89511	-0.0662084	8.83428e-05
CARBETOCIN__NEU	2	-3.89309	-0.0913966	0.000115749
CHLOROQUINE__NCIH596	2	-3.89207	-0.0963529	9.32455e-05
SUMATRIPTAN__PC3	14	-3.8914	-0.0458703	0.00011398
CERULENIN__NEU.KCL	6	-3.89022	-0.0618544	9.75844e-05
EVEROLIMUS__PC3	9	-3.88596	-0.0771413	9.98439e-05
EXEMESTANE__MCF7	4	-3.88382	-0.0797601	9.38087e-05
FORMESTANE__PC3	8	-3.88375	-0.0560698	0.000100292
REPAGLINIDE__HA1E	7	-3.88205	-0.0592729	9.8711e-05
PROGESTERONE__HEPG2	3	-3.86756	-0.0883272	0.000115101
MITOTANE__NPC	4	-3.86739	-0.0751549	0.000114955
FLUTAMIDE__A375	20	-3.86577	-0.0383833	0.000107653
ALCLOMETASONE__PC3	10	-3.86484	-0.053965	0.000130217
ECONAZOLE__ASC	4	-3.86468	-0.0754185	0.00012227
CHLOROQUINE__FIBRNPC	6	-3.86427	-0.0666397	0.000136965
ADAPALENE__FIBRNPC	6	-3.86402	-0.0761406	0.000118565
TRIFLUPROMAZINE__SKB	3	-3.8638	-0.0965878	0.000108368
GUANABENZ__ASC	3	-3.86348	-0.0898152	0.000119275
AMITRIPTYLINE__HT29	3	-3.86247	-0.0897684	0.00011384
VORINOSTAT__SW948	8	-3.86186	-0.0958876	0.000117128
BUTENAFINE__PC3	6	-3.86109	-0.0617243	0.000118418
GANCICLOVIR__MCF7	15	-3.86083	-0.0435476	0.000108023
CARTEOLOL__VCAP	7	-3.85961	-0.0649138	0.000137173
TENIPOSIDE__LOVO	2	-3.85745	-0.110547	0.000113995
ERLOTINIB__ASC	3	-3.85475	-0.097338	0.000118258
CILOSTAZOL__HEPG2	5	-3.85343	-0.0777786	0.000123897
ACAMPROSATE__HEPG2	3	-3.85051	-0.0882006	0.000122003
AMOXICILLIN__HA1E	3	-3.84896	-0.0937931	0.000124989
GLIPIZIDE__PC3	22	-3.84801	-0.0364071	0.000117594
CEFPODOXIME__HT29	4	-3.84536	-0.0730812	0.00010833
METHYSERGIDE__SKB	2	-3.84534	-0.0905312	0.000136964
CERULENIN__LOVO	2	-3.84435	-0.108525	0.000126779
PODOPHYLLOTOXIN__PHH	14	-3.84433	-0.0614029	0.00011441
PHENIRAMINE__MCF7	14	-3.84409	-0.0472007	0.000124356
TAMOXIFEN__A673	2	-3.84276	-0.100641	0.000115869
MYCOPHENOLIC-ACID__HEPG2	12	-3.83976	-0.081641	0.000126889
CRIZOTINIB__HCC515	21	-3.83959	-0.0486627	0.00013556
SIMVASTATIN__TYKNU	2	-3.83705	-0.0943247	0.000146573
AMODIAQUINE__HA1E	6	-3.83541	-0.0681901	0.000112832
CHLORPROMAZINE__HA1E	12	-3.83507	-0.0554981	0.000115638
FLUVASTATIN__A549	5	-3.83209	-0.0807448	0.000127689
DEXTROMETHORPHAN__HT29	10	-3.83168	-0.0547458	0.000139258
BRINZOLAMIDE__SKB	3	-3.82956	-0.0851108	0.000113931
ISOTRETINOIN__NPC	9	-3.82556	-0.0553728	0.000130433
IBUDILAST__NPC	4	-3.82404	-0.0859662	0.000144971
CLOZAPINE__HEPG2	3	-3.82395	-0.0960621	0.000134611
VEMURAFENIB__NCIH2073	2	-3.82324	-0.103823	0.000113574
CINALUKAST__PC3	10	-3.8195	-0.051043	0.000128247
PHENOXYBENZAMINE__ASC	4	-3.81707	-0.0745045	0.000118161
LOPERAMIDE__SW948	4	-3.81413	-0.0829348	0.000136931
TENIPOSIDE__SKM1	1	-3.812	-0.132822	0.000138267
THIORIDAZINE__HT29	20	-3.81192	-0.0573744	0.000140739
IBUPROFEN__PC3	18	-3.80976	-0.0423425	0.000136565
CLADRIBINE__HCC515	5	-3.80972	-0.0747628	0.000132981
NITRENDIPINE__TYKNU	2	-3.80788	-0.0970424	0.000133358
VORINOSTAT__SKM1	4	-3.80391	-0.106653	0.000141823
AMPICILLIN__MCF7	7	-3.8028	-0.0631929	0.00014388
NORTRIPTYLINE__MCF7	14	-3.8016	-0.0480021	0.000152632
FLUOROMETHOLONE__HA1E	4	-3.80012	-0.082986	0.000156421
TEMSIROLIMUS__HEPG2	3	-3.79992	-0.0987723	0.000150402
ALITRETINOIN__PC3	18	-3.79788	-0.0436861	0.000140597
CARBAMAZEPINE__SNUC5	2	-3.79659	-0.0843662	0.000167693
MEFENAMIC-ACID__HCC515	6	-3.7938	-0.0812009	0.000127394
ATENOLOL__MCF7	9	-3.78734	-0.0528269	0.000145653
FLUSPIRILENE__HEPG2	9	-3.78435	-0.0567801	0.000163855
PRACTOLOL__A375	6	-3.78355	-0.0588062	0.000133802
BUTOCONAZOLE__HCC515	6	-3.77828	-0.0627705	0.000148545
NORTRIPTYLINE__HCC515	6	-3.77618	-0.0739817	0.000128901
DOXORUBICIN__A549	60	-3.77535	-0.0418106	0.000164151
ACETAZOLAMIDE__PC3	3	-3.7738	-0.0903704	0.000145184
THIOTHIXENE__HT29	3	-3.77151	-0.0917413	0.000166563
VALPROIC-ACID__RMGI	2	-3.76524	-0.0957865	0.000143246
PROMETHAZINE__HEPG2	3	-3.76492	-0.0843049	0.000151393
MENADIONE__HCT116	2	-3.76467	-0.0876623	0.000144068
TAMOXIFEN__HCC515	71	-3.76295	-0.0283484	0.000180901
SULFATHIAZOLE__MCF7	7	-3.76234	-0.0598166	0.000182604
GANCICLOVIR__PC3	15	-3.7542	-0.0400192	0.000199236
TOLAZAMIDE__HCC515	20	-3.75134	-0.0427687	0.00017017
OXYBUTYNIN__VCAP	10	-3.74874	-0.0530141	0.000201507
IMATINIB__NEU.KCL	10	-3.74847	-0.049169	0.000181273
BROMOCRIPTINE__VCAP	9	-3.74549	-0.0533341	0.00018546
MITOTANE__HCC515	6	-3.74282	-0.0687628	0.000198469
RIBOFLAVIN__SKB	3	-3.74171	-0.0882163	0.000189372
IMIQUIMOD__MDST8	2	-3.74125	-0.0899039	0.000197682
PROBUCOL__VCAP	7	-3.73905	-0.0596816	0.000198485
FLUTAMIDE__EFO27	2	-3.73881	-0.098322	0.000174077
DOXAZOSIN__VCAP	10	-3.73308	-0.0507078	0.000190366
GEFITINIB__NEU	4	-3.72852	-0.0720169	0.00018296
FLUVASTATIN__ASC	4	-3.72814	-0.0804361	0.000205486
BIOTIN__PHH	3	-3.72643	-0.0922479	0.000166767
NILOTINIB__A549	24	-3.72373	-0.0434513	0.000190268
MILRINONE__HT29	8	-3.72217	-0.0508146	0.000223921
GLIBENCLAMIDE__PC3	43	-3.72192	-0.0383122	0.000220813
MEPYRAMINE__ASC	4	-3.72084	-0.0753434	0.000199537
SULFAFURAZOLE__HEPG2	3	-3.71952	-0.0859277	0.00021934
LOPERAMIDE__HCC515	18	-3.71834	-0.040931	0.000182033
PROGESTERONE__MCF7	11	-3.71754	-0.0517651	0.00019969
NORGESTIMATE__HT29	8	-3.71709	-0.0518256	0.000190098
FLUNISOLIDE__SKB	2	-3.71694	-0.0939496	0.000193688
AMCINONIDE__A375	5	-3.71654	-0.0712927	0.000232785
PROGUANIL__VCAP	7	-3.71638	-0.060187	0.000236724
LOVASTATIN__NEU.KCL	6	-3.71585	-0.0714566	0.000167941
NICLOSAMIDE__T3M10	2	-3.71493	-0.0940112	0.000206513
NICLOSAMIDE__AGS	2	-3.71253	-0.100694	0.000225212
FLUPIRTINE__A375	3	-3.71149	-0.0836498	0.000184263
EPINEPHRINE__A375	5	-3.70945	-0.0735835	0.000187013
TEMOZOLOMIDE__VCAP	19	-3.70915	-0.0421957	0.000183765
CEFUROXIME__VCAP	10	-3.7086	-0.0480188	0.000230819
TENIPOSIDE__SKLU1	2	-3.70822	-0.0996073	0.000180809
SOLIFENACIN__VCAP	9	-3.70756	-0.0531916	0.000211952
ECONAZOLE__PC3	9	-3.70728	-0.057443	0.000223154
PRAZOSIN__HT29	7	-3.70726	-0.0547176	0.000222624
NORTRIPTYLINE__VCAP	7	-3.70642	-0.0820835	0.000185769
THIORIDAZINE__NCIH1694	2	-3.70575	-0.0876026	0.000188355
FLUOROMETHOLONE__HCC515	2	-3.70561	-0.0950728	0.000235061
PYRAZINAMIDE__VCAP	19	-3.70417	-0.0409207	0.00025761
THIORIDAZINE__HA1E	18	-3.70405	-0.0589283	0.000235545
GEMCITABINE__THP1	3	-3.70306	-0.0895551	0.000195013
TEMOZOLOMIDE__HT115	2	-3.70054	-0.0950481	0.000252529
SIMVASTATIN__NPC	11	-3.69964	-0.054242	0.000253522
MUPIROCIN__A549	2	-3.69913	-0.0991037	0.000230161
ANAGRELIDE__HA1E	8	-3.69901	-0.066033	0.000221962
PENTAMIDINE__MCF7	6	-3.69847	-0.0676188	0.000179281
TENIPOSIDE__MCF7	74	-3.69826	-0.0570257	0.00021157
CEFIXIME__VCAP	5	-3.69529	-0.082684	0.000201843
IVERMECTIN__PHH	2	-3.69361	-0.0842815	0.000212939
PENCICLOVIR__A549	6	-3.69081	-0.0583707	0.00023844
BORTEZOMIB__MCF7	33	-3.68976	-0.0734046	0.000217579
LEFLUNOMIDE__MCF7	14	-3.68804	-0.0450998	0.000194622
CARTEOLOL__PC3	15	-3.68695	-0.0422628	0.000200252
FLUSPIRILENE__SNUC4	2	-3.68301	-0.0897961	0.000236955
CLOFAZIMINE__MCF7	10	-3.68271	-0.0576849	0.000236107
GLIBENCLAMIDE__SW948	4	-3.68152	-0.0805818	0.000209074
SULINDAC__NPC	6	-3.67219	-0.0566591	0.000223996
SALMETEROL__HT29	6	-3.67131	-0.062584	0.000225401
SIMVASTATIN__CL34	1	-3.66773	-0.127539	0.000237484
DACARBAZINE__MCF7	6	-3.66622	-0.0620237	0.000207904
NITROFURAL__HT29	5	-3.66512	-0.0754572	0.000266668
SULFAFURAZOLE__SKB	3	-3.66232	-0.0844168	0.000256022
MELPHALAN__HA1E	27	-3.65923	-0.037405	0.000229918
AMINOLEVULINIC-ACID__VCAP	10	-3.65841	-0.0707887	0.000259308
BALSALAZIDE__VCAP	9	-3.65709	-0.0696566	0.000236608
IRINOTECAN__MCF7	16	-3.65683	-0.0603364	0.000308801
ATORVASTATIN__PC3	10	-3.65655	-0.0654668	0.00023114
PROPYLTHIOURACIL__MCF7	24	-3.65355	-0.0340404	0.000263102
SERTRALINE__HA1E	8	-3.64638	-0.0668787	0.000234758
PIOGLITAZONE__NEU	6	-3.64622	-0.0728713	0.000276258
TIGECYCLINE__A375	70	-3.64463	-0.0358821	0.000258266
MINAPRINE__A375	6	-3.64346	-0.0586965	0.000256223
KETOTIFEN__SKB	2	-3.64033	-0.0908638	0.000237828
CLOMIFENE__HT29	21	-3.63926	-0.0456404	0.000254498
MYCOPHENOLATE-MOFETIL__HT29	3	-3.63908	-0.0932763	0.000262778
TRIMIPRAMINE__HEPG2	6	-3.63815	-0.0636406	0.000278378
CINCHOCAINE__MCF7	7	-3.63801	-0.0579986	0.000316066
CARBAMAZEPINE__LOVO	2	-3.63651	-0.0845239	0.000292887
AMLODIPINE__PC3	16	-3.63579	-0.0405447	0.000241065
ALCLOMETASONE__A549	5	-3.63277	-0.0793167	0.000277226
MEBENDAZOLE__PHH	3	-3.63145	-0.0890735	0.000257548
FLUSPIRILENE__ASC	3	-3.63139	-0.0822329	0.000262139
NICLOSAMIDE__EFO27	2	-3.63102	-0.0974978	0.000308843
ESCITALOPRAM__HT29	12	-3.63043	-0.0413686	0.000283698
NICLOSAMIDE__U937	2	-3.62925	-0.114736	0.000298256
AMIODARONE__LOVO	2	-3.62571	-0.0910856	0.000291389
TRIFLUOPERAZINE__HEC108	3	-3.62279	-0.0903241	0.000294983
ISOTRETINOIN__NEU	8	-3.62049	-0.0670594	0.00032945
RAZOXANE__PHH	4	-3.61888	-0.0710357	0.000318601
CHLORPROTHIXENE__NEU	2	-3.61692	-0.0920399	0.000307439
NITRENDIPINE__H1299	2	-3.61569	-0.0963276	0.000289188
FLUOCINOLONE__A549	4	-3.61508	-0.0770808	0.000331594
PEFLOXACIN__MCF7	10	-3.61435	-0.0447949	0.00031702
METHANTHELINE__A375	3	-3.6142	-0.0829362	0.000300732
FELODIPINE__PC3	15	-3.61335	-0.039055	0.000361846
MOCLOBEMIDE__A375	3	-3.61329	-0.0890306	0.000315481
MENADIONE__NPC	2	-3.61322	-0.108285	0.000305995
BIPERIDEN__NPC	4	-3.60957	-0.0704971	0.000300516
BETAHISTINE__HT29	3	-3.6088	-0.0850067	0.000307769
DEXTROMETHORPHAN__SKB	2	-3.60811	-0.0880141	0.000282147
AZELASTINE__MCF7	10	-3.60713	-0.0474705	0.000278195
NICLOSAMIDE__WSUDLCL2	2	-3.60637	-0.0978252	0.000305142
DILOXANIDE__A375	6	-3.60636	-0.0607674	0.000335462
DESOXIMETASONE__A549	4	-3.6055	-0.0744706	0.000358425
TAMOXIFEN__OV7	2	-3.60537	-0.100172	0.000331051
PRIMAQUINE__VCAP	10	-3.60088	-0.0514073	0.000307917
ASTEMIZOLE__PC3	3	-3.60027	-0.0856689	0.000332398
CLADRIBINE__MCF7	22	-3.59888	-0.0514229	0.000291221
CHLORAMBUCIL__A549	7	-3.59824	-0.0661749	0.00034879
AMOXAPINE__HEPG2	6	-3.59591	-0.0597418	0.00031357
LOSARTAN__PC3	24	-3.59319	-0.0352768	0.000292987
SITAGLIPTIN__ASC	3	-3.59314	-0.0837895	0.000310415
CINALUKAST__MCF7	7	-3.59097	-0.057774	0.000342747
GAMMA-HOMOLINOLENIC-ACID__A375	6	-3.58634	-0.0678834	0.00037175
REMOXIPRIDE__HEPG2	3	-3.58555	-0.0799606	0.000309003
FLUTAMIDE__SW948	4	-3.58472	-0.0766956	0.000378159
AMISULPRIDE__PC3	23	-3.58424	-0.0334373	0.000310216
METHANTHELINE__MCF7	17	-3.58376	-0.0404893	0.000346103
PROTRIPTYLINE__ASC	4	-3.58214	-0.0737904	0.000309425
FLUTAMIDE__T3M10	2	-3.582	-0.0891226	0.000341259
NILOTINIB__PC3	27	-3.58048	-0.0488631	0.000362711
FLUSPIRILENE__CORL23	1	-3.57988	-0.124203	0.000323073
NAPHAZOLINE__VCAP	7	-3.57665	-0.0620785	0.000351554
VALPROIC-ACID__EFO27	2	-3.57598	-0.085463	0.000342946
NAPHAZOLINE__HA1E	4	-3.57221	-0.0753928	0.000340213
MAFENIDE__PC3	15	-3.56527	-0.0438305	0.000344846
BENAZEPRIL__MCF7	10	-3.56395	-0.0434585	0.000396734
PROMAZINE__HA1E	15	-3.5567	-0.0531968	0.000394509
MITOTANE__MCF7	21	-3.55659	-0.0364985	0.000354534
MIDODRINE__MCF7	40	-3.55596	-0.0256925	0.000361857
TRIAMCINOLONE__A549	5	-3.55033	-0.07669	0.000386741
CEFUROXIME__PC3	10	-3.5443	-0.0485628	0.000435814
PHENOXYBENZAMINE__HCC515	10	-3.54094	-0.0460052	0.000400756
RIMONABANT__NEU.KCL	6	-3.54045	-0.0538912	0.000412461
MYCOPHENOLATE-MOFETIL__HCC515	6	-3.54014	-0.0612148	0.000415922
VINORELBINE__PHH	4	-3.5367	-0.076204	0.000443741
ESOMEPRAZOLE__HA1E	2	-3.5362	-0.100596	0.000367673
GRISEOFULVIN__MCF7	16	-3.53609	-0.0387658	0.000380466
BIOTIN__SKB	2	-3.53546	-0.0896716	0.000407102
IMIQUIMOD__NCIH508	2	-3.53416	-0.0945924	0.000464614
MENADIONE__MDST8	2	-3.53232	-0.0922466	0.000422105
RIFAPENTINE__A375	4	-3.52997	-0.060893	0.000434618
NILOTINIB__A375	21	-3.52537	-0.0427948	0.000415919
ISRADIPINE__PC3	13	-3.52536	-0.0422039	0.000395385
NICARDIPINE__SNUC4	2	-3.5218	-0.0802076	0.000452707
METHYLERGOMETRINE__A549	6	-3.51983	-0.0629577	0.000399012
IRBESARTAN__PHH	2	-3.51855	-0.0893512	0.000468605
TERAZOSIN__PC3	26	-3.51825	-0.0300588	0.000455156
BISACODYL__A375	6	-3.51799	-0.0594312	0.000486123
NONOXYNOL-9__A549	5	-3.51303	-0.0762501	0.000409919
PREDNISOLONE__VCAP	9	-3.51148	-0.0576534	0.000439053
PANCURONIUM__HT29	4	-3.51035	-0.0736644	0.00048663
IMATINIB__SKBR3	36	-3.50875	-0.0386419	0.000487315
CYCLOPENTOLATE__HT29	9	-3.50846	-0.0476348	0.00052227
HOMOHARRINGTONINE__HEPG2	13	-3.50433	-0.094867	0.000499422
TENIPOSIDE__SNUC4	2	-3.5027	-0.0981936	0.000469273
MEPACRINE__SKM1	2	-3.50095	-0.101549	0.000442922
MEDROXYPROGESTERONE__VCAP	19	-3.49676	-0.0592502	0.000480449
DICLOFENAC__NEU	6	-3.49493	-0.0664718	0.000470309
ECONAZOLE__NPC	4	-3.49335	-0.0854665	0.000469661
ACETAZOLAMIDE__MCF7	7	-3.49284	-0.0627688	0.000528352
GEMCITABINE__COV644	2	-3.49104	-0.0853501	0.000500844
ISOTRETINOIN__A549	8	-3.49069	-0.0650967	0.000502593
PERPHENAZINE__A549	7	-3.48576	-0.0610983	0.000505137
NILOTINIB__HA1E	21	-3.48573	-0.0509155	0.000521439
VEMURAFENIB__HCC515	13	-3.48539	-0.0601933	0.000517091
CLONIDINE__LOVO	2	-3.48529	-0.079156	0.000478061
JOSAMYCIN__PC3	3	-3.48347	-0.0850652	0.000393812
NALTREXONE__MCF7	21	-3.48332	-0.0348756	0.000503469
TEMOZOLOMIDE__A673	2	-3.47913	-0.076299	0.00049866
METHANTHELINE__HT29	3	-3.47574	-0.0889906	0.000464594
NABUMETONE__HT29	6	-3.47563	-0.0568656	0.0004581
DEXAMETHASONE__A549	8	-3.47515	-0.0589456	0.000520117
SOTALOL__PC3	22	-3.47377	-0.0329487	0.000550345
LENALIDOMIDE__CL34	2	-3.4735	-0.0927238	0.000480562
BUTOCONAZOLE__HEPG2	2	-3.46935	-0.0806187	0.000448008
FLUPIRTINE__HEPG2	3	-3.46881	-0.081931	0.000559266
RIMEXOLONE__PC3	9	-3.46842	-0.050153	0.000505436
TRETINOIN__HA1E	3	-3.46598	-0.0803148	0.000500983
DOXYCYCLINE__MCF7	9	-3.46489	-0.0497559	0.000484925
NEFAZODONE__A549	11	-3.46474	-0.0467857	0.000539148
PRIMIDONE__VCAP	19	-3.4635	-0.0335536	0.000575055
DOXYCYCLINE__A375	5	-3.46313	-0.0657839	0.000476868
TEMSIROLIMUS__COV644	2	-3.46285	-0.105551	0.000562179
VORINOSTAT__ASC	24	-3.46257	-0.0850735	0.000537161
LEVONORGESTREL__VCAP	17	-3.46153	-0.0572371	0.000581147
MENADIONE__A549	66	-3.46064	-0.0360688	0.000602074
CALCIPOTRIOL__HT29	10	-3.45947	-0.0474234	0.000495072
DESOXIMETASONE__PC3	10	-3.45857	-0.047922	0.00066458
CHLOROQUINE__SNUC4	2	-3.45827	-0.0793417	0.000630561
TEMSIROLIMUS__VCAP	9	-3.4577	-0.0637124	0.000632708
TRIAMCINOLONE__HCC515	6	-3.45747	-0.0656252	0.000497176
FLUTAMIDE__SKMEL1	2	-3.45577	-0.0821423	0.000472511
BORTEZOMIB__HEC108	3	-3.45451	-0.0835991	0.000606064
MINAPRINE__VCAP	9	-3.45115	-0.0516733	0.000587307
AMITRIPTYLINE__PC3	12	-3.45065	-0.0488735	0.000552927
FENOTEROL__NPC	4	-3.45039	-0.0634542	0.000627866
LINCOMYCIN__MCF7	7	-3.44672	-0.0576331	0.000670241
DOFETILIDE__HA1E	2	-3.44533	-0.0880932	0.000535625
DIPHENIDOL__MCF7	14	-3.44391	-0.0380483	0.000448958
DEXAMETHASONE__MCF7	17	-3.44302	-0.0411348	0.000638048
TRETINOIN__A549	60	-3.44084	-0.027076	0.000495153
METFORMIN__MCF7	16	-3.43769	-0.0380687	0.000566961
TRIFLUPROMAZINE__MCF7	17	-3.43759	-0.0440906	0.000600771
PHENAZONE__A549	5	-3.43731	-0.0670753	0.000552127
TRIFLUOPERAZINE__RMGI	2	-3.43655	-0.0938397	0.000524788
PRAVASTATIN__HCC515	6	-3.43562	-0.0677044	0.000575808
SPIRONOLACTONE__NEU	3	-3.43458	-0.0838651	0.000613696
CEFOXITIN__A375	5	-3.43285	-0.0649935	0.000512933
TRETINOIN__HCC515	3	-3.43242	-0.0831151	0.000711574
ESTRADIOL__NEU	6	-3.43205	-0.0602844	0.000611582
ESTRIOL__NPC	4	-3.4315	-0.0703484	0.000585515
ORPHENADRINE__VCAP	7	-3.43076	-0.0523209	0.000700317
NILOTINIB__HCC515	21	-3.43057	-0.0524876	0.000625759
SERTACONAZOLE__PHH	2	-3.43034	-0.0862869	0.000551288
VERAPAMIL__MDST8	2	-3.42718	-0.0869167	0.000628979
AFATINIB__HEPG2	3	-3.42666	-0.0877268	0.00063565
GLIBENCLAMIDE__T3M10	2	-3.42475	-0.094406	0.00068337
THIORIDAZINE__AGS	2	-3.4236	-0.0838339	0.000575892
SAQUINAVIR__NPC	4	-3.42353	-0.073584	0.000668969
SULFADIMETHOXINE__MCF7	5	-3.42296	-0.0735904	0.00060765
TEMOZOLOMIDE__NCIH1694	2	-3.42272	-0.0828882	0.000567828
DICYCLOVERINE__HT29	10	-3.42073	-0.0434579	0.000599092
FLUTAMIDE__NCIH596	2	-3.41853	-0.0790392	0.000702947
CARBACHOL__MCF7	6	-3.41831	-0.058831	0.000574238
TEMOZOLOMIDE__COV644	1	-3.41759	-0.116473	0.000676532
BUPROPION__HT29	16	-3.41693	-0.0359135	0.000609814
LABETALOL__A549	7	-3.41617	-0.055443	0.000617606
FLUNARIZINE__NEU	3	-3.41596	-0.0889074	0.000622047
TAMOXIFEN__NEU	12	-3.41592	-0.0507762	0.000597434
QUININE__TYKNU	1	-3.41557	-0.118025	0.000701329
PERHEXILINE__HCT116	2	-3.41499	-0.0788726	0.000681302
MEFENAMIC-ACID__VCAP	6	-3.41442	-0.064339	0.000626239
CAPTOPRIL__A549	4	-3.41428	-0.0640398	0.000551182
THIORIDAZINE__DV90	2	-3.41381	-0.0851969	0.000681765
ACEBUTOLOL__MCF7	16	-3.41292	-0.0360104	0.000676546
FORMESTANE__VCAP	6	-3.41075	-0.0635819	0.000727562
HYDROCHLOROTHIAZIDE__PC3	3	-3.40862	-0.0899106	0.000643604
PAZOPANIB__HEPG2	3	-3.40823	-0.0833042	0.000571231
APREPITANT__SKB	4	-3.40753	-0.0720959	0.000791826
IMATINIB__NPC	15	-3.40541	-0.0431793	0.000725771
THALIDOMIDE__LOVO	2	-3.40345	-0.0859298	0.000657633
LOPERAMIDE__TYKNU	2	-3.40226	-0.0809498	0.000683354
ETOFENAMATE__MCF7	6	-3.40136	-0.055565	0.000583042
ATROPINE__MCF7	6	-3.39986	-0.0656367	0.000679034
NITAZOXANIDE__MCF7	4	-3.3995	-0.0688607	0.000694215
SIROLIMUS__A673	2	-3.39903	-0.0783862	0.000677579
AMIODARONE__RMGI	2	-3.39406	-0.0924742	0.000653765
CYCLOSERINE__HA1E	5	-3.39314	-0.0620238	0.000717229
ENTECAVIR__HT29	5	-3.39111	-0.0676401	0.000693842
METHIMAZOLE__MCF7	15	-3.38635	-0.0389045	0.000770961
FLUOXETINE__HCC515	5	-3.38608	-0.0701234	0.000682541
METHYLERGOMETRINE__HT29	6	-3.38388	-0.0503099	0.000684775
ROSIGLITAZONE__PC3	41	-3.38327	-0.0404996	0.000692986
TERBINAFINE__A549	8	-3.38237	-0.0497686	0.000802422
ALFACALCIDOL__MCF7	9	-3.38145	-0.0495885	0.000666419
RAMIPRIL__HCC515	2	-3.38058	-0.0879212	0.000648716
FLUTAMIDE__RMUGS	3	-3.3801	-0.0869506	0.000775114
CAFFEINE__HT29	8	-3.37938	-0.0473775	0.000689807
ICOSAPENT__VCAP	9	-3.37364	-0.0538341	0.000738718
ZILEUTON__AGS	2	-3.37244	-0.083756	0.000756431
PERHEXILINE__PC3	13	-3.37153	-0.0482636	0.000821297
TRIFLURIDINE__NEU.KCL	6	-3.37091	-0.0566165	0.000594754
LOPERAMIDE__HA1E	18	-3.36913	-0.0504668	0.000742586
RAZOXANE__MCF7	9	-3.3658	-0.0474294	0.00074203
CARBAMAZEPINE__T3M10	1	-3.36494	-0.115194	0.000833897
PROGUANIL__A375	3	-3.36404	-0.0809132	0.000741756
PREDNICARBATE__HCC515	6	-3.364	-0.0692834	0.000835531
LOSARTAN__SNGM	2	-3.36381	-0.0842765	0.000746094
TENIPOSIDE__NOMO1	2	-3.36282	-0.0925366	0.000725952
LABETALOL__HCC515	8	-3.36262	-0.0479237	0.000811117
TRIMIPRAMINE__ASC	3	-3.36047	-0.0779533	0.000686712
TEMOZOLOMIDE__HEC108	3	-3.35898	-0.0901944	0.000702639
PEMETREXED__HCC515	10	-3.35862	-0.0472045	0.00068796
ESTRADIOL__HCC515	60	-3.35851	-0.0319945	0.000937261
LIDOCAINE__A375	6	-3.35691	-0.0577752	0.000743824
THALIDOMIDE__COV644	2	-3.35574	-0.0798633	0.000882815
DIFLORASONE__MCF7	7	-3.35529	-0.0596297	0.000806859
ILOPROST__CD34	20	-3.3548	-0.0468161	0.000691535
KANAMYCIN__MCF7	7	-3.35196	-0.0714691	0.000875153
CLOFARABINE__PC3	10	-3.35172	-0.0612218	0.000907557
OXYBENZONE__A549	5	-3.35165	-0.0651729	0.000788062
IVERMECTIN__HCC515	6	-3.3516	-0.0629405	0.000839909
DEMECLOCYCLINE__PC3	10	-3.35024	-0.0456556	0.000787247
PROCATEROL__MCF7	31	-3.34772	-0.038824	0.000838651
PAPAVERINE__HEPG2	3	-3.34659	-0.0810653	0.000809281
ACITRETIN__MCF7	9	-3.34331	-0.0553099	0.000794981
MEBENDAZOLE__NKDBA	47	-3.34177	-0.0289581	0.000816723
RESERPINE__NPC	4	-3.34143	-0.0654595	0.000890779
VORICONAZOLE__PC3	14	-3.33937	-0.0374208	0.000867494
CISAPRIDE__PHH	3	-3.33685	-0.0844232	0.000833295
CARBAMAZEPINE__HT115	2	-3.33544	-0.0912018	0.000855104
VORINOSTAT__MCF7	904	-3.33355	-0.0445832	0.000909976
TOLMETIN__A549	5	-3.33261	-0.0623957	0.000784335
VERAPAMIL__THP1	2	-3.33087	-0.0773769	0.000798733
METHYLPREDNISOLONE__MCF7	5	-3.32924	-0.0620444	0.000777848
PROCYCLIDINE__A549	2	-3.32865	-0.0820619	0.000979039
OLOPATADINE__A549	4	-3.32789	-0.0635441	0.000855498
DOLASETRON__A549	4	-3.32505	-0.0617124	0.000814968
ETODOLAC__NEU	3	-3.32385	-0.0820815	0.000847885
QUININE__HA1E	10	-3.32374	-0.0504366	0.000930721
TEMOZOLOMIDE__NOMO1	2	-3.32368	-0.0864464	0.000810326
MENADIONE__CORL23	2	-3.32336	-0.0976374	0.000894724
FLUNISOLIDE__ASC	4	-3.32246	-0.0726767	0.000865695
GEMCITABINE__HT29	10	-3.32169	-0.0576988	0.00083478
DOMPERIDONE__HA1E	6	-3.32129	-0.071176	0.000850143
DANTROLENE__A549	8	-3.32122	-0.048114	0.000895606
DIPYRIDAMOLE__ASC	4	-3.3202	-0.0803523	0.00106044
NITRENDIPINE__LOVO	2	-3.31788	-0.0836429	0.000873669
EVEROLIMUS__HA1E	3	-3.3174	-0.0888406	0.000820722
GEMCITABINE__MCF7	97	-3.31383	-0.0479687	0.00100017
MOEXIPRIL__A549	6	-3.31333	-0.0484516	0.000962952
AMIODARONE__NCIH508	2	-3.31279	-0.0894861	0.00105015
PENTOBARBITAL__MCF7	14	-3.31216	-0.0439873	0.0009499
FLUNARIZINE__MCF7	11	-3.31214	-0.0428494	0.000967643
INDAPAMIDE__HA1E	11	-3.30949	-0.045942	0.000852607
OUABAIN__VCAP	4	-3.30799	-0.0842041	0.000848563
ENALAPRIL__A375	3	-3.3074	-0.0808795	0.000969807
ESTROPIPATE__HA1E	7	-3.306	-0.051434	0.00102156
SUNITINIB__BT20	24	-3.30359	-0.0396703	0.000822869
LENALIDOMIDE__TYKNU	2	-3.3021	-0.0794867	0.000799715
NICLOSAMIDE__CORL23	2	-3.30146	-0.0920805	0.000881605
PHENELZINE__MCF7	16	-3.29974	-0.0399009	0.000995165
FELBAMATE__A375	5	-3.29868	-0.0604181	0.00107563
EVEROLIMUS__NEU	2	-3.29753	-0.0793816	0.00103479
TEMOZOLOMIDE__NCIH2073	2	-3.297	-0.0874268	0.00095751
CELECOXIB__MCF7	25	-3.29679	-0.0324932	0.000909208
PERHEXILINE__HT29	9	-3.29645	-0.0713413	0.000833277
BRIMONIDINE__A549	7	-3.29377	-0.0501816	0.00098517
ACARBOSE__PC3	8	-3.29322	-0.0492906	0.00101261
DINOPROSTONE__MCF7	9	-3.2931	-0.0458025	0.000927878
DOBUTAMINE__A375	5	-3.29133	-0.0653158	0.000874097
PODOPHYLLOTOXIN__HA1E	8	-3.29053	-0.0636962	0.000946384
AMODIAQUINE__NEU	1	-3.28683	-0.112874	0.00114922
THIOTEPA__SKB	2	-3.28681	-0.0808745	0.000892887
ISOTRETINOIN__VCAP	20	-3.28573	-0.0352039	0.00110111
AMIODARONE__SKMEL1	2	-3.285	-0.0779954	0.000959771
TAMOXIFEN__SKM1	2	-3.28297	-0.0888212	0.00106234
ISOTRETINOIN__HEPG2	3	-3.28276	-0.0726839	0.00110129
PEMETREXED__RMGI	2	-3.28241	-0.0797351	0.000972706
HALOFANTRINE__PC3	5	-3.2821	-0.0611059	0.00100529
SALMETEROL__PHH	2	-3.28021	-0.0826314	0.000981009
PROMAZINE__HCC15	3	-3.27764	-0.0822346	0.000991103
TOLAZAMIDE__EFO27	2	-3.27717	-0.0776067	0.00101513
NITRENDIPINE__HT115	2	-3.2762	-0.0744661	0.00104224
MOLINDONE__PC3	24	-3.27567	-0.0270168	0.000964255
ESTROPIPATE__PC3	17	-3.27557	-0.0335119	0.000999354
NITRENDIPINE__U937	2	-3.27553	-0.0907233	0.001074
FLUPENTIXOL__PC3	9	-3.27426	-0.0488879	0.000932887
CEFPODOXIME__HA1E	2	-3.2739	-0.0960661	0.00106776
DANTROLENE__PHH	1	-3.26904	-0.111055	0.00110989
TRIFLUOPERAZINE__HT115	2	-3.26897	-0.0829853	0.00112683
KETOROLAC__HCC515	6	-3.26684	-0.0670667	0.00100571
THIOPROPERAZINE__MCF7	13	-3.26515	-0.0422975	0.00119231
BOSUTINIB__A549	6	-3.26493	-0.0716896	0.00108305
ALIMEMAZINE__PC3	9	-3.26472	-0.051345	0.000929265
FLECAINIDE__VCAP	20	-3.26237	-0.03569	0.00107113
HYOSCYAMINE__HEPG2	3	-3.26188	-0.0777592	0.00093605
PHENTERMINE__SKB	2	-3.25829	-0.0597825	0.00119165
CERULENIN__VCAP	9	-3.25597	-0.0700384	0.00137042
ALITRETINOIN__PHH	7	-3.25516	-0.0516006	0.00106046
AMLODIPINE__PHH	2	-3.25505	-0.082335	0.00119062
MARAVIROC__RMUGS	3	-3.25339	-0.076672	0.00103771
ROSUVASTATIN__PC3	10	-3.25265	-0.0506911	0.000994484
SULFAFURAZOLE__A375	14	-3.25035	-0.0373957	0.00114913
DASATINIB__SKBR3	36	-3.24962	-0.0460442	0.0011449
LEVOMEPROMAZINE__A549	6	-3.24598	-0.0497439	0.00111545
TAMOXIFEN__SNUC4	2	-3.2456	-0.077376	0.00115122
NICARDIPINE__HA1E	15	-3.2446	-0.03767	0.00110791
THALIDOMIDE__A375	25	-3.24437	-0.0302178	0.0010933
PREDNISOLONE__A549	5	-3.2442	-0.0699563	0.00121514
ATORVASTATIN__TYKNU	2	-3.2441	-0.0842212	0.00125667
CARPROFEN__PHH	2	-3.24385	-0.0832913	0.00111771
BETAMETHASONE__PHH	3	-3.23457	-0.0725443	0.00125451
ATORVASTATIN__HA1E	10	-3.23309	-0.0660999	0.00122087
ZOLMITRIPTAN__MCF7	18	-3.2296	-0.0337351	0.00122488
BROMFENAC__HCC515	2	-3.22914	-0.0853504	0.00114949
INDINAVIR__HA1E	2	-3.22824	-0.0844423	0.00133884
NIMODIPINE__NCIH1836	2	-3.22727	-0.0675996	0.0011279
VALPROIC-ACID__NCIH1836	2	-3.22726	-0.0840063	0.00137397
MENADIONE__OV7	2	-3.22719	-0.079198	0.00118637
FLUSPIRILENE__HA1E	16	-3.22679	-0.0454393	0.00127288
TRIFLURIDINE__NEU	7	-3.22486	-0.0500596	0.00123124
ATORVASTATIN__NCIH1836	2	-3.22292	-0.0812396	0.00131724
ROSIGLITAZONE__FIBRNPC	6	-3.2224	-0.052138	0.00121848
CITALOPRAM__MCF7	25	-3.22189	-0.0307648	0.00128199
METOCLOPRAMIDE__PHH	3	-3.22102	-0.0772453	0.00112063
AMIODARONE__NEU.KCL	3	-3.21994	-0.0769261	0.00137421
NICARDIPINE__TYKNU	2	-3.21942	-0.0826589	0.00122717
LENALIDOMIDE__HA1E	10	-3.2194	-0.0463101	0.00123429
CERULENIN__HT115	2	-3.21892	-0.0812495	0.00126896
METOLAZONE__HT29	10	-3.2188	-0.0453042	0.00115081
THIOPROPERAZINE__PHH	3	-3.21818	-0.0788354	0.00134729
TOLAZAMIDE__SKM1	2	-3.2125	-0.0760493	0.00132015
NIZATIDINE__VCAP	17	-3.20955	-0.0356129	0.00136145
TRIFLURIDINE__FIBRNPC	4	-3.20895	-0.0604246	0.00122134
NICLOSAMIDE__FIBRNPC	12	-3.20717	-0.0562653	0.0013114
PROMAZINE__SKMEL28	2	-3.19851	-0.0852539	0.00142185
AMIODARONE__A673	2	-3.19657	-0.0759571	0.00154479
TOREMIFENE__SKB	2	-3.19646	-0.080395	0.00140586
INDAPAMIDE__VCAP	29	-3.19509	-0.026491	0.00153002
TRANEXAMIC-ACID__PC3	3	-3.19291	-0.0762818	0.00148284
ENZALUTAMIDE__NCIH508	2	-3.1924	-0.0734866	0.00129575
SIROLIMUS__HEPG2	3	-3.1913	-0.0780943	0.00135353
SIROLIMUS__RKO	2	-3.1904	-0.081013	0.00125285
IBUDILAST__PC3	15	-3.18988	-0.0380696	0.00139488
FLOXURIDINE__ASC	4	-3.18978	-0.0793977	0.00141268
DILTIAZEM__MCF7	31	-3.18918	-0.0254768	0.00154927
GALANTAMINE__HA1E	2	-3.18526	-0.0921899	0.0014546
GEMFIBROZIL__VCAP	29	-3.18339	-0.0292443	0.00140733
METFORMIN__FIBRNPC	6	-3.18323	-0.0559525	0.00138677
NICARDIPINE__COV644	2	-3.1832	-0.0864387	0.00151069
BROMPHENIRAMINE__A549	5	-3.18143	-0.0680488	0.00150413
NONOXYNOL-9__MCF7	11	-3.18087	-0.0466949	0.00129985
FLUOCINONIDE__PC3	10	-3.17651	-0.0470871	0.00156795
TENIPOSIDE__PL21	2	-3.17634	-0.0864215	0.00151753
ALFUZOSIN__ASC	4	-3.17602	-0.0626325	0.00128356
DESIPRAMINE__HA1E	9	-3.17366	-0.051363	0.00171651
DESIPRAMINE__A549	8	-3.17356	-0.0473458	0.00143992
PIMOZIDE__CORL23	2	-3.17342	-0.0797416	0.00135512
ECONAZOLE__A549	5	-3.17341	-0.0616351	0.00146539
NITRENDIPINE__EFO27	2	-3.17155	-0.0734049	0.001504
GLIPIZIDE__SKB	2	-3.17141	-0.0800641	0.00145819
CINALUKAST__A375	4	-3.17106	-0.0568055	0.00151544
NONOXYNOL-9__A375	3	-3.1701	-0.0809461	0.00158197
FLUDARABINE__PC3	24	-3.16994	-0.0359649	0.00161596
LENALIDOMIDE__SKLU1	2	-3.16823	-0.0811263	0.00146525
PRIMAQUINE__HT29	7	-3.16795	-0.065526	0.00144056
CARBETOCIN__HT29	6	-3.16775	-0.058435	0.00130976
AMLODIPINE__NPC	2	-3.16639	-0.0942697	0.00175765
RALTEGRAVIR__VCAP	8	-3.15995	-0.0502375	0.0014886
CARBAMAZEPINE__CORL23	2	-3.15729	-0.0801217	0.00147133
ADIPIODONE__SKB	2	-3.15638	-0.0937988	0.00157087
FLUVASTATIN__VCAP	10	-3.15546	-0.0507899	0.00167419
MEPACRINE__U937	2	-3.15165	-0.0828858	0.00154246
GLIQUIDONE__HA1E	6	-3.15141	-0.0589421	0.00156225
EPINEPHRINE__A549	2	-3.14971	-0.0860169	0.00158189
SPIRONOLACTONE__SKB	3	-3.14609	-0.0720201	0.00168425
VERAPAMIL__CL34	2	-3.14566	-0.0786464	0.00169224
MEDROXYPROGESTERONE__PC3	20	-3.14218	-0.0377947	0.00160238
FENOFIBRATE__PHH	2	-3.14033	-0.0864156	0.00151388
AMSACRINE__NPC	2	-3.13821	-0.104746	0.00163747
MONOBENZONE__MCF7	6	-3.13713	-0.0506883	0.00162506
CETIRIZINE__A375	7	-3.13503	-0.0482524	0.00148725
ECONAZOLE__HEPG2	2	-3.13316	-0.072775	0.00192254
BENZYLPENICILLIN__HT29	8	-3.13305	-0.0498324	0.0016833
SIMVASTATIN__NCIH1694	1	-3.12944	-0.109757	0.0018417
ITRACONAZOLE__HCT116	2	-3.12913	-0.056826	0.0017254
APREPITANT__PHH	3	-3.12794	-0.0776479	0.00164389
TUBOCURARINE__NPC	4	-3.12719	-0.0567106	0.00163753
PEMETREXED__NCIH596	2	-3.1264	-0.0789882	0.00176398
THALIDOMIDE__PC3	33	-3.12543	-0.0255735	0.00163219
ARTEMETHER__HT29	4	-3.12064	-0.0558984	0.00186974
LOPERAMIDE__CORL23	2	-3.12048	-0.0809131	0.00157745
BENDROFLUMETHIAZIDE__NEU	3	-3.12042	-0.0776185	0.00184236
TAMOXIFEN__RMGI	2	-3.11823	-0.0854617	0.00172057
THALIDOMIDE__HCT116	2	-3.11713	-0.0893981	0.00177624
GLIBENCLAMIDE__NPC	4	-3.11615	-0.0634188	0.00172804
BRINZOLAMIDE__HCC515	6	-3.116	-0.0505719	0.00188726
PIMOZIDE__NCIH1836	2	-3.11525	-0.0938835	0.00174991
PAPAVERINE__MCF7	13	-3.11478	-0.0468871	0.00189818
DILOXANIDE__PC3	15	-3.10919	-0.0363354	0.00180431
ROSIGLITAZONE__SNU1040	2	-3.10826	-0.0768756	0.00175962
LINEZOLID__HA1E	5	-3.10685	-0.0584787	0.00191442
PINDOLOL__SKB	2	-3.10641	-0.0686248	0.00186397
IBUPROFEN__A549	8	-3.10514	-0.0452408	0.00198574
GEMCITABINE__OV7	2	-3.10458	-0.0725505	0.00191788
PRAVASTATIN__PC3	18	-3.10331	-0.0305218	0.00201574
SIROLIMUS__SW948	4	-3.10282	-0.0760952	0.00205406
ZOLPIDEM__PC3	18	-3.10246	-0.0303149	0.00198935
GLIMEPIRIDE__SKB	2	-3.10121	-0.0955905	0.00187771
CHLOROXINE__VCAP	10	-3.10096	-0.0467629	0.00200114
SOLIFENACIN__HA1E	5	-3.10044	-0.0572347	0.00207571
DIENESTROL__PHH	3	-3.10022	-0.0731059	0.00184422
ETHAMBUTOL__MCF7	7	-3.09989	-0.0527979	0.00195157
AMANTADINE__HEPG2	2	-3.09965	-0.0778668	0.00202898
CLOMIPRAMINE__PC3	23	-3.09907	-0.0300067	0.00194217
LOSARTAN__U937	2	-3.09661	-0.0897826	0.00191582
LENALIDOMIDE__HCC515	10	-3.09461	-0.0475839	0.00231045
LIOTHYRONINE__A375	6	-3.0934	-0.0561483	0.00171185
NORFLOXACIN__MCF7	7	-3.09278	-0.0520255	0.00204587
MEPHENTERMINE__HEPG2	5	-3.09155	-0.0621676	0.00180323
VEMURAFENIB__MCF7	44	-3.09133	-0.0330558	0.00195266
VINCRISTINE__VCAP	6	-3.09015	-0.0552994	0.0019132
LOXAPINE__VCAP	20	-3.08931	-0.0344281	0.00178473
PRAZIQUANTEL__NPC	3	-3.08922	-0.0737598	0.00204201
TAMOXIFEN__SNGM	2	-3.08888	-0.0794428	0.00164975
ATORVASTATIN__SKMEL1	2	-3.08869	-0.0696638	0.00219604
PEMETREXED__NCIH508	2	-3.08825	-0.0817803	0.00199398
ACITRETIN__NPC	9	-3.08794	-0.0522051	0.00203113
VERAPAMIL__T3M10	2	-3.08667	-0.0870786	0.00204499
DINOPROSTONE__HCC515	5	-3.08431	-0.0555887	0.00190537
IMATINIB__SKB	4	-3.08324	-0.0710345	0.00211736
BOSENTAN__A549	2	-3.0817	-0.0788228	0.00196618
ISRADIPINE__VCAP	9	-3.08065	-0.0428336	0.00200785
PROMETHAZINE__NCIH508	2	-3.08047	-0.0745032	0.00217366
SULFINPYRAZONE__MCF7	26	-3.08008	-0.028398	0.00217695
DICLOFENAC__MCF7	23	-3.08006	-0.0296549	0.00217112
PROXYMETACAINE__NPC	4	-3.07801	-0.0620201	0.00205545
CLONIDINE__A375	23	-3.07711	-0.0270683	0.00194152
PIOGLITAZONE__HA1E	8	-3.07695	-0.0449186	0.00194129
THIORIDAZINE__OV7	2	-3.0751	-0.0707982	0.0018829
THIOTHIXENE__ASC	4	-3.07498	-0.0615299	0.00218702
CARBAMAZEPINE__HCT116	2	-3.07482	-0.0847926	0.00204219
CRIZOTINIB__A549	20	-3.07405	-0.0532158	0.00201508
PILOCARPINE__A375	3	-3.07309	-0.0722173	0.00227211
RISPERIDONE__A549	12	-3.07264	-0.0399106	0.0022834
FLUOCINOLONE__HCC515	4	-3.07215	-0.0678511	0.00194482
MAPROTILINE__HCC515	6	-3.06932	-0.0542551	0.00226046
MOCLOBEMIDE__VCAP	10	-3.06869	-0.0638793	0.00256686
BOSENTAN__HA1E	3	-3.06735	-0.0733218	0.00203181
GLIPIZIDE__HT29	7	-3.06625	-0.0483757	0.00215049
TAMOXIFEN__HEC108	3	-3.06604	-0.0716637	0.00193571
THIORIDAZINE__A375	22	-3.06525	-0.0407853	0.00213086
NORTRIPTYLINE__PHH	3	-3.0625	-0.079815	0.00239526
ANASTROZOLE__HCC515	3	-3.06057	-0.0699633	0.00218384
DIENESTROL__A375	42	-3.05953	-0.0285285	0.00246909
MAPROTILINE__A549	11	-3.05732	-0.0493497	0.00206912
PHENAZOPYRIDINE__A375	5	-3.05691	-0.057559	0.00220678
CINACALCET__ASC	3	-3.05551	-0.0757527	0.00229008
AMIODARONE__TYKNU	1	-3.05491	-0.103333	0.00242306
CERULENIN__SKMEL1	2	-3.05469	-0.0770256	0.00236697
MINOCYCLINE__PC3	3	-3.05385	-0.0819939	0.00242884
AMIODARONE__SW948	4	-3.05365	-0.0733278	0.00256839
EVEROLIMUS__MCF7	9	-3.05223	-0.0724167	0.00204895
SIBUTRAMINE__PC3	19	-3.05059	-0.0316763	0.00235424
DYPHYLLINE__PC3	3	-3.04915	-0.0730058	0.00242924
METIXENE__A375	6	-3.04908	-0.0526721	0.00228713
MIFEPRISTONE__HA1E	8	-3.04895	-0.0492581	0.0021934
CLADRIBINE__PC3	25	-3.04732	-0.0374106	0.00200521
PHENAZOPYRIDINE__VCAP	7	-3.0465	-0.0638135	0.0022647
TOLMETIN__SKB	2	-3.04649	-0.0712932	0.00297078
MENADIONE__CL34	2	-3.04633	-0.0854702	0.00231638
TRIPELENNAMINE__PC3	17	-3.04435	-0.0326649	0.00230336
PROPYLTHIOURACIL__PC3	25	-3.04122	-0.0315124	0.0024598
CERULENIN__H1299	2	-3.04062	-0.0789136	0.0027089
CABERGOLINE__ASC	4	-3.04012	-0.0605349	0.00228556
FLUNARIZINE__NPC	4	-3.03864	-0.0609966	0.00221236
CARVEDILOL__MCF7	48	-3.03762	-0.0222848	0.00247801
GEMFIBROZIL__HT29	14	-3.03762	-0.0427746	0.0024649
CLOCORTOLONE__SKB	3	-3.03657	-0.087545	0.00251776
BRD-K55055802__VCAP	10	-3.0345	-0.0414035	0.00242938
LORAZEPAM__PC3	8	-3.03373	-0.0472825	0.00237641
FUROSEMIDE__MCF7	7	-3.03371	-0.0523461	0.00238507
NEVIRAPINE__PC3	17	-3.03324	-0.0355332	0.0027067
LENALIDOMIDE__T3M10	2	-3.0323	-0.0800627	0.00251003
FLUNISOLIDE__A549	5	-3.03146	-0.0684615	0.00243387
PERHEXILINE__SKLU1	2	-3.03022	-0.0726627	0.00286655
PIVAMPICILLIN__PC3	5	-3.02827	-0.0556231	0.00270467
DIETHYLSTILBESTROL__MCF7	66	-3.02746	-0.0318711	0.002509
NIMODIPINE__PC3	24	-3.02588	-0.0277933	0.00253882
LOVASTATIN__SKB	2	-3.02412	-0.063828	0.0026917
BUDESONIDE__HEPG2	6	-3.02345	-0.0439587	0.00260867
PONATINIB__SKBR3	24	-3.02193	-0.0325726	0.00259237
GEMCITABINE__WSUDLCL2	2	-3.02145	-0.0787224	0.0024955
PHENSUXIMIDE__VCAP	9	-3.02112	-0.0500672	0.00263065
DESLORATADINE__HA1E	2	-3.01814	-0.0858509	0.00217986
NITRENDIPINE__CORL23	2	-3.01808	-0.088428	0.00263241
THIORIDAZINE__T3M10	2	-3.01603	-0.0730129	0.00278981
NALOXONE__MCF7	26	-3.01572	-0.0245566	0.00237585
CERULENIN__AGS	2	-3.01343	-0.0842841	0.0023405
VORINOSTAT__NCIH1836	4	-3.01285	-0.0801221	0.00270798
LOFEXIDINE__MCF7	13	-3.01177	-0.0359746	0.0029219
DOBUTAMINE__MCF7	14	-3.01013	-0.0372746	0.00248435
CHLORPROMAZINE__VCAP	40	-3.00988	-0.0253372	0.00266539
DEXTROMETHORPHAN__MCF7	13	-3.00698	-0.0355377	0.00269542
NORTRIPTYLINE__A375	5	-3.00586	-0.0570277	0.00265668
IRINOTECAN__ASC	3	-3.00426	-0.080704	0.0027504
TENOFOVIR__NPC	1	-3.00097	-0.106132	0.0027477
IMATINIB__MCF10A	32	-2.99427	-0.0251977	0.00264323
SULFADIAZINE__MCF7	7	-2.99209	-0.0481642	0.00329677
IMIQUIMOD__PC3	10	-2.98979	-0.0392951	0.00261669
TAMOXIFEN__SKMEL1	2	-2.98842	-0.0768297	0.00296001
IDOXURIDINE__PC3	3	-2.98195	-0.0758086	0.00270024
DULOXETINE__HT29	17	-2.98058	-0.0380588	0.00286014
TAMOXIFEN__NCIH508	2	-2.98027	-0.0809567	0.00287828
PROPAFENONE__ASC	4	-2.97996	-0.0639192	0.00271647
ETOPOSIDE__VCAP	10	-2.97969	-0.0566417	0.00331145
BIOTIN__HEPG2	3	-2.97453	-0.0655163	0.00272076
MEPYRAMINE__PC3	12	-2.97279	-0.0420831	0.00283906
CERULENIN__SW948	4	-2.97262	-0.0736846	0.00283051
IMATINIB__MCF7	43	-2.97168	-0.0335717	0.00310567
GEMCITABINE__SKM1	2	-2.96956	-0.077332	0.00289167
PIROXICAM__PHH	2	-2.96636	-0.0741351	0.00343157
AZITHROMYCIN__A375	4	-2.96497	-0.0594591	0.00277017
PRILOCAINE__PC3	12	-2.96456	-0.0360001	0.00303873
TRIMETHOBENZAMIDE__HT29	3	-2.96247	-0.0660752	0.00320512
SELEGILINE__HA1E	8	-2.96168	-0.0422678	0.00281618
ADIPIODONE__PC3	15	-2.95848	-0.0349757	0.00300607
DASATINIB__ASC	4	-2.95692	-0.0723635	0.00309082
SIROLIMUS__NCIH596	2	-2.95344	-0.0760222	0.00349098
HOMOHARRINGTONINE__A375	3	-2.9531	-0.0835115	0.00281836
AMIODARONE__MCF7	32	-2.95267	-0.0290703	0.00342848
ROSIGLITAZONE__HCT116	2	-2.95234	-0.0698081	0.00301456
AXITINIB__HEPG2	3	-2.94937	-0.06751	0.00332908
DOMPERIDONE__HT29	8	-2.94907	-0.0519761	0.00315573
DIPHENIDOL__HEPG2	3	-2.94902	-0.0684094	0.00302567
SIROLIMUS__SNUC5	1	-2.94886	-0.101445	0.00332967
DEXTROMETHORPHAN__A549	6	-2.94819	-0.0498318	0.0027796
TRIMETHOBENZAMIDE__ASC	4	-2.94785	-0.0571144	0.00320648
LAPATINIB__HEPG2	3	-2.94755	-0.0646498	0.00317475
BROMHEXINE__PC3	15	-2.94606	-0.0347679	0.0028003
MYCOPHENOLATE-MOFETIL__VCAP	7	-2.94271	-0.0555928	0.00310158
CHLORPHENAMINE__A375	9	-2.94084	-0.0438353	0.00321781
NAFTIFINE__A375	2	-2.94037	-0.0662007	0.00307768
FLUVASTATIN__NEU.KCL	6	-2.93994	-0.0464142	0.00346422
NIFEDIPINE__MCF7	25	-2.93867	-0.0278751	0.00363743
OLMESARTAN__HA1E	2	-2.93823	-0.078755	0.00340797
BUMETANIDE__NPC	4	-2.93774	-0.0582741	0.00370458
TIMOLOL__HEPG2	3	-2.93769	-0.0815929	0.00305849
SULFAMETHIZOLE__MCF7	6	-2.93361	-0.0500138	0.00294786
MEBENDAZOLE__PC3	23	-2.93189	-0.036856	0.00327835
PROFENAMINE__HA1E	5	-2.93162	-0.0564623	0.00358931
TEMSIROLIMUS__A549	7	-2.92923	-0.0633932	0.00360878
NIFLUMIC-ACID__VCAP	10	-2.92876	-0.0395471	0.00343431
NICOTINE__MCF7	19	-2.9286	-0.0292845	0.00311611
PIMOZIDE__SW948	4	-2.9281	-0.068753	0.00310165
MENADIONE__A673	2	-2.92761	-0.0690004	0.00307723
TRICHLORMETHIAZIDE__MCF7	6	-2.92559	-0.0489531	0.00320709
TERBUTALINE__VCAP	10	-2.92546	-0.0512897	0.00345792
PROMETHAZINE__CORL23	2	-2.92517	-0.0659965	0.00316957
MIFEPRISTONE__NPC	9	-2.92462	-0.0489171	0.00361914
AMODIAQUINE__PC3	13	-2.92175	-0.0370544	0.00390416
PREDNISOLONE__HT29	8	-2.92169	-0.0410176	0.00389187
NIFEDIPINE__SW948	4	-2.92051	-0.0611621	0.00408654
ZIPRASIDONE__A375	3	-2.90863	-0.0655887	0.00376196
TRIFLUOPERAZINE__MDST8	2	-2.9071	-0.071506	0.00402599
NICLOSAMIDE__NOMO1	2	-2.90688	-0.0751591	0.00360207
MESORIDAZINE__A375	19	-2.90454	-0.0280273	0.00384459
AMLODIPINE__HT29	8	-2.90271	-0.0487911	0.00382605
GLIBENCLAMIDE__HA1E	20	-2.90268	-0.0310015	0.00359193
ISOSORBIDE__PC3	5	-2.90218	-0.054319	0.00370874
GUANETHIDINE__MCF7	7	-2.89985	-0.0577889	0.00372567
LOPERAMIDE__SNGM	2	-2.89836	-0.0719342	0.00370477
TIAGABINE__HA1E	2	-2.89791	-0.084905	0.00389538
NICARDIPINE__A549	13	-2.89712	-0.0335154	0.00360899
AMBROXOL__PHH	2	-2.89626	-0.0702472	0.00392875
BORTEZOMIB__A549	7	-2.89581	-0.0669107	0.00462115
RAZOXANE__SKB	4	-2.89279	-0.0602623	0.00395522
ROSIGLITAZONE__JHUEM2	2	-2.89178	-0.0746942	0.00358419
DOPAMINE__HEPG2	3	-2.89106	-0.0670187	0.00422528
LOVASTATIN__U937	12	-2.88987	-0.0525249	0.00366486
TAMOXIFEN__NCIH1836	2	-2.88965	-0.0727057	0.00416148
MESORIDAZINE__HCT116	2	-2.8848	-0.0595537	0.00353787
DIFLUNISAL__PHH	3	-2.88368	-0.067177	0.00421085
IMATINIB__HA1E	5	-2.88358	-0.0525656	0.00354881
TENIPOSIDE__ASC	3	-2.8816	-0.0710067	0.00396133
ETOPOSIDE__MCF7	2	-2.88145	-0.0695754	0.00380376
SORAFENIB__HA1E	3	-2.87736	-0.0749994	0.00389017
NIMODIPINE__RMGI	2	-2.87727	-0.0770981	0.00408923
BEZAFIBRATE__HCC515	6	-2.87128	-0.0509349	0.00382062
GLIQUIDONE__VCAP	7	-2.86855	-0.0508118	0.00454816
MIFEPRISTONE__NEU.KCL	5	-2.86823	-0.0569365	0.00401847
CERULENIN__T3M10	2	-2.86607	-0.0724097	0.00403242
BETAMETHASONE__HA1E	6	-2.86605	-0.0473764	0.00390687
GLIQUIDONE__PC3	15	-2.86158	-0.0385787	0.00408274
LEVOCABASTINE__PC3	14	-2.8605	-0.0319401	0.00437539
DANTROLENE__SKB	2	-2.85879	-0.0696414	0.00407897
RALTEGRAVIR__A549	4	-2.85418	-0.0556835	0.00463151
DICLOFENAMIDE__HCC515	5	-2.85058	-0.055675	0.00397771
DIENESTROL__MCF7	49	-2.85005	-0.0307932	0.00441715
METRIZAMIDE__VCAP	9	-2.84862	-0.0408756	0.00456761
DEXAMETHASONE__A375	8	-2.84601	-0.0433566	0.00429395
AURANOFIN__MCF7	2	-2.84536	-0.079132	0.00434639
PIMOZIDE__NCIH508	2	-2.84397	-0.0766768	0.00407531
MENADIONE__LOVO	2	-2.84372	-0.0858578	0.00517359
NAFTIFINE__SKB	2	-2.84262	-0.0781125	0.00392793
THIOTHIXENE__VCAP	6	-2.84227	-0.0469756	0.00437176
CLOMIFENE__A549	23	-2.8414	-0.0341569	0.00468678
CYPROHEPTADINE__PC3	13	-2.83967	-0.0356148	0.00447532
DIPHENHYDRAMINE__A375	3	-2.83808	-0.0692245	0.00501033
TAMOXIFEN__SKMEL28	2	-2.83751	-0.0721452	0.00432824
AMIODARONE__NCIH1694	2	-2.83295	-0.0678273	0.0036311
SULFAFURAZOLE__MCF7	29	-2.83265	-0.0247378	0.00445688
PHENTERMINE__NPC	4	-2.8297	-0.0618776	0.00468144
PIOGLITAZONE__SKB	2	-2.82757	-0.0660932	0.0050232
NIFLUMIC-ACID__A549	2	-2.8256	-0.0759346	0.00449049
ENALAPRIL__SKB	2	-2.82394	-0.0687867	0.00520683
PEMETREXED__U937	2	-2.82163	-0.0722473	0.00433677
KETOROLAC__HEPG2	5	-2.82154	-0.0522982	0.00431276
CLONIDINE__NCIH508	2	-2.82082	-0.0738063	0.00500978
DASATINIB__HCC515	3	-2.81969	-0.0694751	0.00529439
PERHEXILINE__HCC15	3	-2.81901	-0.0757235	0.00451695
NICLOSAMIDE__SKLU1	2	-2.81836	-0.0727102	0.00479816
DIDANOSINE__MCF7	11	-2.81539	-0.0370538	0.0050341
CALCIPOTRIOL__VCAP	19	-2.81423	-0.0338779	0.00491744
CARBAMAZEPINE__NCIH2073	2	-2.8139	-0.0720931	0.00553574
ALCLOMETASONE__PHH	2	-2.81316	-0.0681755	0.00462164
PHENSUXIMIDE__HA1E	5	-2.81294	-0.0525252	0.00468051
PERHEXILINE__NCIH596	2	-2.81148	-0.074893	0.00484204
BENZYLPENICILLIN__SKB	2	-2.80875	-0.0750935	0.00523885
TOLCAPONE__A549	2	-2.80844	-0.0621673	0.0051373
FAMCICLOVIR__HA1E	8	-2.80618	-0.0469683	0.00514736
TOLMETIN__NPC	3	-2.80539	-0.0706682	0.00480029
HYDROXYCHLOROQUINE__FIBRNPC	6	-2.80537	-0.0455862	0.00492181
PROPOFOL__HCC515	5	-2.80504	-0.0517867	0.00451603
OXYTETRACYCLINE__PC3	3	-2.80322	-0.0671402	0.00483075
LORAZEPAM__VCAP	10	-2.7999	-0.051842	0.00496141
BAMBUTEROL__PC3	3	-2.79893	-0.0730733	0.00474592
ALIMEMAZINE__HA1E	4	-2.79856	-0.0603474	0.00495049
KETOCONAZOLE__A549	2	-2.79783	-0.0715732	0.00542593
CEFOTIAM__HCC515	5	-2.7965	-0.0531303	0.00508698
FLUOXETINE__HT29	9	-2.79583	-0.0393154	0.0052173
MYCOPHENOLATE-MOFETIL__NPC	4	-2.79526	-0.0578083	0.00504744
PITAVASTATIN__A549	4	-2.79234	-0.0579929	0.00534999
MORACIZINE__VCAP	9	-2.79031	-0.0393915	0.00482115
PROMETHAZINE__SKM1	2	-2.78972	-0.0675814	0.00503151
MYCOPHENOLATE-MOFETIL__PHH	2	-2.78889	-0.0715661	0.00602983
FLUVASTATIN__SKB	2	-2.78711	-0.0705352	0.00503592
MEPYRAMINE__VCAP	6	-2.78561	-0.0444721	0.00628457
CHLORTALIDONE__HCC515	9	-2.78479	-0.0404212	0.0054831
ROXATIDINE__A375	3	-2.78421	-0.0687259	0.00553245
AMIKACIN__PC3	3	-2.78409	-0.0678582	0.00474043
PARGYLINE__MCF7	14	-2.78341	-0.0316766	0.00599643
FELODIPINE__A549	5	-2.78273	-0.060715	0.00568457
NADOLOL__A549	7	-2.78249	-0.0487984	0.00563747
PIOGLITAZONE__FIBRNPC	6	-2.7793	-0.0451863	0.00618534
ALIZAPRIDE__MCF7	6	-2.77878	-0.0449323	0.00511138
CHLORPROMAZINE__NEU	7	-2.77702	-0.0521474	0.0060036
ALPRENOLOL__VCAP	9	-2.77297	-0.0438165	0.00567014
LOXAPINE__HEPG2	6	-2.77238	-0.047387	0.00517238
AMIODARONE__HEC108	3	-2.77095	-0.0710601	0.00560374
SAQUINAVIR__A549	11	-2.7686	-0.0334549	0.00563542
SIMVASTATIN__COV644	2	-2.76852	-0.0731956	0.00641826
ACARBOSE__SKB	3	-2.76724	-0.0719112	0.00625699
PILOCARPINE__HA1E	2	-2.7661	-0.0738192	0.00591487
ORLISTAT__A549	6	-2.76515	-0.0495425	0.00628146
MOXIFLOXACIN__PC3	21	-2.76412	-0.0289703	0.00494645
CLENBUTEROL__PC3	3	-2.76341	-0.0647751	0.00485108
MEFLOQUINE__MCF7	7	-2.76223	-0.0518088	0.00567946
VORINOSTAT__HUH7	6	-2.76172	-0.0746674	0.00575843
NORGESTIMATE__NPC	3	-2.76102	-0.063775	0.0062188
FLUTAMIDE__SW480	2	-2.75761	-0.0732684	0.00606034
ABIRATERONE__A375	5	-2.7543	-0.0513131	0.00609406
FLECAINIDE__MCF7	27	-2.75286	-0.0236404	0.00620872
VORINOSTAT__A549	476	-2.75187	-0.0297539	0.00567238
PIPERACILLIN__PC3	9	-2.75162	-0.0394387	0.00588405
PERHEXILINE__U937	2	-2.75129	-0.0793829	0.00599611
VALPROIC-ACID__SKLU1	2	-2.75042	-0.0700587	0.0066521
LENALIDOMIDE__NCIH1694	2	-2.74855	-0.0637369	0.0059485
TELMISARTAN__PC3	22	-2.7464	-0.03113	0.00606177
TIMOLOL__NPC	3	-2.74578	-0.0596245	0.00530476
CLOMIFENE__HCC515	24	-2.74489	-0.0377511	0.00603592
NICOTINE__A549	7	-2.74472	-0.0440711	0.00601512
LOSARTAN__A375	15	-2.74416	-0.0345129	0.006363
PROMETHAZINE__HCT116	2	-2.74376	-0.0684932	0.00619442
NICLOSAMIDE__SNGM	2	-2.74374	-0.067075	0.00583288
PREDNISOLONE__HA1E	6	-2.74276	-0.0511718	0.00591645
THIOTHIXENE__PHH	1	-2.73986	-0.0947183	0.00627025
FAMCICLOVIR__HT29	12	-2.73909	-0.0340742	0.00593363
BORTEZOMIB__SW948	4	-2.73588	-0.0719874	0.0062615
ATORVASTATIN__U937	2	-2.73379	-0.0741716	0.00596194
AZATHIOPRINE__PC3	22	-2.73122	-0.0281794	0.00619385
FENBUFEN__ASC	3	-2.73026	-0.0697384	0.00614412
MARAVIROC__TYKNU	2	-2.72978	-0.0675539	0.00717168
CLOZAPINE__NEU	7	-2.7295	-0.0482333	0.00658988
PERHEXILINE__SKMEL28	2	-2.72685	-0.0700466	0.0059623
MYCOPHENOLATE-MOFETIL__MCF7	11	-2.72633	-0.0479895	0.0063779
CLOFAZIMINE__HT29	4	-2.72588	-0.0423222	0.00636526
RIVAROXABAN__A375	3	-2.72384	-0.0649127	0.00604906
PROMAZINE__NCIH1694	2	-2.72282	-0.0642502	0.00755174
BORTEZOMIB__COV644	2	-2.72031	-0.0793855	0.00635298
ROPIVACAINE__A549	4	-2.71918	-0.0543775	0.00644396
CLOMIPRAMINE__MCF7	23	-2.717	-0.0282852	0.00732057
PERHEXILINE__SNGM	2	-2.71555	-0.0828057	0.00650565
CICLACILLIN__HA1E	6	-2.71489	-0.0445425	0.00599682
CHLOROQUINE__A549	65	-2.7139	-0.0253256	0.00726371
DINOPROSTONE__VCAP	12	-2.71278	-0.0388598	0.00673044
CHLORAMBUCIL__VCAP	20	-2.71225	-0.0279986	0.00696177
CHLORTALIDONE__HT29	13	-2.71069	-0.0386867	0.00648199
NORETHISTERONE__NPC	4	-2.7093	-0.0553084	0.00645899
IOBENGUANE__PC3	14	-2.7067	-0.0342754	0.00640098
NICLOSAMIDE__SW948	4	-2.70664	-0.0645493	0.00731587
ACAMPROSATE__A549	5	-2.7048	-0.0507918	0.00601732
CHLORMEZANONE__PC3	3	-2.70388	-0.062106	0.00677622
ROSIGLITAZONE__U937	2	-2.70187	-0.070776	0.00685879
CLOPIDOGREL__A549	4	-2.70038	-0.0543486	0.00650898
RESCINNAMINE__A375	3	-2.69979	-0.0596506	0.00736696
AMPICILLIN__PC3	3	-2.69803	-0.0615801	0.0071208
SERTRALINE__VCAP	20	-2.69721	-0.0355579	0.00706767
BETHANECHOL__HT29	4	-2.69582	-0.0614352	0.00701408
ZOPICLONE__PC3	6	-2.69394	-0.0435056	0.00656819
GAMMA-HOMOLINOLENIC-ACID__VCAP	9	-2.69311	-0.0450386	0.00744571
KETOPROFEN__HEPG2	2	-2.69252	-0.0665837	0.00717457
LAPATINIB__MDAMB231	32	-2.69148	-0.0251958	0.00639199
CARVEDILOL__HA1E	8	-2.68953	-0.0437549	0.0058256
CALCIPOTRIOL__A549	12	-2.68837	-0.0370148	0.00738864
AMFEPRAMONE__MCF7	7	-2.68585	-0.0494134	0.0070941
TRIMETHOBENZAMIDE__PC3	12	-2.68546	-0.0331153	0.00676344
MESTINON__HCC515	4	-2.68502	-0.0645944	0.00755278
METFORMIN__VCAP	10	-2.68303	-0.0387804	0.00772105
IBUPROFEN__A375	11	-2.68147	-0.0343118	0.00699065
TENIPOSIDE__HT115	2	-2.68039	-0.0640247	0.00720245
GLIBENCLAMIDE__TYKNU	2	-2.67756	-0.0690669	0.00779978
MEPYRAMINE__HA1E	5	-2.67719	-0.055908	0.00670913
MODAFINIL__VCAP	16	-2.67642	-0.0402264	0.00820313
RALOXIFENE__A375	99	-2.67602	-0.0204599	0.00705618
CLOPERASTINE__MCF7	6	-2.67556	-0.0419647	0.00728509
ZILEUTON__VCAP	19	-2.67501	-0.0314176	0.00755107
NEFAZODONE__HCC515	6	-2.67434	-0.049061	0.00724885
CEFIXIME__HCC515	6	-2.67382	-0.0501015	0.00685567
DIPHENOXYLATE__HA1E	2	-2.67248	-0.0615388	0.00757928
CROTAMITON__HEPG2	2	-2.67232	-0.0623493	0.0073107
PERHEXILINE__VCAP	9	-2.6723	-0.0448607	0.00764264
PERGOLIDE__PHH	2	-2.6702	-0.0683951	0.00726352
NIFEDIPINE__HCT116	2	-2.66897	-0.0722953	0.00790268
NIMODIPINE__TYKNU	2	-2.66672	-0.0588409	0.0080386
SUNITINIB__HS578T	23	-2.6663	-0.0314611	0.00778413
DESIPRAMINE__NPC	4	-2.66614	-0.052787	0.0074789
CICLOPIROX__PC3	6	-2.66481	-0.0551629	0.00807881
FLUSPIRILENE__CL34	2	-2.66481	-0.064782	0.00782946
TOLMETIN__PHH	2	-2.66447	-0.0696876	0.00737572
TOPOTECAN__HA1E	2	-2.66288	-0.067408	0.00700603
DULOXETINE__A549	15	-2.6602	-0.0301646	0.00805086
RUXOLITINIB__HCC515	6	-2.65988	-0.0482122	0.00811817
SCOPOLAMINE__A375	5	-2.65717	-0.0534915	0.00845908
CINALUKAST__A549	5	-2.65523	-0.0509876	0.00756035
TENIPOSIDE__HA1E	13	-2.65509	-0.0586269	0.00925268
OXYTETRACYCLINE__MCF7	7	-2.65405	-0.0469138	0.00843379
CARBAMAZEPINE__TYKNU	2	-2.65368	-0.0715227	0.00848665
BETHANECHOL__HCC515	2	-2.65232	-0.0719826	0.00810381
MENADIONE__T3M10	2	-2.65216	-0.0657966	0.00721976
CHLORAMBUCIL__HCC515	8	-2.65005	-0.0369096	0.00783381
CYCLOPENTOLATE__HCC515	6	-2.64936	-0.0429606	0.00788785
PIMOZIDE__H1299	2	-2.64931	-0.0667264	0.00855231
ESCITALOPRAM__HEPG2	5	-2.64706	-0.0469977	0.0079958
DILTIAZEM__HT29	13	-2.64621	-0.035781	0.00738061
EPLERENONE__A375	3	-2.64581	-0.0700394	0.00878967
BISOPROLOL__HT29	12	-2.64499	-0.0314152	0.00783984
TEMSIROLIMUS__EFO27	2	-2.64376	-0.0619194	0.00821106
FLUOCINONIDE__HT29	4	-2.64315	-0.0476291	0.00888823
MENADIONE__COV644	2	-2.64237	-0.0652593	0.0077369
HEXYLCAINE__HEPG2	3	-2.64212	-0.0641694	0.00820591
NIFEDIPINE__U937	2	-2.63845	-0.0696173	0.0090434
THIORIDAZINE__NCIH596	2	-2.63707	-0.0698217	0.00813602
ACAMPROSATE__HT29	5	-2.63467	-0.0564712	0.00814179
CERULENIN__A673	2	-2.63287	-0.0707798	0.00832961
GLIBENCLAMIDE__MCF7	42	-2.63264	-0.0199533	0.00884796
BICALUTAMIDE__SKB	2	-2.62992	-0.0738455	0.00816664
NIFEDIPINE__HA1E	16	-2.62946	-0.0325132	0.0085601
ITRACONAZOLE__MDST8	2	-2.62852	-0.0687155	0.00805208
TEMSIROLIMUS__PC3	10	-2.62834	-0.0548148	0.0085129
TEMOZOLOMIDE__LOVO	2	-2.62716	-0.0645967	0.00915217
NORETHISTERONE__HCC515	9	-2.62637	-0.0387667	0.00920386
BOSUTINIB__VCAP	10	-2.62535	-0.0397054	0.00845324
PEMETREXED__CORL23	2	-2.62072	-0.0689421	0.00886717
DIHYDROERGOTAMINE__HEPG2	6	-2.62038	-0.0444071	0.00853682
PITAVASTATIN__A375	4	-2.61782	-0.0575319	0.00865407
MESTRANOL__HT29	5	-2.61779	-0.0478549	0.00935551
PROCARBAZINE__HEPG2	2	-2.6169	-0.0679934	0.00830346
TEMSIROLIMUS__MCF7	11	-2.616	-0.0453178	0.00927241
VERAPAMIL__MCF7	29	-2.6156	-0.02287	0.00909609
PROMAZINE__CL34	2	-2.61551	-0.0677598	0.00921681
PERHEXILINE__SKM1	2	-2.61534	-0.0743545	0.00897444
AMIODARONE__T3M10	2	-2.61394	-0.068514	0.00934881
ATOMOXETINE__HA1E	8	-2.61112	-0.0374772	0.00861397
DIAZOXIDE__VCAP	17	-2.60826	-0.0267663	0.00872155
RAZOXANE__A375	3	-2.60371	-0.0606451	0.00973305
CARBAMAZEPINE__VCAP	29	-2.60291	-0.027327	0.00957183
FLAVOXATE__HCC515	6	-2.60215	-0.0507297	0.00979155
MINOXIDIL__NEU	6	-2.60168	-0.0391603	0.0087213
CEFORANIDE__SKB	3	-2.60025	-0.0615141	0.00989714
TEMSIROLIMUS__CL34	2	-2.59771	-0.0679474	0.00993208
SUNITINIB__MCF7	27	-2.5967	-0.0281018	0.00958078
PAZOPANIB__BT20	24	-2.59593	-0.0441622	0.00880315
DIDANOSINE__A549	6	-2.59561	-0.0448125	0.00960351
LEVOMEPROMAZINE__A375	2	-2.59509	-0.0616879	0.00958285
AMIODARONE__COV644	1	-2.59221	-0.0915674	0.00912385
VALACICLOVIR__MCF7	10	-2.59128	-0.0332175	0.00869856
PROSTAGLANDIN-E1__NPC	4	-2.59125	-0.0556438	0.0096942
VEMURAFENIB__HT115	2	-2.59103	-0.0633955	0.0104111
LENALIDOMIDE__HEPG2	3	-2.59034	-0.0605757	0.0087571
CAPECITABINE__SKB	4	-2.58993	-0.0589027	0.00986982
CARBAMAZEPINE__RMGI	2	-2.58894	-0.0681379	0.0104315
CERULENIN__HEPG2	3	-2.5887	-0.0672862	0.00985145
EPHEDRINE__NEU	7	-2.58745	-0.043188	0.0100314
AMINOLEVULINIC-ACID__HCC515	2	-2.58708	-0.0615258	0.00952739
IDARUBICIN__HA1E	2	-2.58624	-0.0737738	0.0105009
MIDAZOLAM__HT29	4	-2.58561	-0.0461095	0.00993634
CEFACLOR__A549	4	-2.58484	-0.0515786	0.00904899
ROSIGLITAZONE__SKMEL28	2	-2.58439	-0.0682317	0.00961548
FLUSPIRILENE__THP1	3	-2.58293	-0.0622946	0.00918045
SIROLIMUS__PC3	10	-2.58273	-0.0342052	0.00911113
RAZOXANE__NEU	2	-2.58253	-0.069752	0.0101749
NILUTAMIDE__HCC515	6	-2.58088	-0.0444468	0.0096617
CHLOROQUINE__NCIH2073	2	-2.58004	-0.0633107	0.0108613
MESTRANOL__A375	5	-2.5794	-0.0481269	0.00923959
FLUOROMETHOLONE__MCF7	10	-2.57911	-0.0335604	0.0106634
LOVASTATIN__FIBRNPC	4	-2.57594	-0.0488889	0.0102269
ENZALUTAMIDE__SNGM	2	-2.57422	-0.0611325	0.00942605
LOSARTAN__SKM1	2	-2.57409	-0.0664319	0.0102251
DIETHYLCARBAMAZINE__VCAP	10	-2.57301	-0.0376431	0.0100529
BENZTHIAZIDE__A549	4	-2.57191	-0.050643	0.00928027
BRIMONIDINE__VCAP	17	-2.5706	-0.0272073	0.0111501
CLOCORTOLONE__HCC515	6	-2.5693	-0.0466165	0.010557
METIXENE__A549	6	-2.56917	-0.0448482	0.0103097
NITRENDIPINE__SW948	4	-2.56695	-0.051661	0.0108337
ECONAZOLE__VCAP	7	-2.56445	-0.0444684	0.0109327
RESCINNAMINE__HT29	5	-2.56361	-0.0507162	0.0108486
FUROSEMIDE__PC3	3	-2.56071	-0.0567597	0.0111507
VALPROIC-ACID__NPC	18	-2.56046	-0.0373803	0.0106729
BIPERIDEN__VCAP	9	-2.55919	-0.0370016	0.0108778
BROMPHENIRAMINE__HT29	8	-2.55902	-0.0361695	0.0115836
ETACRYNIC-ACID__HA1E	8	-2.5583	-0.0438502	0.0106189
LETROZOLE__HT29	10	-2.55826	-0.0346142	0.0117793
KETOTIFEN__PC3	23	-2.55806	-0.0246394	0.0121072
MIDODRINE__VCAP	29	-2.55514	-0.021775	0.0110537
ALITRETINOIN__NPC	12	-2.55363	-0.0326053	0.0091056
PROBUCOL__A375	5	-2.55269	-0.0483675	0.0105326
BORTEZOMIB__A375	10	-2.54959	-0.0541882	0.0110322
MEDRYSONE__MCF7	7	-2.54948	-0.0425163	0.010419
MICONAZOLE__MCF7	7	-2.54881	-0.0452845	0.0101302
VEMURAFENIB__MCF10A	32	-2.54803	-0.0285549	0.010968
QUINIDINE__A375	3	-2.54777	-0.0632871	0.0106736
DIGITOXIN__A549	6	-2.54658	-0.0610373	0.0122654
ECONAZOLE__MCF7	11	-2.54595	-0.0372949	0.0110906
VERTEPORFIN__MCF7	6	-2.54481	-0.0505006	0.0103555
VORICONAZOLE__A549	6	-2.54397	-0.0403589	0.0118957
DEFERIPRONE__HT29	3	-2.54387	-0.0581417	0.00972899
AMITRIPTYLINE__MCF7	18	-2.54309	-0.0299084	0.0114248
DASATINIB__A549	4	-2.54305	-0.0572868	0.0109009
IBUDILAST__SKB	2	-2.54293	-0.0724996	0.0107924
OXCARBAZEPINE__VCAP	10	-2.54094	-0.0350224	0.0101161
FLUCYTOSINE__HA1E	2	-2.54031	-0.0740145	0.0112826
AFATINIB__A375	3	-2.539	-0.0568304	0.0111609
PROTRIPTYLINE__SKB	2	-2.538	-0.0517922	0.0115146
CLONIDINE__TYKNU	2	-2.53734	-0.0632981	0.010502
VINCRISTINE__HCC515	5	-2.53655	-0.0555991	0.00986617
LAPATINIB__ASC	3	-2.53637	-0.0620965	0.0108505
ALTRETAMINE__PC3	25	-2.53516	-0.0229998	0.0118741
CHLORZOXAZONE__PC3	3	-2.53337	-0.0581204	0.0108967
AMLODIPINE__HA1E	6	-2.53081	-0.0475768	0.0120926
ERLOTINIB__HA1E	3	-2.52879	-0.0619654	0.0116413
LISINOPRIL__MCF7	7	-2.52737	-0.0436922	0.0130978
DIFLUNISAL__HEPG2	6	-2.52428	-0.0543023	0.0117019
BORTEZOMIB__SNUC4	2	-2.52241	-0.0678182	0.0121473
LAPATINIB__SKB	4	-2.52181	-0.0552188	0.0115253
FAMCICLOVIR__ASC	4	-2.52092	-0.0483479	0.011295
BUSPIRONE__MCF7	20	-2.52039	-0.0241191	0.0125897
TRIFLUOPERAZINE__SKMEL28	1	-2.51974	-0.0871128	0.0116993
CLEMASTINE__PHH	3	-2.51894	-0.059582	0.0120599
NICARDIPINE__CL34	2	-2.51843	-0.0568272	0.0113557
PHENYTOIN__A549	2	-2.51746	-0.0662906	0.0126821
ESTRONE__HA1E	41	-2.51284	-0.0271386	0.0113987
MIGLITOL__VCAP	10	-2.51231	-0.040023	0.0115582
LOSARTAN__LOVO	2	-2.51199	-0.0588567	0.0130866
VEMURAFENIB__SW948	4	-2.51188	-0.0530854	0.010759
PEMETREXED__AGS	2	-2.51062	-0.0618233	0.0119023
PANCURONIUM__VCAP	10	-2.51047	-0.0312548	0.012002
NICLOSAMIDE__RMGI	2	-2.51021	-0.0679389	0.0112807
FLUTAMIDE__MDST8	2	-2.5093	-0.0596827	0.0123441
FLUVASTATIN__MCF7	15	-2.50908	-0.0360062	0.0124964
CERULENIN__TYKNU	2	-2.50752	-0.0620572	0.0117101
RANITIDINE__HCC515	6	-2.50746	-0.045998	0.0121275
ZILEUTON__DV90	2	-2.5074	-0.0548527	0.0136065
DICLOFENAMIDE__A549	6	-2.50709	-0.0440524	0.0116374
MECLOZINE__NPC	3	-2.50687	-0.0586047	0.0124946
SIMVASTATIN__SKB	2	-2.5064	-0.0640979	0.0124714
AZELASTINE__VCAP	10	-2.50353	-0.0391234	0.0131141
CARVEDILOL__SKB	2	-2.50344	-0.0614128	0.0120769
HEXYLCAINE__A375	5	-2.50281	-0.047431	0.0126766
SORAFENIB__NPC	9	-2.50153	-0.0559741	0.0124412
FLUOROMETHOLONE__A375	6	-2.50057	-0.0440531	0.0120609
MEPHENTERMINE__VCAP	9	-2.50035	-0.0406749	0.0122921
PERHEXILINE__SNUC5	2	-2.5001	-0.0689563	0.0118318
PIMOZIDE__SNUC4	2	-2.49974	-0.0604137	0.0129067
NIMODIPINE__NOMO1	2	-2.49968	-0.0624441	0.0114855
FINASTERIDE__SKB	3	-2.49856	-0.0567011	0.0128116
PHENAZOPYRIDINE__A549	4	-2.49805	-0.0481348	0.0130776
ZILEUTON__HT29	14	-2.49385	-0.0281426	0.0122219
PROXYMETACAINE__HEPG2	3	-2.49285	-0.0569731	0.0128892
DIPYRIDAMOLE__HT29	13	-2.49069	-0.0291771	0.0112399
CHLOROQUINE__RMUGS	3	-2.4904	-0.059226	0.0137507
QUININE__JHUEM2	1	-2.48959	-0.0835784	0.0139532
TRIAMCINOLONE__HA1E	5	-2.48712	-0.0464376	0.0137997
MARAVIROC__NCIH2073	2	-2.4862	-0.0632241	0.01283
RIVAROXABAN__PHH	4	-2.47973	-0.0485342	0.0131807
THIOTHIXENE__HCC515	6	-2.47961	-0.0438315	0.0119393
MESORIDAZINE__CL34	2	-2.47914	-0.0586699	0.0151126
SULFAMETHOXAZOLE__PC3	3	-2.47644	-0.0623363	0.0144089
RALTITREXED__MCF7	16	-2.47625	-0.0383104	0.0118193
AFATINIB__NEU	2	-2.47556	-0.0675063	0.0129617
VERAPAMIL__SW620	4	-2.47454	-0.0550069	0.0130188
ROXATIDINE__A549	6	-2.4745	-0.0407052	0.0137533
ASENAPINE__MCF7	7	-2.47006	-0.0403912	0.0137418
ACARBOSE__PHH	3	-2.46702	-0.058818	0.0138705
ENOXACIN__PC3	5	-2.46538	-0.0497334	0.0131407
LOSARTAN__EFO27	2	-2.46513	-0.0588884	0.0136926
CLEMASTINE__A375	6	-2.46459	-0.0433385	0.0145082
TICLOPIDINE__HEPG2	5	-2.46454	-0.04485	0.0139344
ACITRETIN__A549	6	-2.46326	-0.0467187	0.0142977
GEMCITABINE__HA1E	6	-2.46176	-0.0552998	0.0134925
EZETIMIBE__A549	6	-2.4615	-0.0390151	0.013781
NILUTAMIDE__PC3	13	-2.4598	-0.0299768	0.0118911
CYCLOPENTOLATE__SKB	2	-2.45736	-0.0693948	0.0143572
PIVMECILLINAM__PC3	10	-2.45657	-0.0307241	0.0130492
SIMVASTATIN__DV90	2	-2.45363	-0.063917	0.0145922
METAXALONE__VCAP	7	-2.45347	-0.0454834	0.0138943
MESORIDAZINE__TYKNU	2	-2.45274	-0.0607864	0.0146541
PROFENAMINE__MCF7	16	-2.45224	-0.0305687	0.0132791
IOHEXOL__MCF7	6	-2.4497	-0.0405294	0.0139692
MIANSERIN__VCAP	6	-2.44904	-0.0414958	0.0142394
CERULENIN__OV7	2	-2.44808	-0.0597944	0.0131077
MEDROXYPROGESTERONE__A375	10	-2.44769	-0.0407864	0.014592
PANCURONIUM__A549	6	-2.44734	-0.0429964	0.0143654
PARGYLINE__HEPG2	3	-2.44718	-0.0554246	0.0143567
THIORIDAZINE__U937	2	-2.44617	-0.0691253	0.0155256
DABRAFENIB__HEK293T	71	-2.445	-0.0290241	0.015109
MESORIDAZINE__SNUC4	2	-2.44406	-0.0635258	0.0128511
DIGOXIN__VCAP	6	-2.44403	-0.0521838	0.0138407
BIFONAZOLE__HA1E	2	-2.44215	-0.0622606	0.0141894
FLUTAMIDE__NCIH1694	2	-2.4417	-0.0607805	0.0156115
SERTRALINE__A375	9	-2.44075	-0.0340604	0.0155019
BACLOFEN__PC3	3	-2.44032	-0.0591498	0.0138345
THIORIDAZINE__SKMEL28	2	-2.43949	-0.0565624	0.0146972
CLONIDINE__H1299	2	-2.43878	-0.0568168	0.0135416
FINASTERIDE__MCF7	11	-2.43831	-0.031006	0.0146653
GLICLAZIDE__MCF7	5	-2.43801	-0.0443235	0.014884
PROSTAGLANDIN-E1__VCAP	7	-2.4337	-0.0396364	0.0143087
DOXAZOSIN__HCC515	2	-2.4333	-0.0605163	0.0153053
ALIZAPRIDE__PC3	6	-2.43325	-0.0387211	0.0151295
DIENESTROL__A549	42	-2.43293	-0.0266425	0.0158283
CHLOROQUINE__VCAP	19	-2.43113	-0.0271085	0.0157035
CLEMASTINE__ASC	4	-2.43075	-0.0495771	0.0169036
[truncated: 8,175 more rows]

## Sheet: Amiodarone CF Analysis
Probe	Symbol	AMIODARONE__NCIH1836	AMIODARONE__HT115	AMIODARONE__HEPG2	AMIODARONE__AGS	AMIODARONE__RMUGS	AMIODARONE__A375	AMIODARONE__HCT116	AMIODARONE__HA1E	AMIODARONE__A549	MEDIAN	POSITIVES	CF
208079_s_at	AURKA	0.847608	0.869332	-0.313012	0.83928	0.416764	0.835384	-0.215802	0.751609	0.423927	0.751609	0.751609	0.751609
39729_at	PRDX2	0.912419	0.723064	0.763368	-0.691939	0.91339	-0.894637	0.702949	-0.17283	0.0417507	0.702949	0.702949	0.702949
219148_at	PBK	0.700831	-0.00356865	0.526172	0.80317	-0.85346	0.838352	0.410586	0.742307	0.790238	0.700831	0.700831	0.700831
48808_at	DHFR	0.692342	0.287871	0.697047	-0.10136	0.827724	0.558924	0.692521	0.667123	0.752086	0.692342	0.692342	0.692342
209891_at	SPC25	0.767572	0.389967	0.632258	0.8248	0.329974	0.854191	0.307292	0.707506	0.684038	0.684038	0.684038	0.684038
202954_at	UBE2C	0.992814	0.620373	0.829485	0.523463	0.373886	-0.0490563	0.732504	0.569602	0.231956	0.569602	0.569602	0.569602
207165_at	HMMR	0.594565	0.690008	0.563102	0.030118	-0.132772	0.785285	-0.390198	0.688056	-0.620048	0.563102	0.563102	0.563102
205436_s_at	H2AFX	0.558455	0.327515	0.917094	0.745003	-0.585305	0.106723	0.688206	-0.214925	0.824422	0.558455	0.558455	0.558455
218009_s_at	PRC1	-0.148439	0.0787391	0.700603	0.816976	-0.627688	0.765821	0.480615	0.794754	0.535423	0.535423	0.535423	0.535423
204170_s_at	CKS2	0.534696	0.891888	-0.61925	0.974525	-0.985467	0.693427	-0.920803	0.936127	-0.54159	0.534696	0.534696	0.534696
205644_s_at	SNRPG	0.765237	0.456238	-0.438721	0.522271	-0.835148	0.552444	-0.598185	0.86285	0.576921	0.522271	0.522271	0.522271
208651_x_at	CD24	0.809028	-0.767878	0.760419	0.503766	0.989202	-0.594816	-0.030279	0.712208	-0.939128	0.503766	0.503766	0.503766
203925_at	GCLM	0.897283	0.794071	0.460978	0.762541	-0.736615	0.942673	0.140314	-0.296831	-0.123372	0.460978	0.460978	0.460978
201714_at	TUBG1	0.917224	0.231276	0.325929	0.799528	-0.374921	0.440555	0.601591	0.452906	0.792966	0.452906	0.452906	0.452906
211714_x_at	TUBB	0.84954	0.00654253	0.105478	0.453985	0.67646	0.288288	0.10425	0.446195	0.921244	0.446195	0.446195	0.446195
202345_s_at	FABP5	0.231305	0.63721	-0.927424	1	0.434446	0.0255138	-0.0878744	0.779756	0.925028	0.434446	0.434446	0.434446
203764_at	DLGAP5	0.858208	0.596079	-0.38066	0.853693	-0.398092	0.161942	0.428315	0.836232	0.215059	0.428315	0.428315	0.428315
209366_x_at	CYB5A	0.986391	0.696299	0.883855	-0.113345	0.426168	0.106247	0.914435	0.110738	-0.26621	0.426168	0.426168	0.426168
203213_at	CDK1	0.902448	0.785538	0.421933	0.627026	-0.821695	0.971812	-0.244215	0.257613	0.148753	0.421933	0.421933	0.421933
266_s_at	CD24	0.831754	-0.854646	0.552165	0.58561	0.994691	-0.200598	-0.00478212	0.414783	-0.994337	0.414783	0.414783	0.414783
218585_s_at	DTL	0.834	0.526513	-0.827797	0.055267	-0.947224	0.213706	0.516446	0.771721	0.411455	0.411455	0.411455	0.411455
203757_s_at	CEACAM6	-0.98684	0.410898	-0.999865	0.911411	0.966121	-0.331475	0.912149	0.902981	-0.958914	0.410898	0.410898	0.410898
204886_at	PLK4	0.868403	0.149677	0.117585	0.230736	0.73279	0.40779	0.619845	0.506985	-0.129952	0.40779	0.40779	0.40779
206676_at	CEACAM8	0.82587	0.846228	-0.408498	0.0522766	0.637407	0.0424852	0.566506	0.405036	-0.322313	0.405036	0.405036	0.405036
208956_x_at	DUT	0.973097	0.487189	-0.378769	0.360967	0.799154	-0.0241316	0.404008	0.379902	-0.0207951	0.379902	0.379902	0.379902
211658_at	PRDX2	0.856097	0.376218	0.903389	-0.558741	0.82399	-0.52591	0.201222	-0.180021	0.439999	0.376218	0.376218	0.376218
211657_at	CEACAM6	-0.944711	0.661687	-0.997885	0.97747	0.983218	0.134865	0.866684	0.362325	-0.824399	0.362325	0.362325	0.362325
203362_s_at	MAD2L1	0.297328	0.728028	0.0436583	0.902844	-0.433276	0.354859	0.571405	0.815071	0.358538	0.358538	0.358538	0.358538
201427_s_at	SEPP1	0.799057	0.980876	-0.928054	0.126003	-0.908216	0.582353	-0.0389335	0.783603	0.357254	0.357254	0.357254	0.357254
207843_x_at	CYB5A	0.980687	0.722492	0.810041	-0.229252	0.354045	0.205107	0.779323	0.103342	-0.248395	0.354045	0.354045	0.354045
222077_s_at	RACGAP1	-0.938334	0.487533	-0.126136	0.442428	-0.493386	0.787551	0.347369	0.118157	0.503244	0.347369	0.347369	0.347369
219990_at	E2F8	0.195688	0.543739	0.326064	-0.437909	0.0919194	0.336891	0.570542	0.424965	0.935643	0.336891	0.336891	0.336891
211781_x_at		0.523063	0.331496	-0.867382	0.788825	0.451273	0.36569	-0.0854017	-0.745617	-0.0344713	0.331496	0.331496	0.331496
218350_s_at	GMNN	0.324186	0.900856	-0.0276803	-0.892524	0.881805	0.128407	0.693408	0.332215	-0.49154	0.324186	0.324186	0.324186
206871_at	ELANE	0.941433	-0.659194	-0.97601	0.5314	-0.96783	0.615027	0.296911	0.495503	-0.415215	0.296911	0.296911	0.296911
205837_s_at	GYPA	0.918617	-0.195956	0.240053	0.302619	0.88329	0.0674099	0.290613	0.666256	0.0250596	0.290613	0.290613	0.290613
215726_s_at	CYB5A	0.951898	0.845587	0.282631	-0.305734	0.336093	0.10133	0.496151	-0.00696252	-0.758667	0.282631	0.282631	0.282631
202534_x_at	DHFR	-0.387289	0.282152	0.766631	-0.271613	0.215783	0.572723	0.348908	0.103	0.849321	0.282152	0.282152	0.282152
208511_at	PTTG3P	0.76892	0.266253	0.478283	0.386037	-0.0459822	0.0790791	0.0345013	-0.222298	0.411523	0.266253	0.266253	0.266253
209172_s_at	CENPF	0.855468	0.261129	-0.284477	0.230849	-0.686358	0.477126	0.569492	-0.00593526	0.449491	0.261129	0.261129	0.261129
209932_s_at	DUT	0.751763	0.260534	-0.439351	0.56661	0.640691	0.564453	-0.0093543	0.114391	0.213729	0.260534	0.260534	0.260534
221452_s_at	TMEM14B	0.948843	0.933545	0.964466	0.166341	0.880455	-0.107312	-0.0180554	0.0997352	0.258598	0.258598	0.258598	0.258598
217714_x_at	STMN1	0.196317	0.393718	0.256796	0.273412	0.756546	0.126685	-0.175749	-0.188764	0.353494	0.256796	0.256796	0.256796
218007_s_at	RPS27L	0.456456	0.826875	-0.8812	0.253581	-0.571763	0.283915	-0.0167957	0.346414	0.172093	0.253581	0.253581	0.253581
206196_s_at	RUNDC3A	0.167483	0.248936	0.665609	-0.600764	0.790876	0.633811	0.470841	-0.304159	-0.568667	0.248936	0.248936	0.248936
202110_at	COX7B	0.966	0.517111	-0.849064	0.246453	0.680599	0.00462239	-0.0711486	0.955645	-0.244314	0.246453	0.246453	0.246453
201403_s_at	MGST3	0.238581	0.168253	0.323521	0.262035	0.961442	-0.185371	0.150579	0.059033	0.438784	0.238581	0.238581	0.238581
206177_s_at	ARG1	0.530968	0.996797	0.849154	0.0492861	0.7363	-0.0351891	-0.26437	0.219879	-0.931631	0.219879	0.219879	0.219879
210986_s_at	TPM1	-0.79214	0.505147	0.796809	0.695582	0.218033	0.021911	-0.0163992	0.272908	-0.112619	0.218033	0.218033	0.218033
215449_at	TSPO2	0.657085	0.217642	0.165496	-0.415042	0.243454	0.36893	0.28379	0.19123	0.0738949	0.217642	0.217642	0.217642
209585_s_at	MINPP1	0.65183	0.35046	0.451593	0.0100506	0.376586	-0.219541	-0.0744845	-0.864996	0.216916	0.216916	0.216916	0.216916
214539_at	SERPINB10	-0.0943184	0.290365	0.0811954	0.337853	-0.613966	-0.0813903	0.449659	0.640985	0.215976	0.215976	0.215976	0.215976
207194_s_at	ICAM4	0.959892	0.201903	-0.788752	0.772074	0.929677	-0.00770399	-0.123752	0.118888	0.399452	0.201903	0.201903	0.201903
207980_s_at	CITED2	0.712374	0.0689253	0.540215	-0.604542	0.976244	0.185054	0.418937	-0.739396	0.0669479	0.185054	0.185054	0.185054
202779_s_at	UBE2S	0.178172	-0.0304022	0.474953	0.959955	-0.881265	0.517527	0.000606513	0.154385	0.624885	0.178172	0.178172	0.178172
207854_at	GYPE	0.393173	-0.213364	0.173305	0.0455312	0.579456	0.0793737	0.304889	0.292768	0.139146	0.173305	0.173305	0.173305
220416_at	ATP8B4	-0.917045	0.694034	-0.136353	0.238156	0.176955	0.170485	0.423206	-0.685591	-0.544708	0.170485	0.170485	0.170485
216379_x_at	CD24	0.932899	-0.859702	0.91849	0.176211	1	-0.799719	-0.0109872	0.166279	-0.96366	0.166279	0.166279	0.166279
202252_at	RAB13	0.99232	0.161893	0.489603	-0.689758	0.00566904	0.316906	0.442894	-0.6989	-0.638458	0.161893	0.161893	0.161893
213134_x_at	BTG3	0.953559	0.00725168	0.838509	-0.863744	0.704175	0.956608	-0.056429	0.158403	0.0121056	0.158403	0.158403	0.158403
218883_s_at	MLF1IP	-0.662205	0.871071	-0.976641	0.155166	0.932107	0.189473	0.191798	0.0568644	-0.383735	0.155166	0.155166	0.155166
204146_at	RAD51AP1	0.258657	0.167406	-0.662571	-0.824306	-0.646855	0.64965	0.0236307	0.539287	0.150174	0.150174	0.150174	0.150174
209771_x_at	CD24	0.963845	-0.822345	0.875146	0.142642	0.999865	-0.772393	-0.00814127	0.267475	-0.972923	0.142642	0.142642	0.142642
214575_s_at	AZU1	0.53227	-0.341904	-0.849941	0.464755	-0.971205	0.22473	-0.237263	0.133657	0.134584	0.133657	0.133657	0.133657
201060_x_at	STOM	-0.680799	0.30759	-0.838937	0.133041	0.211014	0.507104	-0.170453	0.663699	-0.302825	0.133041	0.133041	0.133041
202705_at	CCNB2	0.794296	0.676053	-0.685368	0.443204	-0.932511	0.131262	0.825441	-0.115349	-0.31587	0.131262	0.131262	0.131262
201890_at	RRM2	0.47029	-0.00260786	-0.688136	0.761057	0.229956	0.0278476	0.215709	0.125531	-0.289756	0.125531	0.125531	0.125531
203948_s_at	MPO	0.99488	-0.372421	-0.918354	0.715616	0.464096	0.241316	0.0165391	0.125188	-0.634194	0.125188	0.125188	0.125188
216060_s_at	DAAM1	-0.234179	0.476506	-0.689981	0.648342	0.221632	0.659688	-0.911612	0.0316167	0.119704	0.119704	0.119704	0.119704
205034_at	CCNE2	0.119672	-0.558128	0.502475	0.104013	0.198101	0.233431	0.0483577	0.752112	-0.0575706	0.119672	0.119672	0.119672
217773_s_at	NDUFA4	0.119156	0.102507	-0.552998	0.350152	0.789211	0.170541	-0.403658	0.883578	-0.0298973	0.119156	0.119156	0.119156
206145_at	RHAG	0.947361	-0.363819	0.619453	-0.623676	0.571538	-0.191036	0.18452	0.100648	0.118695	0.118695	0.118695	0.118695
210254_at	MS4A3	0.73227	0.504667	-0.92065	-0.187229	0.317916	0.585072	0.116439	-0.51098	-0.0898065	0.116439	0.116439	0.116439
219978_s_at	NUSAP1	-0.0604087	0.176534	-0.0861914	0.186689	0.246828	0.35717	0.105417	0.106584	0.0849459	0.106584	0.106584	0.106584
216317_x_at	RHCE	0.812441	0.318822	-0.31686	-0.41801	0.272001	-0.250176	0.411682	-0.35518	0.101775	0.101775	0.101775	0.101775
205020_s_at	ARL4A	0.796137	-0.273494	-0.769511	0.314806	0.380725	0.740149	0.0979519	-0.102132	-0.915559	0.0979519	0.0979519	0.0979519
207384_at	PGLYRP1	0.531237	0.74173	-0.675038	0.391051	-0.312067	0.0945778	-0.307106	0.809569	-0.459579	0.0945778	0.0945778	0.0945778
202018_s_at	LTF	0	0.681498	-0.994374	0.0491737	0.954153	0.737725	0.234067	0.093001	-0.197634	0.093001	0.093001	0.093001
205557_at	BPI	0.939681	0.683419	-0.910343	0.288274	-0.250562	-0.198151	0.135439	0.0925901	-0.626261	0.0925901	0.0925901	0.0925901
217329_x_at		0.660094	0.835682	-0.453304	0.0765823	0.318906	-0.162713	-0.0120603	0.525453	-0.807181	0.0765823	0.0765823	0.0765823
208470_s_at	HPR	0.125848	-0.335064	0.659825	0.0746712	-0.919824	0.186006	-0.162079	0.220061	-0.466847	0.0746712	0.0746712	0.0746712
211821_x_at	GYPA	0.900157	-0.151187	0.348029	0.0386622	0.318456	-0.187637	0.353224	-0.193626	0.0720836	0.0720836	0.0720836	0.0720836
211747_s_at	LSM5	0.600404	0.306241	-0.00623368	0.649758	-0.190408	-0.456076	0.0771438	0.0703557	-0.458226	0.0703557	0.0703557	0.0703557
205838_at	GYPA	0.864945	-0.0875921	0.399293	0.0571332	0.73738	0.0695851	0.377158	-0.000935945	-0.204237	0.0695851	0.0695851	0.0695851
206937_at	SPTA1	0.872266	-0.248799	-0.315217	0.279528	-0.076667	-0.356015	0.321195	0.0691001	0.398615	0.0691001	0.0691001	0.0691001
201664_at	SMC4	0.874377	0.392117	-0.820956	-0.027982	0.605912	0.86901	-0.410026	0.068986	-0.0662601	0.068986	0.068986	0.068986
218194_at	REXO2	0.937705	-0.347989	-0.657102	0.96308	-0.936966	0.0651667	-0.081646	0.185751	0.218337	0.0651667	0.0651667	0.0651667
218117_at	RBX1	0.9457	0.594363	0.0883968	-0.923687	-0.370242	0.0646682	-0.0710553	-0.376478	0.088064	0.0646682	0.0646682	0.0646682
201062_at	STOM	-0.0123063	0.0147092	0.295324	0.0210905	0.416719	0.0646002	0.0637305	0.172499	0.297139	0.0646002	0.0646002	0.0646002
208580_x_at	HIST1H4K	0.568156	0.0636181	0.639932	0.0393255	0.23315	0.0636485	-0.224993	-0.728759	-0.657213	0.0636181	0.0636181	0.0636181
203675_at	NUCB2	0.912149	0.0606213	-0.111081	0.0100281	0.661163	0.290667	-0.761477	0.0866091	0.0198092	0.0606213	0.0606213	0.0606213
201695_s_at	PNP	0.385942	0.379238	-0.315127	0.467768	-0.736075	-0.289534	0.33055	0.0605625	-0.453469	0.0605625	0.0605625	0.0605625
206698_at	XK	0.989715	0.290136	-0.233302	0.028769	0.546252	-0.533886	0.0600681	-0.91403	0.205292	0.0600681	0.0600681	0.0600681
214463_x_at	HIST1H4J	0.398203	0.0406277	-0.0137276	0.0576953	0.261473	0.390433	0.0735514	-0.674611	-0.435666	0.0576953	0.0576953	0.0576953
201568_at	UQCRQ	0.953694	0.609645	-0.514065	0.336796	0.724287	-0.0734371	0.0563824	-0.138817	-0.84007	0.0563824	0.0563824	0.0563824
201291_s_at	TOP2A	-0.917629	0.385094	-0.674071	0.29982	-0.731801	0.0537013	0.1311	0.131557	0.04292	0.0537013	0.0537013	0.0537013
204822_at	TTK	0.633056	-0.234021	0.0518273	-0.0563687	-0.496716	0.95645	-0.0226976	0.68776	0.286592	0.0518273	0.0518273	0.0518273
204159_at	CDKN2C	0.0486863	-0.359976	0.238073	0.258302	-0.665752	-0.0470849	0.418377	-0.875223	0.513917	0.0486863	0.0486863	0.0486863
208691_at	TFRC	0.936133	0.764583	-0.720947	0.0408994	-0.900882	0.441574	-0.305193	0.0426426	-0.683419	0.0408994	0.0408994	0.0408994
210933_s_at	FSCN1	0.991826	-0.605435	-0.914394	-0.901922	0.779627	0.67641	0.172903	0.0332375	-0.427848	0.0332375	0.0332375	0.0332375
219905_at	ERMAP	0.668179	0.0266505	0.215523	-0.198471	0.673086	-0.465615	0.199799	-0.146281	-0.420144	0.0266505	0.0266505	0.0266505
204798_at	MYB	-0.848417	0.0253923	-1.00027	0.721169	-0.606407	-0.774749	0.892601	0.237319	0.118649	0.0253923	0.0253923	0.0253923
210987_x_at	TPM1	0.0249719	0.71707	0.848029	-0.0112648	0.630163	-0.00856502	-0.131473	0.570424	-0.481131	0.0249719	0.0249719	0.0249719
211820_x_at	GYPA	0.904559	-0.0445281	-0.209087	0.0248454	0.697966	-0.0931503	0.690515	-0.0280327	0.0661684	0.0248454	0.0248454	0.0248454
201006_at	PRDX2	0.591017	-0.093883	0.212103	0.0236088	-0.241834	-0.431582	0.131847	-0.329863	0.501582	0.0236088	0.0236088	0.0236088
203949_at	MPO	0.972917	-0.379467	-0.857278	0.822732	0.650094	0.49659	0.0193851	-0.0180797	-0.852554	0.0193851	0.0193851	0.0193851
206647_at	HBZ	0.193128	-0.239443	-0.812022	0.135312	0.533114	-0.353749	0.086673	-0.170388	0.0175394	0.0175394	0.0175394	0.0175394
216833_x_at	GYPB	0.681383	-0.0297959	0.0149203	0.0036425	-0.0946639	0.0187162	0.312144	-0.0553805	0.116356	0.0149203	0.0149203	0.0149203
205513_at	TCN1	-0.839614	0.0148694	-0.939103	0.012389	0.99973	0.899327	0.000256602	0.949254	-0.0348955	0.012389	0.012389	0.012389
215017_s_at	FNBP1L	0.7223	0.0121243	-0.0223017	0.322878	0.64771	0.384837	-0.516003	-0.48014	-0.225032	0.0121243	0.0121243	0.0121243
205849_s_at	UQCRB	-0.473164	0.0991216	0.335156	-0.00591343	0.240709	0.16661	-0.0456751	0.00961056	-0.190641	0.00961056	0.00961056	0.00961056
221505_at	ANP32E	-0.800359	0.8091	0.00891169	0.975514	-0.994286	0.417953	-0.0107306	-0.0084235	0.170213	0.00891169	0.00891169	0.00891169
202503_s_at	KIAA0101	0.443207	0.85611	-0.566973	-0.0260371	-0.886484	-0.0458614	0.0921433	0.653335	0.00518158	0.00518158	0.00518158	0.00518158
209398_at	HIST1H1C	0.911206	0.0048497	-0.0308309	-0.717122	0.901692	0.665874	0.847392	-0.331667	-0.78556	0.0048497	0.0048497	0.0048497
205967_at	HIST1H4C	-0.84918	0.00356865	0.209942	-0.848522	-0.963331	0.0989736	0.109382	-0.404009	0.124817	0.00356865	0.00356865	0.00356865
209301_at	CA2	0.875006	-0.0266276	-1.00162	-0.966768	0.921893	0.894931	0.00265933	-0.0407478	0.619245	0.00265933	0.00265933	0.00265933
214039_s_at	LAPTM4B	-0.569504	0.000434643	-0.911536	0.172524	-0.99955	1	-1.03019	0.837214	0.814357	0.000434643	0.000434643	0.000434643
202665_s_at	WIPF1	-0.779609	-0.532987	-0.877014	0.299292	-0.539368	0.0465865	0.735794	0.0373921	-0.254058	-0.254058	0	0
202118_s_at	CPNE3	-0.990748	0.879009	-0.277838	0.277144	-0.567624	0.964063	-0.808668	-0.0279185	-0.763344	-0.277838	0	0
221969_at	PAX5	0.689198	-0.128837	-0.866302	0.234682	0.691802	-0.914055	0.0529299	-0.182395	-0.0234547	-0.0234547	0	0
207802_at	CRISP3	-0.973052	-0.0633436	-0.889234	0.682181	-0.328624	-0.0682256	0.691075	0.0402228	-0.999908	-0.0682256	0	0
205403_at	IL1R2	-0.892971	-0.375864	-0.63345	-0.793637	0.874651	0.859765	0.356046	-0.483815	0.0559657	-0.375864	0	0
221577_x_at	GDF15	-1.00004	-0.967081	-0.388941	-0.426453	-0.977009	0.0805067	0.0596016	-0.955029	-0.250138	-0.426453	0	0
201110_s_at	THBS1	-0.599775	-0.0078007	-0.265325	-0.840832	-0.910825	-0.516666	-0.150532	0.968452	-0.892654	-0.516666	0	0
203589_s_at	TFDP2	0.304873	-0.0291211	-0.685953	-0.0218999	-0.770224	-0.501665	0.033055	0.0209332	-0.0266416	-0.0266416	0	0
206283_s_at	TAL1	0.873883	-0.665714	0.54035	-0.392063	0.788761	0.0437088	-0.173673	-0.817126	-0.740921	-0.173673	0	0
219183_s_at	CYTH4	-0.815585	0.0193988	-0.30446	0.108713	0.23414	-0.407224	-0.0598115	-0.252431	0.117847	-0.0598115	0	0
218918_at	MAN1C1	0.793443	-0.0515167	0.569943	-0.373288	-0.94313	-0.226769	-0.22364	0.650094	0.979102	-0.0515167	0	0
206697_s_at	HP	-0.768201	-0.0834286	0.681204	0.162518	-0.964546	0.423742	-0.621466	0.496439	-0.354411	-0.0834286	0	0
207269_at	DEFA4	0.895801	0.743721	-0.97412	-0.284834	-0.0826959	-0.101421	0.0321685	0.768228	-0.842581	-0.0826959	0	0
213506_at	F2RL1	0.384437	0.173812	-0.89378	-0.784463	-0.642671	0.806992	1	-0.179359	-0.844919	-0.179359	0	0
205267_at	POU2AF1	-0.796048	0.319875	-0.88183	0.463114	-0.105552	-0.6949	-0.477606	-0.410948	-0.255525	-0.410948	0	0
206111_at	RNASE2	-0.451112	-0.875646	-0.528085	-0.393704	-0.782417	-0.0184669	0.325767	0.185728	-0.321694	-0.393704	0	0
202467_s_at	COPS2	0.618954	0.712746	-0.943649	-0.479854	-0.519662	0.534407	0.298264	-0.565151	-0.80161	-0.479854	0	0
32091_at	SLC25A44	-0.661082	-0.211557	-0.118147	-0.729556	0.773643	0.731811	-0.154731	-0.359015	0.287945	-0.154731	0	0
214407_x_at	GYPB	0.885605	-0.0314545	0.240503	-0.226577	-0.514398	-0.147305	0.313171	-0.488221	0.387472	-0.0314545	0	0
204307_at	TECPR2	-0.076892	0.488814	-0.491606	0.403642	0.102313	-0.143657	0.172366	-0.0414555	-0.0179751	-0.0179751	0	0
201310_s_at	C5orf13	-0.747496	0.675527	-0.506954	-0.857493	0.592279	-0.994834	0.423253	0.0674565	-0.547506	-0.506954	0	0
212770_at	TLE3	-0.819897	-0.130118	-0.764965	-0.0622372	0.403941	-0.576825	0.0161659	-0.133018	-0.0699285	-0.130118	0	0
209602_s_at	GATA3	0.984101	0.48242	-0.972275	-0.862305	-0.417664	-0.263612	-0.243258	-0.81014	0.0948505	-0.263612	0	0
214590_s_at	UBE2D1	-0.230002	-0.501052	-0.91966	-0.245216	-0.382885	-0.241633	0.30076	-0.0915628	-0.244062	-0.244062	0	0
202870_s_at	CDC20	-0.394251	0.0587798	0.0659825	-0.61113	-0.807163	-0.0643283	-6.99823e-05	-0.054262	0.078297	-0.054262	0	0
206765_at	KCNJ2	0.268089	-0.00345427	-0.888626	0.955031	0.961307	-0.0807559	-0.321848	0.993152	-0.0861152	-0.00345427	0	0
221425_s_at	ISCA1	0.203593	-0.11772	-0.0783374	0.593817	-0.784397	0.895192	-0.0212979	-0.0721819	-0.355351	-0.0721819	0	0
208650_s_at	CD24	0.670469	-0.901199	-0.880097	0.546959	0.940745	-0.2347	-0.00466548	0.0403826	-0.940595	-0.00466548	0	0
218132_s_at	TSEN34	-0.12194	0.879467	-0.235845	-0.884295	0.623549	0.102418	-0.11687	-0.0910606	0.233997	-0.0910606	0	0
212768_s_at	OLFM4	-0.44936	-0.0388434	-0.967054	0.214727	0.944254	-0.803911	0.935873	-0.135689	-0.733676	-0.135689	0	0
202634_at	POLR2K	-0.775567	0.923571	-0.36835	-0.470961	-0.550886	-0.0335803	-0.660819	0.754577	0.213133	-0.36835	0	0
211743_s_at	PRG2	0.61947	-0.0896738	-0.617427	0.0601911	0.160758	-0.176013	-0.215825	0.0268456	-0.025243	-0.025243	0	0
210244_at	CAMP	-0.188861	0.311719	-0.962418	0.463609	-0.270854	0.0215485	-0.0817393	0.257956	-0.473656	-0.0817393	0	0
222322_at		-0.383382	-0.628083	0.341997	-0.0242833	0.342752	0.2001	-0.0539097	-0.396749	-0.198711	-0.0539097	0	0
211709_s_at	CLEC11A	-0.978127	-0.730109	-0.9991	0.894323	0.853325	-0.440872	-0.0621209	-0.737616	0.92317	-0.440872	0	0
208886_at	H1F0	0.891399	-0.040765	-0.956882	-0.794649	-1.00135	-0.522897	0.677218	-0.425946	0.710427	-0.425946	0	0
204172_at	CPOX	0.88309	0.56435	-0.612296	-0.117279	0.282732	-0.295606	0.799757	-0.268114	-0.0363055	-0.0363055	0	0
210429_at	RHD	0.786571	-0.138056	-0.186943	-0.0151771	0.666607	-0.178461	0.423136	0.396909	-0.10714	-0.0151771	0	0
221582_at	HIST3H2A	0.650213	0.0401588	-0.406832	-0.793007	-0.955818	-0.409014	0.69875	-0.996713	-0.864706	-0.409014	0	0
211163_s_at	TNFRSF10C	-0.672805	0.257583	-0.142137	-0.0890613	0.582831	0.22942	0.0781235	-0.196001	-0.111014	-0.0890613	0	0
208989_s_at	KDM2A	-0.0745116	-0.124628	0.876497	-0.512153	0.0700531	-0.17556	0.188719	-0.228268	-0.103334	-0.103334	0	0
205084_at	BCAP29	-0.108444	0.191929	-0.169997	0.177336	0.927922	-0.235617	-0.759191	0.162135	-0.356177	-0.108444	0	0
221435_x_at	HYI	0.714619	-0.544906	-0.215906	-0.198898	0.123189	-0.90336	0.219628	0.390449	-0.570708	-0.198898	0	0
221558_s_at	LEF1	-0.390523	-0.144622	-0.729566	0.611085	0.834428	0.0295697	-0.670267	0.111697	-0.286684	-0.144622	0	0
207341_at	PRTN3	0.497462	-0.846548	-0.068413	0.681124	-0.797444	0.651327	-0.407927	0.441697	-0.161088	-0.068413	0	0
203810_at	DNAJB4	-0.901639	0.542	-0.583221	0.0562114	0.954918	-0.09775	-0.638612	-0.512418	-0.723152	-0.512418	0	0
209273_s_at	ISCA1	-0.0687626	-0.511369	-0.437753	0.738865	-0.960497	0.930732	-0.51122	-0.0783568	0.0256328	-0.0783568	0	0
209913_x_at	KIAA0415	-0.0898271	0.385666	-0.864637	0.0998314	-0.49712	-0.385426	0.158836	-0.831804	-0.830131	-0.385426	0	0
221345_at	FFAR2	-0.424837	0.193302	-0.779908	0.117279	0.596644	-0.07278	0.471704	-0.410149	-0.226912	-0.07278	0	0
202084_s_at	SEC14L1	0.0710981	-0.0165164	-0.790913	0.911838	0.88347	-0.154034	-0.00517869	-0.0284664	0.53462	-0.00517869	0	0
203691_at	PI3	0.138558	-0.0811868	0.0464038	-0.917414	0.980338	-0.524959	0.226183	-0.134	-0.922253	-0.0811868	0	0
214516_at	HIST1H4B	0.394565	0.00718305	-0.277298	0.0724452	-0.00215963	-0.384316	0.0253569	-0.547893	-0.419502	-0.00215963	0	0
202635_s_at	POLR2K	-0.347586	0.718214	-0.819246	-0.951951	-0.425178	0.274828	-0.014463	0.378441	0.390109	-0.014463	0	0
219890_at	CLEC5A	-0.731237	-0.614357	-0.18278	-0.854075	-0.0994331	-0.192011	0.425422	-0.333995	-0.632199	-0.333995	0	0
201888_s_at	IL13RA1	0.266292	-0.0487944	-0.262085	0.595368	-0.748898	-0.201527	-0.531025	0.849176	-0.108699	-0.108699	0	0
209047_at	AQP1	0.985538	-0.0469644	-0.505198	-0.0622372	0.900297	-0.0485125	-0.141341	0.00657444	-0.204054	-0.0485125	0	0
208971_at	UROD	0.868044	0.391774	-0.617832	-0.360832	-0.797894	-0.693268	-0.0823925	0.0404739	0.436652	-0.0823925	0	0
215783_s_at	ALPL	-0.93757	-0.103262	-0.809074	0.127712	0.334563	-0.749485	0.388658	-0.896978	0.0278338	-0.103262	0	0
205653_at	CTSG	-0.576645	0.0433728	-0.746759	0.638246	-0.975029	0.153287	-0.866567	0.273216	-0.5484	-0.5484	0	0
207332_s_at	TFRC	0.983292	0.872604	-0.940004	0.0665542	-0.868127	0.367865	-0.0490342	-0.420913	-0.775908	-0.0490342	0	0
218111_s_at	CMAS	-0.8819	-0.0283891	-0.570348	-0.0536706	0.612166	-0.890241	-0.0784268	-0.762224	0.0887518	-0.0784268	0	0
219227_at	CCNJL	-0.643297	0.0052386	-0.702538	-0.0846543	-0.504634	0.237396	-0.00648502	0.211432	0.290513	-0.00648502	0	0
218039_at	NUSAP1	-0.796766	0.441518	-0.625124	-0.282496	-0.465176	-0.460608	0.324671	0.125576	-0.321992	-0.321992	0	0
203588_s_at	TFDP2	0.718482	-0.0506931	-0.926501	0.0737493	-0.67826	-0.0806653	-0.331576	-0.547539	0.337605	-0.0806653	0	0
217256_x_at		-0.819223	0.142723	-0.0729364	-0.0940079	0.798074	-0.115854	0.00615844	-0.305575	0.64474	-0.0729364	0	0
202119_s_at	CPNE3	-0.791736	0.749645	-0.793321	0.329466	0.545847	0.202751	-0.398502	-0.473953	-0.424523	-0.398502	0	0
213096_at	TMCC2	0.245542	0.258887	-0.529121	-0.0325801	0.440835	-0.192974	0.461137	-0.11245	-0.641072	-0.0325801	0	0
210036_s_at	KCNH2	0.351538	0.103125	-0.428054	-0.315031	-0.251957	-0.301566	0.304796	0.393713	-0.809153	-0.251957	0	0
213596_at	CASP4	-0.644554	-0.232145	-0.290935	-0.128049	0.514218	-0.66286	-0.236027	0.0459754	0.00144442	-0.232145	0	0
207459_x_at	GYPB	0.839973	-0.0364185	-0.216896	-0.440742	-0.779807	-0.0915528	0.208151	-0.234214	0.00233859	-0.0915528	0	0
214455_at	HIST1H2BC	-0.790433	0.172073	0.526217	-0.376751	0.605687	-0.0244262	0.112905	-0.0786422	-0.00284299	-0.00284299	0	0
220302_at	MAK	-0.825691	-0.0827195	-0.406742	-0.380236	-0.00760371	-0.079555	-0.0740179	-0.0640894	0.0324995	-0.079555	0	0
209879_at	SELPLG	0.636515	-0.645606	0.663021	-0.156897	-0.126608	0.0658464	0.319936	-0.255353	-0.922483	-0.126608	0	0
201163_s_at	IGFBP7	-0.97157	-0.0181406	0.9468	0.317909	0.998425	-0.576847	-0.0101474	-0.510375	-0.306722	-0.0181406	0	0
206851_at	RNASE3	-0.537885	-0.437022	-0.738995	0.636807	-0.522811	-0.0255591	-0.313217	0.134502	-0.548125	-0.437022	0	0
222036_s_at	MCM4	-0.759129	0.15638	-0.830633	-0.344935	-0.726087	0.286248	-0.192871	0.163448	0.141576	-0.192871	0	0
209900_s_at	SLC16A1	-0.586212	-0.0801345	-0.380367	0.103946	-0.491361	0.523962	0.560651	0.566132	-0.248097	-0.0801345	0	0
211612_s_at	IL13RA1	-0.435886	-0.050167	0.047619	0.682136	-0.772339	-0.76419	-0.230195	0.820002	0.671405	-0.050167	0	0
206682_at	CLEC10A	-0.862475	-0.0478108	-0.849379	0.175514	-0.864573	0.0820248	-0.00387235	0.605214	0.114201	-0.00387235	0	0
41469_at	PI3	0.236784	-0.356705	-0.431902	-0.768769	0.956177	-0.328643	0.354157	-0.202917	-0.95011	-0.328643	0	0
201202_at	PCNA	-0.00134741	0.200554	0	0.348713	-0.00251957	0.582671	-0.264696	-0.400653	0.164068	0	0	0
214696_at	C17orf91	0.887357	-0.34529	-0.137974	0.823519	-0.830604	0.0382027	-0.476789	0.829247	-0.801541	-0.137974	0	0
209606_at	CYTIP	-0.323692	-0.115135	-0.669975	0.082878	-0.768784	0.745383	0.361039	-0.0700589	0.0942315	-0.0700589	0	0
203509_at	SORL1	-0.821873	-0.263737	-0.708052	-0.453806	-0.657743	-0.0858994	-0.0213329	0.271173	0.927527	-0.263737	0	0
205033_s_at	DEFA3	-0.824747	0.300018	-0.746737	0.881596	-0.973724	-0.0406272	0.102361	0.332534	-0.0411546	-0.0406272	0	0
211573_x_at	TGM2	-0.853178	-0.0625658	-0.805045	-0.514019	-0.135652	0.538123	-0.655209	0.422408	0.068186	-0.135652	0	0
213012_at	NEDD4	0.5404	-0.522842	-0.269556	-0.285779	-0.0399082	0.73095	-0.4226	0.379857	-0.0996194	-0.0996194	0	0
216012_at		-0.578486	-0.90511	0.581848	-0.238179	-0.8522	0.370109	-0.746874	-0.315276	-0.789343	-0.578486	0	0
205049_s_at	CD79A	0.65448	-0.00496408	-0.869453	-0.226509	-0.581436	-0.984275	0.448773	0.0119162	-0.836161	-0.226509	0	0
207542_s_at	AQP1	0.835572	-0.157387	0.023922	-0.269185	0.688338	0.641878	-0.275054	-0.0119162	-0.873143	-0.0119162	0	0
208970_s_at	UROD	0.851875	0.129775	-0.863939	-0.66588	-0.814182	-0.519634	-0.334095	-0.686253	0.745644	-0.519634	0	0
206157_at	PTX3	0.446845	-0.778401	-0.925173	-0.0143901	-0.960677	-0.0102191	-0.0067183	1	-0.0641966	-0.0143901	0	0
204788_s_at	PPOX	1	-0.0023791	-0.845981	-0.693491	0.805633	-0.0561031	0.0119436	-0.609277	0.230099	-0.0023791	0	0
212531_at	LCN2	-0.997126	-0.0133824	-0.107976	0.998404	0.658778	0.814311	-0.882803	-0.0410446	0.101477	-0.0133824	0	0
217738_at	NAMPT	0.926342	-0.0212518	-0.822036	-0.0899607	-0.919194	0.0248793	0.0495941	-0.0610647	1	-0.0212518	0	0
209560_s_at	DLK1	-0.999731	-0.994716	-0.693087	-0.717144	-0.977279	0.513448	0.319866	0.99233	0.172574	-0.693087	0	0
218723_s_at	C13orf15	-0.791601	-0.96898	-1.00104	-0.995188	0.76622	-0.0480593	-0.00163292	-0.227389	-0.755801	-0.755801	0	0
202589_at	TYMS	-0.941118	-0.00121243	0	0.0628893	-0.931027	-0.0462466	0.05258	-0.0946902	0.0691031	-0.00121243	0	0
217378_x_at		-0.98958	-0.94766	-0.5417	-0.734255	-0.316971	0.01713	-0.914948	0.776355	-0.0579604	-0.5417	0	0
201887_at	IL13RA1	0.0935549	0.00420918	-0.652129	0.597189	-0.964231	-0.045023	-0.820309	0.442565	0.00254494	0.00254494	0.00254494	-0.00254494
218319_at	PELI1	0.618325	0.00329414	0.000247547	-0.364812	0.947674	0.602225	0.174466	-0.987422	-0.345263	0.00329414	0.00329414	-0.00329414
205227_at	IL1RAP	0.674871	0.342956	-0.80014	0.722383	-0.917664	-0.66073	0.0881543	-0.386819	0.0099734	0.0099734	0.0099734	-0.0099734
219073_s_at	OSBPL10	-0.621873	0.0146635	-0.708187	0.010118	0.894088	0.577912	0.000606513	0.836552	0.611198	0.0146635	0.0146635	-0.0146635
221211_s_at	C21orf7	0.92185	0.019742	-0.888356	0.934165	0.583056	-0.0445245	-0.0976253	0.262338	-0.45708	0.019742	0.019742	-0.019742
207094_at	CXCR1	-0.641994	0.303198	0.323454	0.293828	0.687078	-0.263431	0.0208081	-0.246975	-0.00644259	0.0208081	0.0208081	-0.0208081
210166_at	TLR5	0.90667	-0.193279	-0.813732	0.0941877	0.0224962	0.386604	-0.728166	0.69228	-0.0310207	0.0224962	0.0224962	-0.0224962
221958_s_at	WLS	0.835392	0.0743011	-0.951751	0.92706	-0.97017	0.149072	-0.00541196	0.0241748	-0.552802	0.0241748	0.0241748	-0.0241748
202912_at	ADM	0.940759	0.807316	-0.824444	0.975739	0.165527	-0.200168	-0.478375	0.0251335	-0.0139628	0.0251335	0.0251335	-0.0251335
202748_at	GBP2	-0.445183	-0.0793339	0.153322	0.682136	-0.434536	0.0265788	0.15788	-0.609551	0.105879	0.0265788	0.0265788	-0.0265788
213418_at	HSPA6	0.353425	0.144599	-0.795774	0.801889	-1.00153	0.0321302	0.0304656	-0.0633018	0.884217	0.0321302	0.0321302	-0.0321302
218035_s_at	RBM47	0.225286	0.0168138	-0.409488	-0.231456	0.735805	0.988444	0.0357376	0.98692	0.0234088	0.0357376	0.0357376	-0.0357376
219157_at	KLHL2	0.294049	-0.590108	0.0432982	0.849264	-0.520112	0.309224	0.0411962	0.82911	0.0251742	0.0432982	0.0432982	-0.0432982
207890_s_at	MMP25	-0.839883	0.37313	-0.716199	0.0482293	0.634392	-0.0516847	0.497084	0.129914	-0.0843039	0.0482293	0.0482293	-0.0482293
210119_at	KCNJ15	-0.641725	0.829849	-0.470452	0.204857	0.0542158	0.110484	0.806919	-0.169406	0.0227669	0.0542158	0.0542158	-0.0542158
219528_s_at	BCL11B	-0.331013	-0.289335	0.0557206	0.367847	0.909025	-0.351302	0.350425	0.523056	-0.439678	0.0557206	0.0557206	-0.0557206
213716_s_at	SECTM1	0.321311	-0.200142	-0.503736	0.269365	-0.666517	0.0561031	-0.162965	0.339154	0.204856	0.0561031	0.0561031	-0.0561031
212827_at	IGHM	0.905816	0.641602	-0.997344	0.079258	-0.944614	-0.967281	0.727512	-0.260193	0.205452	0.079258	0.079258	-0.079258
206337_at	CCR7	-0.880305	-0.590154	0.913989	0.0736594	0.980023	-0.0714658	0.104367	0.821691	0.2312	0.104367	0.104367	-0.104367
210184_at	ITGAX	-0.645273	0.0841149	0.125934	0.306239	0.672771	0.0188294	-0.352594	0.700954	0.617365	0.125934	0.125934	-0.125934
203749_s_at	RARA	-0.546643	-0.428524	0.678729	0.668645	0.133537	-0.363605	0.237706	-0.563644	0.339738	0.133537	0.133537	-0.133537
203233_at	IL4R	-0.765506	0.215983	-0.642385	0.780461	0.596734	0.239209	0.134693	-0.138931	-0.218314	0.134693	0.134693	-0.134693
217967_s_at	FAM129A	0.991781	0.966304	-0.921303	0.500124	0.947989	-0.252623	-0.056569	0.00191755	0.134721	0.134721	0.134721	-0.134721
205220_at	GPR109B	-0.957242	0.978748	1	0.813828	-0.284442	0.135092	-0.567626	-0.0548327	0.213958	0.135092	0.135092	-0.135092
207387_s_at	GK	-0.55347	-0.578144	-0.642227	0.140731	0.419329	-0.775157	0.518709	0.16653	0.729778	0.140731	0.140731	-0.140731
204642_at	S1PR1	-0.892252	0.704443	-0.617675	0.130703	0.832943	0.767974	0.274774	0.0383053	0.151068	0.151068	0.151068	-0.151068
219471_at	C13orf18	0.761419	0.166148	-0.576537	0.848589	0.970485	0.927311	-0.915485	-0.0427795	0.026504	0.166148	0.166148	-0.166148
217966_s_at	FAM129A	0.966809	1	-0.866347	0.169848	0.986997	-0.844674	0.127064	-0.105636	0.573666	0.169848	0.169848	-0.169848
44790_s_at	C13orf18	0.929216	0.100609	0.175016	0.242766	0.97143	0.930641	-0.821662	-0.472127	-0.00371423	0.175016	0.175016	-0.175016
219434_at	TREM1	0.341478	0.651164	-0.59058	0.10235	0.905966	0.427277	-0.224666	-0.17073	0.183855	0.183855	0.183855	-0.183855
201670_s_at	MARCKS	0.406288	-0.485908	0.324737	-0.677549	0.791235	0.00145016	0.991416	-0.955394	0.18523	0.18523	0.18523	-0.18523
205003_at	DOCK4	0.488839	0.139498	-0.865582	0.316358	0.196887	0.505087	0.00184287	0.980026	-0.628439	0.196887	0.196887	-0.196887
209995_s_at	TCL1A	0.944577	0.713776	-0.481389	0.205846	0.8248	-0.630752	0.535528	-0.731041	0.00827678	0.205846	0.205846	-0.205846
210484_s_at	TNFRSF10C	-0.122839	-0.108981	-0.494892	0.219696	0.844461	0.281263	0.313824	0.339086	-0.0563555	0.219696	0.219696	-0.219696
204908_s_at	BCL3	0.742286	0.848355	0.28801	0.250793	-0.103167	0.796411	-0.00436223	-0.881181	-0.0284299	0.250793	0.250793	-0.250793
203434_s_at	MME	-0.0476084	0.0155785	0.769624	0.957212	0.999235	0.251422	-0.00776803	-0.0512259	0.275243	0.251422	0.251422	-0.251422
207008_at	CXCR2	0.475545	0.703001	0.152984	-0.716582	0.713669	0.414746	0.254735	0.231909	-0.328526	0.254735	0.254735	-0.254735
212683_at	SLC25A44	-0.855378	0.258476	-0.0812629	-0.371107	0.700036	0.753608	-0.0649902	0.256951	0.668998	0.256951	0.256951	-0.256951
206278_at	PTAFR	0.892836	-0.225271	-0.289563	0.311636	-0.820615	0.277162	-0.535131	0.822307	0.438509	0.277162	0.277162	-0.277162
215990_s_at	BCL6	0.373344	0.284257	-0.682037	0.641518	-0.795645	-0.0713298	0.668331	-0.58629	0.322152	0.284257	0.284257	-0.284257
203140_at	BCL6	0.849854	0.323466	-0.395873	0.808139	-0.788851	-0.00310425	0.3682	-0.973588	0.288243	0.288243	0.288243	-0.288243
210754_s_at	LYN	0.998967	-0.268404	0.292421	-0.657965	0.376316	0.733986	0.0210413	0.48402	-0.201784	0.292421	0.292421	-0.292421
204006_s_at	FCGR3B	0.750371	0.900169	-0.876947	-0.00865655	0.656213	0.0280289	0.297168	0.0060494	0.688142	0.297168	0.297168	-0.297168
209073_s_at	NUMB	0.29845	-0.0550053	0.805653	0.409961	0.805948	-0.375116	0.155244	0.653746	0.129815	0.29845	0.29845	-0.29845
39318_at	TCL1A	0.947631	0.463055	-0.509834	0.298505	0.715468	-0.503206	0.474247	-0.774277	0.00199468	0.298505	0.298505	-0.298505
213146_at	KDM6B	0.304222	0.820767	0.288415	0.489511	0.811437	0.123989	0.608053	-0.2659	-0.507107	0.304222	0.304222	-0.304222
204308_s_at	TECPR2	-0.218639	-0.173846	0.101202	0.305205	0.797489	0.626855	0.0769572	0.506757	0.470011	0.305205	0.305205	-0.305205
211965_at	ZFP36L1	0.993443	-0.524935	0.203281	0.907521	0.336453	0.590148	0.53891	0.0567274	0.155493	0.336453	0.336453	-0.336453
201041_s_at	DUSP1	0.349427	0.898431	-0.629895	0.852366	0.990912	0.525049	0.0483811	-0.528969	-0.842535	0.349427	0.349427	-0.349427
221803_s_at	NRBF2	-0.717	-0.71572	0.886511	0.042878	0.538738	0.353817	0.50042	-0.607862	0.397538	0.353817	0.353817	-0.353817
205568_at	AQP9	0.561913	0.295374	-0.523404	0.371557	0.962026	0.413523	-0.621256	0.145368	0.365898	0.365898	0.365898	-0.365898
200706_s_at	LITAF	0.80503	-0.0406506	0.924881	-0.387026	0.41375	-0.0518433	-0.0480312	0.800142	0.846708	0.41375	0.41375	-0.41375
211962_s_at	ZFP36L1	0.905322	-0.846296	-0.342898	0.888409	-0.82462	0.970815	0.438602	0.299171	0.71836	0.438602	0.438602	-0.438602
205068_s_at	ARHGAP26	0.912643	-0.179782	0.65987	0.323058	0.804058	0.765686	0.177802	0.163825	0.463981	0.463981	0.463981	-0.463981
201963_at	ACSL1	0.897507	-0.17523	-0.94815	0.551838	0.992081	0.926722	-0.0247037	-0.0272794	0.482254	0.482254	0.482254	-0.482254
205425_at	HIP1	0.860364	0.630485	0.489558	-0.828151	0.973095	-0.528629	0.749673	-0.894649	-0.581186	0.489558	0.489558	-0.489558
216782_at		0.113272	0.57517	0.523674	0.228286	0.769099	0.576213	0.593916	-0.230311	0.134767	0.523674	0.523674	-0.523674
207275_s_at	ACSL1	0.557647	-0.11836	-0.979611	0.797662	0.97224	0.938708	0.232085	-0.224284	0.684061	0.557647	0.557647	-0.557647
205931_s_at	CREB5	0.595643	0.844878	0.562224	-0.131287	0.94385	0.602225	0.0216945	-0.834589	-0.140247	0.562224	0.562224	-0.562224
218999_at	TMEM140	-0.536537	-0.110788	0.589725	0.833165	0.871367	0.493814	-0.233228	0.870132	0.718933	0.589725	0.589725	-0.589725
200798_x_at	MCL1	0.847339	0.954911	0.614704	-0.979404	0.820571	-0.141549	0.780326	-0.177419	0.192315	0.614704	0.614704	-0.614704
205180_s_at	ADAM8	-0.677027	0.127316	0.622873	0.742574	0.824305	0.833254	0.27447	0.718281	0.266508	0.622873	0.622873	-0.622873

## Sheet: Pentamidine CF Analysis
Probe	Symbol	PENTAMIDINE__HEPG2	PENTAMIDINE__PHH	PENTAMIDINE__HUH7	MEDIAN	POSITIVES	CF
201890_at	RRM2	0.951074	0.976248	0.906117	0.951074	0.951074	0.951074
203362_s_at	MAD2L1	0.797754	0.927306	0.96527	0.927306	0.927306	0.927306
209585_s_at	MINPP1	0.871629	0.899146	0.690508	0.871629	0.871629	0.871629
207802_at	CRISP3	0.858747	0.39057	0.975554	0.858747	0.858747	0.858747
202705_at	CCNB2	0.839933	0.92847	0.584322	0.839933	0.839933	0.839933
202534_x_at	DHFR	0.918744	0.826817	-0.0382647	0.826817	0.826817	0.826817
219990_at	E2F8	0.802327	0.818275	0.9669	0.818275	0.818275	0.818275
210986_s_at	TPM1	0.89719	0.0737336	0.807391	0.807391	0.807391	0.807391
218039_at	NUSAP1	0.82567	0.0338693	0.80241	0.80241	0.80241	0.80241
219148_at	PBK	0.379135	0.797332	0.965087	0.797332	0.797332	0.797332
203764_at	DLGAP5	0.795852	0.744987	0.968622	0.795852	0.795852	0.795852
209398_at	HIST1H1C	-0.907288	0.784132	1	0.784132	0.784132	0.784132
218007_s_at	RPS27L	0.860853	0.160063	0.783037	0.783037	0.783037	0.783037
207165_at	HMMR	0.854468	0.644532	0.782968	0.782968	0.782968	0.782968
206111_at	RNASE2	0.353574	0.795688	0.778102	0.778102	0.778102	0.778102
210036_s_at	KCNH2	0.850461	0.763714	-0.720923	0.763714	0.763714	0.763714
205653_at	CTSG	0.749281	0.142637	0.755951	0.749281	0.749281	0.749281
209891_at	SPC25	0.747855	0.103138	0.849145	0.747855	0.747855	0.747855
206851_at	RNASE3	0.834703	0.730827	0.14771	0.730827	0.730827	0.730827
209301_at	CA2	0.768231	-0.227744	0.727878	0.727878	0.727878	0.727878
203213_at	CDK1	0.830039	0.549034	0.725881	0.725881	0.725881	0.725881
202119_s_at	CPNE3	0.850891	-0.304652	0.7237	0.7237	0.7237	0.7237
218350_s_at	GMNN	0.96647	0.713904	0.34569	0.713904	0.713904	0.713904
48808_at	DHFR	0.850846	0.683849	0.035074	0.683849	0.683849	0.683849
201310_s_at	C5orf13	0.677194	0.516626	0.993986	0.677194	0.677194	0.677194
222036_s_at	MCM4	0.94238	0.658864	0.648387	0.658864	0.658864	0.658864
203675_at	NUCB2	0.508932	0.654456	0.969425	0.654456	0.654456	0.654456
208650_s_at	CD24	0.867599	-0.196239	0.63776	0.63776	0.63776	0.63776
216379_x_at	CD24	0.992732	-0.0403668	0.627109	0.627109	0.627109	0.627109
209560_s_at	DLK1	-0.368109	0.861896	0.623895	0.623895	0.623895	0.623895
209172_s_at	CENPF	0.620231	0.36611	0.849099	0.620231	0.620231	0.620231
218585_s_at	DTL	0.141683	0.616339	0.977849	0.616339	0.616339	0.616339
209771_x_at	CD24	0.984944	-0.132565	0.606289	0.606289	0.606289	0.606289
217329_x_at		0.895379	0.145617	0.604017	0.604017	0.604017	0.604017
205034_at	CCNE2	-0.258598	0.840565	0.600987	0.600987	0.600987	0.600987
202954_at	UBE2C	0.683149	0.19255	0.596695	0.596695	0.596695	0.596695
215017_s_at	FNBP1L	0.584822	0.900448	-0.127534	0.584822	0.584822	0.584822
221452_s_at	TMEM14B	0.767031	-0.0224387	0.571124	0.571124	0.571124	0.571124
201664_at	SMC4	0.565351	0.0702736	0.669987	0.565351	0.565351	0.565351
211747_s_at	LSM5	0.912722	0.556091	0.0336509	0.556091	0.556091	0.556091
205849_s_at	UQCRB	0.902737	0.183175	0.550465	0.550465	0.550465	0.550465
215726_s_at	CYB5A	0.966719	0.541771	0.0784804	0.541771	0.541771	0.541771
201568_at	UQCRQ	0.839797	0.201651	0.518834	0.518834	0.518834	0.518834
204886_at	PLK4	0.514094	0.307975	0.796557	0.514094	0.514094	0.514094
214575_s_at	AZU1	0.493378	0.493445	0.56022	0.493445	0.493445	0.493445
202018_s_at	LTF	0.920736	0.485166	-0.00941122	0.485166	0.485166	0.485166
39729_at	PRDX2	0.959066	0.477516	0.122575	0.477516	0.477516	0.477516
209932_s_at	DUT	0.837737	0.467821	-0.106439	0.467821	0.467821	0.467821
206698_at	XK	0.0991872	0.458411	0.4777	0.458411	0.458411	0.458411
208511_at	PTTG3P	0.539881	0.320696	0.456261	0.456261	0.456261	0.456261
204172_at	CPOX	0.43097	0.454095	0.653208	0.454095	0.454095	0.454095
205436_s_at	H2AFX	0.440784	-0.0913762	0.882727	0.440784	0.440784	0.440784
220416_at	ATP8B4	-0.518214	0.576588	0.4359	0.4359	0.4359	0.4359
205967_at	HIST1H4C	0.584324	0.433597	-0.928153	0.433597	0.433597	0.433597
202870_s_at	CDC20	0.392289	0.865962	0.423758	0.423758	0.423758	0.423758
222077_s_at	RACGAP1	-0.159954	0.422738	0.557741	0.422738	0.422738	0.422738
202110_at	COX7B	0.812221	0.227778	0.415265	0.415265	0.415265	0.415265
204822_at	TTK	-0.133125	0.414836	0.464662	0.414836	0.414836	0.414836
208651_x_at	CD24	0.863547	0.394886	0.410444	0.410444	0.410444	0.410444
203949_at	MPO	0.928411	0.4065	-0.587972	0.4065	0.4065	0.4065
201695_s_at	PNP	0.786819	-0.0715183	0.399885	0.399885	0.399885	0.399885
207843_x_at	CYB5A	0.706332	0.386276	0.398715	0.398715	0.398715	0.398715
202589_at	TYMS	0.394768	0.696136	-0.0709744	0.394768	0.394768	0.394768
201427_s_at	SEPP1	0.955761	0.39411	0.0311718	0.39411	0.39411	0.39411
206157_at	PTX3	-0.985488	0.389405	0.829496	0.389405	0.389405	0.389405
210254_at	MS4A3	0.387829	0.679921	0.0576151	0.387829	0.387829	0.387829
209366_x_at	CYB5A	0.847902	0.363438	0.250958	0.363438	0.363438	0.363438
213012_at	NEDD4	-0.484571	0.355353	0.747504	0.355353	0.355353	0.355353
217773_s_at	NDUFA4	0.351672	0.33376	0.359187	0.351672	0.351672	0.351672
207269_at	DEFA4	0.619348	0.329637	0.0924366	0.329637	0.329637	0.329637
214039_s_at	LAPTM4B	0.949218	0.318252	0.147091	0.318252	0.318252	0.318252
201291_s_at	TOP2A	-0.696891	0.404216	0.310662	0.310662	0.310662	0.310662
202634_at	POLR2K	0.662025	0.0949276	0.295558	0.295558	0.295558	0.295558
204146_at	RAD51AP1	0.0227309	0.286461	0.894893	0.286461	0.286461	0.286461
208580_x_at	HIST1H4K	0.285857	0.712237	-0.138368	0.285857	0.285857	0.285857
211743_s_at	PRG2	0.272363	0.481136	-0.577849	0.272363	0.272363	0.272363
211658_at	PRDX2	0.579162	-0.0948477	0.267187	0.267187	0.267187	0.267187
214463_x_at	HIST1H4J	0.255609	0.602932	-0.0552049	0.255609	0.255609	0.255609
211714_x_at	TUBB	0.626956	-0.396816	0.254539	0.254539	0.254539	0.254539
203948_s_at	MPO	0.843284	0.252798	-0.695145	0.252798	0.252798	0.252798
209273_s_at	ISCA1	0.242908	-0.190255	0.709905	0.242908	0.242908	0.242908
202467_s_at	COPS2	-0.0222101	0.240442	0.780351	0.240442	0.240442	0.240442
266_s_at	CD24	0.71283	0.024517	0.233238	0.233238	0.233238	0.233238
207194_s_at	ICAM4	-0.730512	0.384815	0.232779	0.232779	0.232779	0.232779
201006_at	PRDX2	0.417419	-0.213584	0.228486	0.228486	0.228486	0.228486
206676_at	CEACAM8	0.22826	0.363781	-0.147791	0.22826	0.22826	0.22826
219978_s_at	NUSAP1	0.195001	0.158818	0.76993	0.195001	0.195001	0.195001
221505_at	ANP32E	0.77131	0.193578	0.13201	0.193578	0.193578	0.193578
201403_s_at	MGST3	-0.207521	0.232917	0.185263	0.185263	0.185263	0.185263
218009_s_at	PRC1	0.177636	-0.178493	0.678664	0.177636	0.177636	0.177636
206196_s_at	RUNDC3A	0.169236	0.535377	-0.872053	0.169236	0.169236	0.169236
221425_s_at	ISCA1	0.0106409	0.16841	0.421875	0.16841	0.16841	0.16841
201060_x_at	STOM	0.213928	0.166617	-0.501756	0.166617	0.166617	0.166617
203588_s_at	TFDP2	0.163871	0.159229	0.431355	0.163871	0.163871	0.163871
207341_at	PRTN3	0.160859	0.209154	0.023574	0.160859	0.160859	0.160859
214516_at	HIST1H4B	0.14963	0.473005	0.111144	0.14963	0.14963	0.14963
214539_at	SERPINB10	0.141638	0.324487	0.0345461	0.141638	0.141638	0.141638
208079_s_at	AURKA	0.130204	0.138937	0.721657	0.138937	0.138937	0.138937
207542_s_at	AQP1	0.136521	0.29329	-0.581017	0.136521	0.136521	0.136521
201202_at	PCNA	0.110938	0.238695	0.128406	0.128406	0.128406	0.128406
217714_x_at	STMN1	0.742557	-0.455911	0.123792	0.123792	0.123792	0.123792
205084_at	BCAP29	-0.549163	0.120141	0.397177	0.120141	0.120141	0.120141
210429_at	RHD	0.113677	0.174234	-0.0158154	0.113677	0.113677	0.113677
201163_s_at	IGFBP7	-0.0139917	0.101185	0.952668	0.101185	0.101185	0.101185
202635_s_at	POLR2K	0.872558	-0.105662	0.0993917	0.0993917	0.0993917	0.0993917
206283_s_at	TAL1	-0.275125	0.520326	0.0973947	0.0973947	0.0973947	0.0973947
209047_at	AQP1	0.0913537	0.479263	-0.822128	0.0913537	0.0913537	0.0913537
201714_at	TUBG1	0.772171	0.0671904	-0.0860553	0.0671904	0.0671904	0.0671904
218117_at	RBX1	0.0670153	-0.490591	0.896293	0.0670153	0.0670153	0.0670153
215449_at	TSPO2	0.65512	-0.288882	0.0622518	0.0622518	0.0622518	0.0622518
202779_s_at	UBE2S	-0.842876	0.920066	0.0600712	0.0600712	0.0600712	0.0600712
206145_at	RHAG	0.139125	0.0590828	-0.136991	0.0590828	0.0590828	0.0590828
210244_at	CAMP	0.0556952	-0.865254	0.584575	0.0556952	0.0556952	0.0556952
206647_at	HBZ	0.0556725	0.139348	-0.0277746	0.0556725	0.0556725	0.0556725
206697_s_at	HP	0.136023	-0.398838	0.0416389	0.0416389	0.0416389	0.0416389
218111_s_at	CMAS	-0.590324	0.0380829	0.29487	0.0380829	0.0380829	0.0380829
208691_at	TFRC	0.0570762	-0.811207	0.0356708	0.0356708	0.0356708	0.0356708
206871_at	ELANE	-0.0597704	0.482963	0.0336968	0.0336968	0.0336968	0.0336968
204788_s_at	PPOX	0.0397111	0.0233522	-0.747963	0.0233522	0.0233522	0.0233522
208956_x_at	DUT	0.815934	0.0200292	-0.287088	0.0200292	0.0200292	0.0200292
207332_s_at	TFRC	0.0143087	-0.39918	0.633169	0.0143087	0.0143087	0.0143087
201062_at	STOM	-0.0824107	0.0137487	0.192769	0.0137487	0.0137487	0.0137487
204798_at	MYB	0.00719962	0.7636	-0.685596	0.00719962	0.00719962	0.00719962
208470_s_at	HPR	0.19645	-0.375314	0.00351199	0.00351199	0.00351199	0.00351199
211821_x_at	GYPA	0.0630533	0.0030375	-0.049627	0.0030375	0.0030375	0.0030375
202118_s_at	CPNE3	0.0363151	-0.0714498	-0.667807	-0.0714498	0	0
205403_at	IL1R2	-0.12296	0.402138	-0.781499	-0.12296	0	0
221577_x_at	GDF15	0	-0.491915	-0.486549	-0.486549	0	0
201110_s_at	THBS1	-0.988635	-0.49622	0.758705	-0.49622	0	0
203589_s_at	TFDP2	0.25613	-0.0253506	-0.13784	-0.0253506	0	0
210119_at	KCNJ15	-0.419253	0.782899	-0.00987031	-0.00987031	0	0
218883_s_at	MLF1IP	-0.731078	-0.316768	0.0420521	-0.316768	0	0
211820_x_at	GYPA	-0.223143	0.0513406	-0.0347068	-0.0347068	0	0
207854_at	GYPE	-0.272974	0.0946764	-0.00369563	-0.00369563	0	0
202252_at	RAB13	0.0354774	-0.11957	-0.963916	-0.11957	0	0
205838_at	GYPA	0.166882	-0.0193327	-0.0777918	-0.0193327	0	0
211781_x_at		-0.0666757	-0.565363	-0.242557	-0.242557	0	0
205020_s_at	ARL4A	-0.817021	0.474101	-0.0391369	-0.0391369	0	0
219528_s_at	BCL11B	-0.522176	-0.681451	-0.0164352	-0.522176	0	0
32091_at	SLC25A44	-0.272001	-0.272918	-0.108895	-0.272001	0	0
209073_s_at	NUMB	0.270416	-0.592632	-0.129921	-0.129921	0	0
206177_s_at	ARG1	-0.0709547	0.238786	-0.390061	-0.0709547	0	0
214407_x_at	GYPB	-0.18719	0.000296899	-0.0283255	-0.0283255	0	0
204307_at	TECPR2	-0.202291	-0.365848	0.416573	-0.202291	0	0
213134_x_at	BTG3	-0.0138106	-0.162152	0.449925	-0.0138106	0	0
214590_s_at	UBE2D1	0.356857	-0.220002	-0.592104	-0.220002	0	0
211657_at	CEACAM6	-0.0492653	0.119376	-0.151888	-0.0492653	0	0
218132_s_at	TSEN34	0.0691662	-0.0874366	-0.249879	-0.0874366	0	0
212768_s_at	OLFM4	-0.684371	-0.33738	-0.942178	-0.684371	0	0
205644_s_at	SNRPG	0.438973	-0.14226	-0.0760243	-0.0760243	0	0
203925_at	GCLM	-0.49451	-0.228806	0.569517	-0.228806	0	0
222322_at		-0.440445	-0.159343	0.444646	-0.159343	0	0
211709_s_at	CLEC11A	-0.885757	0.120004	-0.599793	-0.599793	0	0
208886_at	H1F0	-0.726867	-0.0200064	-1.00696	-0.726867	0	0
205513_at	TCN1	-0.618805	0.726008	-0.713623	-0.618805	0	0
221582_at	HIST3H2A	-0.53773	0.833577	-0.629037	-0.53773	0	0
210166_at	TLR5	-0.783219	0.695405	-0.93442	-0.783219	0	0
208989_s_at	KDM2A	-0.291653	-0.037729	0.800964	-0.037729	0	0
204170_s_at	CKS2	-0.335552	0.446547	-0.00860783	-0.00860783	0	0
221435_x_at	HYI	0.0957685	-0.712305	-0.0651211	-0.0651211	0	0
202345_s_at	FABP5	0	-0.0119445	-0.0361873	-0.0119445	0	0
219905_at	ERMAP	-0.258779	-0.0633764	-0.355308	-0.258779	0	0
203810_at	DNAJB4	-0.665308	-0.212477	-0.116493	-0.212477	0	0
209913_x_at	KIAA0415	-0.393375	-0.250445	-0.391277	-0.391277	0	0
205557_at	BPI	0.0896556	-0.200304	-0.605073	-0.200304	0	0
221345_at	FFAR2	-0.491816	0.160234	-0.0796052	-0.0796052	0	0
203691_at	PI3	0.000498087	-0.975517	-0.264616	-0.264616	0	0
219890_at	CLEC5A	-0.789151	0.0054812	-0.0851372	-0.0851372	0	0
205837_s_at	GYPA	-0.13308	0.0552003	-0.0980604	-0.0980604	0	0
201888_s_at	IL13RA1	-0.0129955	-0.0657973	-0.184575	-0.0657973	0	0
205068_s_at	ARHGAP26	-0.357853	-0.63703	-0.598944	-0.598944	0	0
208971_at	UROD	-0.0752338	-0.641666	-0.26698	-0.26698	0	0
202503_s_at	KIAA0101	0.205121	-0.00292331	-0.392976	-0.00292331	0	0
204642_at	S1PR1	-0.0147162	0.285422	-0.815196	-0.0147162	0	0
219227_at	CCNJL	0.220313	-0.31598	-0.606553	-0.31598	0	0
217256_x_at		0.00658833	-0.0448088	-0.890968	-0.0448088	0	0
201670_s_at	MARCKS	-0.862777	-0.880099	-0.0512338	-0.862777	0	0
207980_s_at	CITED2	-0.858792	-0.431496	-0.645013	-0.645013	0	0
207387_s_at	GK	0.0914216	-0.312349	-0.405762	-0.312349	0	0
213096_at	TMCC2	0.514048	-0.113552	-0.151222	-0.113552	0	0
206337_at	CCR7	0.524282	-0.382771	-0.92696	-0.382771	0	0
210987_x_at	TPM1	0.683104	-0.102419	-0.195937	-0.102419	0	0
216782_at		-0.0180443	0.393402	-0.386296	-0.0180443	0	0
213596_at	CASP4	0.196065	-0.254351	-0.609021	-0.254351	0	0
207459_x_at	GYPB	-0.0785166	-0.014548	-0.469436	-0.0785166	0	0
206937_at	SPTA1	0.473341	-0.00550404	-0.216711	-0.00550404	0	0
214455_at	HIST1H2BC	0.725848	-0.0717924	-0.582647	-0.0717924	0	0
210933_s_at	FSCN1	-0.680862	0.0172658	-0.0861701	-0.0861701	0	0
216317_x_at	RHCE	0.643777	-0.33988	-0.360151	-0.33988	0	0
209879_at	SELPLG	-0.225916	-0.505139	0.183404	-0.225916	0	0
221211_s_at	C21orf7	-0.0812561	0.330962	-0.479812	-0.0812561	0	0
209900_s_at	SLC16A1	-0.645385	0.962591	-0.934007	-0.645385	0	0
211612_s_at	IL13RA1	0.0763431	-0.45462	-0.26799	-0.26799	0	0
206682_at	CLEC10A	-0.0191537	-0.328107	-0.550143	-0.328107	0	0
41469_at	PI3	0.177206	-0.861805	-0.153587	-0.153587	0	0
214696_at	C17orf91	-0.425411	0.159275	-0.0833008	-0.0833008	0	0
205033_s_at	DEFA3	-0.000905613	-0.0204403	0.179663	-0.000905613	0	0
204159_at	CDKN2C	-0.663723	0.752524	-0.12937	-0.12937	0	0
216833_x_at	GYPB	-0.0997532	-0.0102087	0.0446	-0.0102087	0	0
211573_x_at	TGM2	-0.217483	-0.692767	0.460461	-0.217483	0	0
207384_at	PGLYRP1	0.567117	-0.32419	-0.138437	-0.138437	0	0
216060_s_at	DAAM1	-0.676538	0.529667	-0.430942	-0.430942	0	0
216012_at		-0.699223	-0.0701137	-0.379571	-0.379571	0	0
201887_at	IL13RA1	-0.00389413	-0.43289	-0.434041	-0.43289	0	0
205003_at	DOCK4	-0.405669	0.50024	-0.914381	-0.405669	0	0
208970_s_at	UROD	-0.479658	-0.880441	-0.576931	-0.576931	0	0
218194_at	REXO2	-0.838914	-0.00880418	-0.470951	-0.470951	0	0
203757_s_at	CEACAM6	-0.0100297	0.261613	-0.790566	-0.0100297	0	0
212531_at	LCN2	-0.687881	0.441751	0	0	0	0
218723_s_at	C13orf15	-0.446659	-0.396428	-0.0735453	-0.396428	0	0
217378_x_at		0.0410469	-0.454106	-0.0550901	-0.0550901	0	0
221803_s_at	NRBF2	0.62082	0.00153017	-0.653047	0.00153017	0.00153017	-0.00153017
219434_at	TREM1	0.128416	0.0145366	-0.0109262	0.0145366	0.0145366	-0.0145366
220302_at	MAK	-0.0969571	0.116476	0.0169173	0.0169173	0.0169173	-0.0169173
218035_s_at	RBM47	0.489642	0.0334125	-0.535636	0.0334125	0.0334125	-0.0334125
209602_s_at	GATA3	0.2521	-0.263555	0.0403305	0.0403305	0.0403305	-0.0403305
212683_at	SLC25A44	0.418212	0.0423651	-0.122254	0.0423651	0.0423651	-0.0423651
221969_at	PAX5	-0.468315	0.0900059	0.164559	0.0900059	0.0900059	-0.0900059
210484_s_at	TNFRSF10C	0.0686228	0.50322	0.0931711	0.0931711	0.0931711	-0.0931711
206278_at	PTAFR	0.0959949	0.265838	-0.00433835	0.0959949	0.0959949	-0.0959949
212770_at	TLE3	-0.0213498	0.116647	0.857913	0.116647	0.116647	-0.116647
209606_at	CYTIP	-0.0924178	0.30077	0.151406	0.151406	0.151406	-0.151406
219157_at	KLHL2	0.420068	0.153999	-0.193779	0.153999	0.153999	-0.153999
218319_at	PELI1	0.557427	-0.126148	0.161299	0.161299	0.161299	-0.161299
205568_at	AQP9	0.175395	0.873818	-0.67506	0.175395	0.175395	-0.175395
211163_s_at	TNFRSF10C	0.178451	0.36667	-0.541765	0.178451	0.178451	-0.178451
202665_s_at	WIPF1	0.190699	0.779747	-0.1784	0.190699	0.190699	-0.190699
210754_s_at	LYN	0.19885	-0.410314	0.359624	0.19885	0.19885	-0.19885
207094_at	CXCR1	0.202065	0.404924	0.0429932	0.202065	0.202065	-0.202065
221558_s_at	LEF1	-0.855736	0.280695	0.213887	0.213887	0.213887	-0.213887
218999_at	TMEM140	0.215241	0.686521	0.0645243	0.215241	0.215241	-0.215241
205220_at	GPR109B	0.458919	0.220653	-0.777964	0.220653	0.220653	-0.220653
203434_s_at	MME	0.107179	0.815238	0.22743	0.22743	0.22743	-0.22743
213716_s_at	SECTM1	0.0147388	0.693258	0.227522	0.227522	0.227522	-0.227522
219471_at	C13orf18	0.338631	-0.19617	0.227798	0.227798	0.227798	-0.227798
205931_s_at	CREB5	0.245376	0.476899	-0.708596	0.245376	0.245376	-0.245376
219183_s_at	CYTH4	0.122416	0.276652	0.637324	0.276652	0.276652	-0.276652
207890_s_at	MMP25	0.704363	0.278948	0.0547687	0.278948	0.278948	-0.278948
204908_s_at	BCL3	0.990038	0.279199	0.27405	0.279199	0.279199	-0.279199
203509_at	SORL1	-0.16009	0.387304	0.291656	0.291656	0.291656	-0.291656
203749_s_at	RARA	0.821549	0.303716	-0.28617	0.303716	0.303716	-0.303716
218918_at	MAN1C1	0.0011773	0.351551	0.608654	0.351551	0.351551	-0.351551
205227_at	IL1RAP	0.359211	0.437811	-0.101986	0.359211	0.359211	-0.359211
213146_at	KDM6B	0.90473	0.158898	0.406289	0.406289	0.406289	-0.406289
207008_at	CXCR2	0.532636	0.420728	-0.776219	0.420728	0.420728	-0.420728
205267_at	POU2AF1	-0.612941	0.557301	0.425801	0.425801	0.425801	-0.425801
202084_s_at	SEC14L1	0.260613	0.43193	0.49689	0.43193	0.43193	-0.43193
210184_at	ITGAX	0.450542	0.445177	-0.0478136	0.445177	0.445177	-0.445177
200706_s_at	LITAF	0.578913	0.446444	-0.113623	0.446444	0.446444	-0.446444
204308_s_at	TECPR2	0.35946	0.450829	0.514794	0.450829	0.450829	-0.450829
217966_s_at	FAM129A	0.992687	0.469773	0.0926432	0.469773	0.469773	-0.469773
219073_s_at	OSBPL10	-0.648328	0.47248	0.841823	0.47248	0.47248	-0.47248
205049_s_at	CD79A	-0.472209	0.848605	0.491105	0.491105	0.491105	-0.491105
207275_s_at	ACSL1	0.494306	0.998127	-0.636842	0.494306	0.494306	-0.494306
204006_s_at	FCGR3B	0.944916	0.513281	0.35843	0.513281	0.513281	-0.513281
215783_s_at	ALPL	0.665897	-0.547572	0.519523	0.519523	0.519523	-0.519523
44790_s_at	C13orf18	0.541386	0.0522884	0.55742	0.541386	0.541386	-0.541386
203233_at	IL4R	0.972718	0.549354	-0.878182	0.549354	0.549354	-0.549354
202912_at	ADM	0.363128	0.552585	0.949524	0.552585	0.552585	-0.552585
39318_at	TCL1A	0.566981	0.61136	0.0968208	0.566981	0.566981	-0.566981
213506_at	F2RL1	0.99357	0.610309	-0.824286	0.610309	0.610309	-0.610309
217738_at	NAMPT	0.905499	0.452199	0.630185	0.630185	0.630185	-0.630185
201963_at	ACSL1	0.641762	1	-0.808791	0.641762	0.641762	-0.641762
211965_at	ZFP36L1	0.834748	0.659023	-0.0728567	0.659023	0.659023	-0.659023
205180_s_at	ADAM8	0.677851	0.793678	0.12354	0.677851	0.677851	-0.677851
215990_s_at	BCL6	0.68179	0.868874	0.680271	0.68179	0.68179	-0.68179
209995_s_at	TCL1A	0.707125	0.682113	0.224538	0.682113	0.682113	-0.682113
206765_at	KCNJ2	0.921619	-0.42026	0.682268	0.682268	0.682268	-0.682268
213418_at	HSPA6	0.688854	0.448442	0.969173	0.688854	0.688854	-0.688854
201041_s_at	DUSP1	0.983382	0.0989129	0.716975	0.716975	0.716975	-0.716975
200798_x_at	MCL1	1	0.74606	0.325468	0.74606	0.74606	-0.74606
211962_s_at	ZFP36L1	0.752768	0.919563	0.164742	0.752768	0.752768	-0.752768
202748_at	GBP2	0.754466	0.232985	0.81049	0.754466	0.754466	-0.754466
205425_at	HIP1	0.771921	0.433438	0.843246	0.771921	0.771921	-0.771921
212827_at	IGHM	0.807229	0.860595	0.020062	0.807229	0.807229	-0.807229
221958_s_at	WLS	0.138898	0.845499	0.827912	0.827912	0.827912	-0.827912
217967_s_at	FAM129A	0.991827	0.842758	-0.00199702	0.842758	0.842758	-0.842758
203140_at	BCL6	0.969639	0.989266	0.871204	0.969639	0.969639	-0.969639

## Sheet: Azacitidine CF Analysis
Probe	Symbol	AZACITIDINE__VCAP	AZACITIDINE__PC3	AZACITIDINE__MCF7	MEDIAN	POSITIVES	CF
201291_s_at	TOP2A	0.992811	0.993844	-0.710392	0.992811	0.992811	0.992811
202503_s_at	KIAA0101	0.981847	0.998562	0.991153	0.991153	0.991153	0.991153
219148_at	PBK	0.983824	0.982387	0.977501	0.982387	0.982387	0.982387
210933_s_at	FSCN1	0.432217	0.972996	0.987336	0.972996	0.972996	0.972996
207165_at	HMMR	0.958976	0.992182	-0.169211	0.958976	0.958976	0.958976
204146_at	RAD51AP1	0.841743	0.989666	0.952578	0.952578	0.952578	0.952578
202705_at	CCNB2	0.897102	0.95071	1	0.95071	0.95071	0.95071
218883_s_at	MLF1IP	0.949629	0.964369	0.775148	0.949629	0.949629	0.949629
205084_at	BCAP29	0.946484	0.702238	0.963939	0.946484	0.946484	0.946484
202589_at	TYMS	0.932914	0.99043	-0.242411	0.932914	0.932914	0.932914
208956_x_at	DUT	0.807504	0.931344	0.930573	0.930573	0.930573	0.930573
219978_s_at	NUSAP1	0.925051	0.979107	-0.26711	0.925051	0.925051	0.925051
201890_at	RRM2	0.849292	1	0.906727	0.906727	0.906727	0.906727
218350_s_at	GMNN	0.904022	0.989082	-0.395231	0.904022	0.904022	0.904022
207194_s_at	ICAM4	0.900337	-0.767568	0.904123	0.900337	0.900337	0.900337
39729_at	PRDX2	0.922781	0.894815	-0.988593	0.894815	0.894815	0.894815
221505_at	ANP32E	0.89144	0.939252	-0.673253	0.89144	0.89144	0.89144
218585_s_at	DTL	0.963334	0.890412	-0.87116	0.890412	0.890412	0.890412
204172_at	CPOX	0.469288	0.889603	0.890336	0.889603	0.889603	0.889603
203362_s_at	MAD2L1	0.886677	0.988228	-0.447817	0.886677	0.886677	0.886677
211714_x_at	TUBB	0.896608	0.875539	0.787138	0.875539	0.875539	0.875539
207542_s_at	AQP1	0.868479	0.523724	0.982756	0.868479	0.868479	0.868479
201310_s_at	C5orf13	0.866996	0.985532	0.464254	0.866996	0.866996	0.866996
201060_x_at	STOM	0.96248	0.844177	0.572481	0.844177	0.844177	0.844177
209932_s_at	DUT	0.849652	0.759795	0.843093	0.843093	0.843093	0.843093
201714_at	TUBG1	0.222871	0.944959	0.826837	0.826837	0.826837	0.826837
48808_at	DHFR	0.804359	0.957135	0.263382	0.804359	0.804359	0.804359
202345_s_at	FABP5	0.993215	0.680086	0.785836	0.785836	0.785836	0.785836
202534_x_at	DHFR	0.760324	0.978523	-0.0204329	0.760324	0.760324	0.760324
201163_s_at	IGFBP7	-0.582611	0.754538	0.892896	0.754538	0.754538	0.754538
202110_at	COX7B	0.747383	0.838471	-0.96376	0.747383	0.747383	0.747383
218007_s_at	RPS27L	0.874365	0.72713	-0.611281	0.72713	0.72713	0.72713
202119_s_at	CPNE3	0.755965	0.726411	0.291001	0.726411	0.726411	0.726411
221577_x_at	GDF15	0.992856	0.725512	-0.815879	0.725512	0.725512	0.725512
201664_at	SMC4	0.718221	0.713021	-0.705317	0.713021	0.713021	0.713021
205849_s_at	UQCRB	0.82714	0.712212	-0.914092	0.712212	0.712212	0.712212
217773_s_at	NDUFA4	0.700157	0.813983	-0.978444	0.700157	0.700157	0.700157
202018_s_at	LTF	0.689598	-0.109319	0.994476	0.689598	0.689598	0.689598
218111_s_at	CMAS	0.945226	0.322295	0.676936	0.676936	0.676936	0.676936
209366_x_at	CYB5A	-0.976814	0.983106	0.67469	0.67469	0.67469	0.67469
204159_at	CDKN2C	0.671624	0.956281	-0.931741	0.671624	0.671624	0.671624
213134_x_at	BTG3	0.945316	-0.943206	0.666876	0.666876	0.666876	0.666876
222036_s_at	MCM4	0.666053	0.969986	-0.510419	0.666053	0.666053	0.666053
212768_s_at	OLFM4	-0.101011	0.740385	0.666001	0.666001	0.666001	0.666001
207332_s_at	TFRC	-0.848034	0.659867	0.974582	0.659867	0.659867	0.659867
215017_s_at	FNBP1L	0.656527	-0.366418	0.819876	0.656527	0.656527	0.656527
202252_at	RAB13	0.644844	0.687904	0.602299	0.644844	0.644844	0.644844
208650_s_at	CD24	0.632599	-0.425009	0.976379	0.632599	0.632599	0.632599
205034_at	CCNE2	0.908605	0.632279	0.569562	0.632279	0.632279	0.632279
213012_at	NEDD4	0.632128	0.508312	0.725346	0.632128	0.632128	0.632128
218009_s_at	PRC1	-0.0423725	0.979331	0.62399	0.62399	0.62399	0.62399
209273_s_at	ISCA1	0.515727	0.653756	0.623271	0.623271	0.623271	0.623271
202118_s_at	CPNE3	0.858594	0.61534	0.113347	0.61534	0.61534	0.61534
207843_x_at	CYB5A	-0.974253	0.98032	0.613122	0.613122	0.613122	0.613122
222077_s_at	RACGAP1	0.611593	0.946576	0.25467	0.611593	0.611593	0.611593
209301_at	CA2	-0.930577	0.608959	0.944449	0.608959	0.608959	0.608959
207802_at	CRISP3	0.576185	0.886682	0.399632	0.576185	0.576185	0.576185
203948_s_at	MPO	-0.916423	0.669527	0.572391	0.572391	0.572391	0.572391
218039_at	NUSAP1	0.26075	0.996271	0.565745	0.565745	0.565745	0.565745
203810_at	DNAJB4	0.557335	0.591346	0.192608	0.557335	0.557335	0.557335
210036_s_at	KCNH2	-0.042732	0.544527	0.853422	0.544527	0.544527	0.544527
204822_at	TTK	0.367738	0.745462	0.540641	0.540641	0.540641	0.540641
204788_s_at	PPOX	0.0314985	0.836269	0.533905	0.533905	0.533905	0.533905
219990_at	E2F8	0.529095	0.949587	-0.229163	0.529095	0.529095	0.529095
211573_x_at	TGM2	0.360526	0.801357	0.519131	0.519131	0.519131	0.519131
209900_s_at	SLC16A1	-0.952595	0.515771	0.932414	0.515771	0.515771	0.515771
202467_s_at	COPS2	0.51202	-0.590178	0.890785	0.51202	0.51202	0.51202
206145_at	RHAG	0.699259	-0.326631	0.506781	0.506781	0.506781	0.506781
217329_x_at		0.835902	0.505482	-0.83721	0.505482	0.505482	0.505482
206698_at	XK	0.489283	0.636503	-0.734058	0.489283	0.489283	0.489283
202634_at	POLR2K	-0.900067	0.694464	0.48774	0.48774	0.48774	0.48774
221425_s_at	ISCA1	0.551404	0.470165	0.132836	0.470165	0.470165	0.470165
203757_s_at	CEACAM6	-0.999685	0.460685	0.575175	0.460685	0.460685	0.460685
206157_at	PTX3	0.831319	-0.994608	0.448895	0.448895	0.448895	0.448895
221582_at	HIST3H2A	-0.626241	0.442577	0.822436	0.442577	0.442577	0.442577
218723_s_at	C13orf15	-0.183689	0.44251	0.992725	0.44251	0.44251	0.44251
211657_at	CEACAM6	-0.998967	0.4406	0.795536	0.4406	0.4406	0.4406
211820_x_at	GYPA	0.603235	-0.233735	0.440138	0.440138	0.440138	0.440138
208511_at	PTTG3P	0.286318	0.767164	0.407131	0.407131	0.407131	0.407131
266_s_at	CD24	0.402808	-0.812545	0.822121	0.402808	0.402808	0.402808
219890_at	CLEC5A	0.386655	-0.56232	0.433492	0.386655	0.386655	0.386655
217714_x_at	STMN1	-0.589755	0.638704	0.384363	0.384363	0.384363	0.384363
209172_s_at	CENPF	0.37969	0.812185	-0.360158	0.37969	0.37969	0.37969
202779_s_at	UBE2S	0.372366	0.738363	-0.913329	0.372366	0.372366	0.372366
211709_s_at	CLEC11A	0.370007	0.560074	-0.986662	0.370007	0.370007	0.370007
203925_at	GCLM	-0.902898	0.350782	0.841701	0.350782	0.350782	0.350782
209585_s_at	MINPP1	0.340598	0.487509	-0.337615	0.340598	0.340598	0.340598
214696_at	C17orf91	-0.692519	0.343862	0.339501	0.339501	0.339501	0.339501
203949_at	MPO	-0.886497	0.451474	0.315902	0.315902	0.315902	0.315902
221435_x_at	HYI	-0.47104	0.371585	0.305326	0.305326	0.305326	0.305326
214407_x_at	GYPB	0.33552	0.304817	0.2015	0.304817	0.304817	0.304817
201427_s_at	SEPP1	0.29991	-0.987015	0.791674	0.29991	0.29991	0.29991
203764_at	DLGAP5	0.299483	0.994878	-0.148329	0.299483	0.299483	0.299483
218194_at	REXO2	0.0134352	0.661485	0.294369	0.294369	0.294369	0.294369
208580_x_at	HIST1H4K	-0.733723	0.290528	0.720945	0.290528	0.290528	0.290528
204886_at	PLK4	0.290092	0.555041	-0.446785	0.290092	0.290092	0.290092
208691_at	TFRC	-0.965671	0.267164	0.695707	0.267164	0.267164	0.267164
212531_at	LCN2	0.266345	-0.882504	0.936995	0.266345	0.266345	0.266345
203213_at	CDK1	-0.0745675	0.952417	0.258218	0.258218	0.258218	0.258218
201403_s_at	MGST3	0.243788	0.76002	-0.863167	0.243788	0.243788	0.243788
205838_at	GYPA	0.705504	-0.37354	0.230106	0.230106	0.230106	0.230106
216060_s_at	DAAM1	0.678859	-0.589908	0.223056	0.223056	0.223056	0.223056
216317_x_at	RHCE	0.504875	-0.18732	0.213805	0.213805	0.213805	0.213805
210429_at	RHD	0.631948	-0.32589	0.202353	0.202353	0.202353	0.202353
209047_at	AQP1	0.197304	-0.774982	0.989357	0.197304	0.197304	0.197304
201568_at	UQCRQ	0.383015	0.180895	-0.958101	0.180895	0.180895	0.180895
208079_s_at	AURKA	-0.46412	0.918763	0.174061	0.174061	0.174061	0.174061
206283_s_at	TAL1	-0.653561	0.167191	0.292078	0.167191	0.167191	0.167191
217256_x_at		0.642507	0.160271	-0.883869	0.160271	0.160271	0.160271
205837_s_at	GYPA	0.502449	-0.574137	0.159826	0.159826	0.159826	0.159826
222322_at		-0.375736	0.38347	0.133465	0.133465	0.133465	0.133465
214463_x_at	HIST1H4J	-0.89481	0.128819	0.821403	0.128819	0.128819	0.128819
210986_s_at	TPM1	-0.599685	0.802885	0.12628	0.12628	0.12628	0.12628
211821_x_at	GYPA	0.567693	-0.261862	0.102973	0.102973	0.102973	0.102973
208971_at	UROD	-0.701595	0.0962437	0.935737	0.0962437	0.0962437	0.0962437
203675_at	NUCB2	0.0713997	0.854197	0.089321	0.089321	0.089321	0.089321
209560_s_at	DLK1	-0.246641	0.0864037	0.999102	0.0864037	0.0864037	0.0864037
201202_at	PCNA	0.0615143	0.97021	-0.0718969	0.0615143	0.0615143	0.0615143
207854_at	GYPE	0.225118	-0.693072	0.0567631	0.0567631	0.0567631	0.0567631
205644_s_at	SNRPG	-0.349405	0.803334	0.0542932	0.0542932	0.0542932	0.0542932
201062_at	STOM	0.0387778	-0.0866283	0.260463	0.0387778	0.0387778	0.0387778
208970_s_at	UROD	-0.868209	0.0133896	0.971753	0.0133896	0.0133896	0.0133896
201006_at	PRDX2	-0.0932824	0.550728	-0.663463	-0.0932824	0	0
202665_s_at	WIPF1	-0.285778	0.103927	-0.917505	-0.285778	0	0
221969_at	PAX5	-0.942125	0.789225	-0.97319	-0.942125	0	0
201110_s_at	THBS1	-0.838958	-0.718458	-0.991468	-0.838958	0	0
212827_at	IGHM	-0.895664	0.993934	-0.871879	-0.871879	0	0
205436_s_at	H2AFX	-0.785441	0.849344	-0.739986	-0.739986	0	0
206196_s_at	RUNDC3A	-0.141586	-0.714639	-0.74753	-0.714639	0	0
203589_s_at	TFDP2	-0.370164	-0.658294	0.214793	-0.370164	0	0
219183_s_at	CYTH4	-0.371018	0.0382818	-0.0347584	-0.0347584	0	0
207890_s_at	MMP25	0.353179	-0.0261952	-0.21843	-0.0261952	0	0
218918_at	MAN1C1	-0.453336	-0.389198	-0.814442	-0.453336	0	0
206697_s_at	HP	-0.635543	-0.274173	-0.852209	-0.635543	0	0
211747_s_at	LSM5	-0.923523	0.224569	-0.765718	-0.765718	0	0
214539_at	SERPINB10	0.0171197	-0.0700935	-0.757095	-0.0700935	0	0
211781_x_at		-0.0988542	0.333573	-0.957158	-0.0988542	0	0
205020_s_at	ARL4A	-0.268479	-0.293584	-0.968744	-0.293584	0	0
208651_x_at	CD24	0.318063	-0.685164	-0.0345788	-0.0345788	0	0
207269_at	DEFA4	-0.368097	-0.858196	-0.950557	-0.858196	0	0
218117_at	RBX1	-0.900292	0.978478	-0.562601	-0.562601	0	0
201695_s_at	PNP	-0.970703	0.484678	-0.717352	-0.717352	0	0
206111_at	RNASE2	-0.991013	-0.488902	-0.918493	-0.918493	0	0
221452_s_at	TMEM14B	-0.113727	0.866777	-0.302542	-0.113727	0	0
209073_s_at	NUMB	-0.263401	0.160137	-0.607306	-0.263401	0	0
206177_s_at	ARG1	0.181442	-0.255706	-0.983205	-0.255706	0	0
218999_at	TMEM140	-0.517951	-0.139558	0.601581	-0.139558	0	0
213716_s_at	SECTM1	-0.0225118	-0.800458	0.753503	-0.0225118	0	0
202870_s_at	CDC20	-0.950798	0.946981	-0.16728	-0.16728	0	0
215726_s_at	CYB5A	-0.950079	0.972547	-0.377021	-0.377021	0	0
218132_s_at	TSEN34	0.2102	-0.549762	-0.630501	-0.549762	0	0
211743_s_at	PRG2	-0.533723	-0.171145	0.0392491	-0.171145	0	0
210244_at	CAMP	-0.803685	-0.890232	0.287588	-0.803685	0	0
208886_at	H1F0	-0.98324	-0.891939	-0.959898	-0.959898	0	0
205513_at	TCN1	-0.0709503	0.759211	-0.994746	-0.0709503	0	0
219073_s_at	OSBPL10	-0.00579645	-0.275364	-0.809458	-0.275364	0	0
211965_at	ZFP36L1	-0.473781	-0.37509	-0.321987	-0.37509	0	0
213418_at	HSPA6	-0.748686	-0.976905	-0.855847	-0.855847	0	0
220416_at	ATP8B4	-0.903707	-0.444509	0.0130905	-0.444509	0	0
204170_s_at	CKS2	-0.804044	0.738183	-0.641773	-0.641773	0	0
204006_s_at	FCGR3B	0.631117	-0.707405	-0.844755	-0.707405	0	0
219905_at	ERMAP	-0.249427	-0.747529	0.185782	-0.249427	0	0
207341_at	PRTN3	-0.955291	-0.538057	0.0790372	-0.538057	0	0
200706_s_at	LITAF	0.249876	-0.807917	-0.975211	-0.807917	0	0
214575_s_at	AZU1	-0.922804	-0.87855	-0.973684	-0.922804	0	0
209913_x_at	KIAA0415	-0.404134	0.0641175	-0.264281	-0.264281	0	0
205557_at	BPI	-0.37313	-0.844042	-0.869454	-0.844042	0	0
216379_x_at	CD24	0.940306	-0.823194	-0.916292	-0.823194	0	0
202084_s_at	SEC14L1	-0.754123	-0.967245	-0.387147	-0.754123	0	0
206871_at	ELANE	-0.984857	-0.787608	-0.863032	-0.863032	0	0
203691_at	PI3	-0.795282	-0.123967	0.246542	-0.123967	0	0
214516_at	HIST1H4B	-0.654864	0.210505	-0.864604	-0.654864	0	0
202635_s_at	POLR2K	-0.946933	0.752876	-0.218071	-0.218071	0	0
201888_s_at	IL13RA1	0.744776	-0.786889	-0.258128	-0.258128	0	0
210254_at	MS4A3	-0.891575	0.819779	-0.937623	-0.891575	0	0
215449_at	TSPO2	0.117277	-0.325171	-0.0932729	-0.0932729	0	0
210754_s_at	LYN	-0.026421	0.698868	-0.326837	-0.026421	0	0
205653_at	CTSG	-0.957088	-0.940196	-0.993982	-0.957088	0	0
210484_s_at	TNFRSF10C	0.822467	-0.57216	-0.0913867	-0.0913867	0	0
203588_s_at	TFDP2	-0.885868	-0.865385	-0.458191	-0.865385	0	0
214039_s_at	LAPTM4B	-0.967468	0.741059	-0.201724	-0.201724	0	0
201670_s_at	MARCKS	-0.575242	-0.359993	0.28413	-0.359993	0	0
207980_s_at	CITED2	-0.741496	0.323823	-0.966858	-0.741496	0	0
202954_at	UBE2C	-0.494675	0.904206	-0.646623	-0.494675	0	0
203140_at	BCL6	-0.0864525	-0.790843	0.540507	-0.0864525	0	0
207387_s_at	GK	0.484723	-0.0744968	-0.448267	-0.0744968	0	0
213096_at	TMCC2	-0.229477	-0.403891	-0.531795	-0.403891	0	0
206337_at	CCR7	-0.804089	0.88174	-0.964164	-0.804089	0	0
210987_x_at	TPM1	-0.717636	0.93431	-0.85176	-0.717636	0	0
207459_x_at	GYPB	0.577084	-0.288731	-0.406121	-0.288731	0	0
206937_at	SPTA1	0.627095	-0.135829	-0.214254	-0.135829	0	0
209891_at	SPC25	-0.267715	0.978972	-0.501841	-0.267715	0	0
209398_at	HIST1H1C	-0.624084	-0.677345	0.943057	-0.624084	0	0
215990_s_at	BCL6	-0.388789	-0.706551	-0.756197	-0.706551	0	0
206851_at	RNASE3	-0.827455	-0.582674	-0.967487	-0.827455	0	0
211658_at	PRDX2	-0.0338126	0.587302	-0.0910724	-0.0338126	0	0
217966_s_at	FAM129A	-0.551741	0.704709	-0.882477	-0.551741	0	0
209606_at	CYTIP	-0.71202	0.866059	-0.185513	-0.185513	0	0
205033_s_at	DEFA3	-0.01357	-0.0219716	-0.98792	-0.0219716	0	0
206676_at	CEACAM8	0.310312	-0.934445	-0.816104	-0.816104	0	0
216833_x_at	GYPB	0.31548	-0.26631	-0.633151	-0.26631	0	0
207384_at	PGLYRP1	0.0216581	-0.744339	-0.759565	-0.744339	0	0
204798_at	MYB	-0.00898674	0.8719	-0.917191	-0.00898674	0	0
216012_at		-0.742395	0.758267	-0.160859	-0.160859	0	0
205049_s_at	CD79A	-0.210694	0.908609	-0.872822	-0.210694	0	0
209771_x_at	CD24	1	-0.802076	-0.896803	-0.802076	0	0
217967_s_at	FAM129A	-0.775421	0.75647	-0.646847	-0.646847	0	0
205967_at	HIST1H4C	-0.78306	0.985667	-0.725885	-0.725885	0	0
208470_s_at	HPR	-0.832262	-0.69588	-0.949928	-0.832262	0	0
206647_at	HBZ	0.900966	-0.590133	-0.718699	-0.590133	0	0
202748_at	GBP2	-0.889688	-0.943116	-0.931786	-0.931786	0	0
217738_at	NAMPT	-0.994653	0.380886	-0.717128	-0.717128	0	0
217378_x_at		-0.603505	0.971828	-0.945437	-0.603505	0	0
211163_s_at	TNFRSF10C	0.691934	-0.617631	0.017963	0.017963	0.017963	-0.017963
210184_at	ITGAX	0.260885	0.0353613	-0.576253	0.0353613	0.0353613	-0.0353613
221211_s_at	C21orf7	0.967109	0.0727444	-0.784354	0.0727444	0.0727444	-0.0727444
219157_at	KLHL2	-0.923073	0.492496	0.192069	0.192069	0.192069	-0.192069
206278_at	PTAFR	0.58798	-0.487105	0.210796	0.210796	0.210796	-0.210796
203749_s_at	RARA	-0.30137	0.568341	0.211469	0.211469	0.211469	-0.211469
219227_at	CCNJL	0.223276	0.061197	0.525238	0.223276	0.223276	-0.223276
215783_s_at	ALPL	0.307414	-0.223176	0.23316	0.23316	0.23316	-0.23316
203434_s_at	MME	0.271287	0.120462	0.874663	0.271287	0.271287	-0.271287
206765_at	KCNJ2	0.304493	0.630482	-0.843767	0.304493	0.304493	-0.304493
214455_at	HIST1H2BC	0.0184228	0.30603	0.918987	0.30603	0.30603	-0.30603
204908_s_at	BCL3	0.306178	0.203091	0.544054	0.306178	0.306178	-0.306178
221958_s_at	WLS	0.297843	0.317982	0.679585	0.317982	0.317982	-0.317982
205003_at	DOCK4	0.341766	0.39122	-0.490839	0.341766	0.341766	-0.341766
213596_at	CASP4	0.786115	0.233645	0.36429	0.36429	0.36429	-0.36429
216782_at		0.577601	0.388884	-0.285567	0.388884	0.388884	-0.388884
211612_s_at	IL13RA1	0.923029	-0.740474	0.39092	0.39092	0.39092	-0.39092
219528_s_at	BCL11B	0.406111	0.378684	0.720361	0.406111	0.406111	-0.406111
207275_s_at	ACSL1	0.431296	-0.205877	0.952263	0.431296	0.431296	-0.431296
203509_at	SORL1	0.467693	0.452283	-0.956619	0.452283	0.452283	-0.452283
205227_at	IL1RAP	0.483712	0.455428	0.41755	0.455428	0.455428	-0.455428
205931_s_at	CREB5	0.463312	0.776015	0.475885	0.475885	0.475885	-0.475885
220302_at	MAK	-0.198337	0.487464	0.686456	0.487464	0.487464	-0.487464
32091_at	SLC25A44	0.102539	0.528082	0.49039	0.49039	0.49039	-0.49039
205568_at	AQP9	0.299416	0.504987	0.836312	0.504987	0.504987	-0.504987
212683_at	SLC25A44	0.508492	-0.0241733	0.752515	0.508492	0.508492	-0.508492
214590_s_at	UBE2D1	0.788205	0.105365	0.521151	0.521151	0.521151	-0.521151
207094_at	CXCR1	0.528286	-0.216391	0.82778	0.528286	0.528286	-0.528286
206682_at	CLEC10A	0.719928	0.529969	-0.677609	0.529969	0.529969	-0.529969
213506_at	F2RL1	-0.960503	0.54255	0.887372	0.54255	0.54255	-0.54255
205425_at	HIP1	0.777039	0.557513	0.161442	0.557513	0.557513	-0.557513
41469_at	PI3	-0.385801	0.559714	0.559547	0.559547	0.559547	-0.559547
210166_at	TLR5	0.700876	0.562096	0.00215556	0.562096	0.562096	-0.562096
204308_s_at	TECPR2	0.596742	0.289225	0.575265	0.575265	0.575265	-0.575265
201887_at	IL13RA1	0.575781	-0.333977	0.928328	0.575781	0.575781	-0.575781
205068_s_at	ARHGAP26	0.601348	0.217559	0.961963	0.601348	0.601348	-0.601348
218035_s_at	RBM47	0.605257	-0.438264	0.964343	0.605257	0.605257	-0.605257
212770_at	TLE3	0.0502359	0.606937	0.904886	0.606937	0.606937	-0.606937
204307_at	TECPR2	0.624669	0.429727	0.614379	0.614379	0.614379	-0.614379
221345_at	FFAR2	0.61539	0.136458	0.718475	0.61539	0.61539	-0.61539
211962_s_at	ZFP36L1	0.622377	-0.801087	0.838737	0.622377	0.622377	-0.622377
207008_at	CXCR2	0.628331	-0.565151	0.931022	0.628331	0.628331	-0.628331
202912_at	ADM	0.641361	0.400926	0.631803	0.631803	0.631803	-0.631803
213146_at	KDM6B	0.635093	0.699766	0.110472	0.635093	0.635093	-0.635093
210119_at	KCNJ15	0.64581	0.094087	0.881938	0.64581	0.64581	-0.64581
39318_at	TCL1A	-0.925859	0.750764	0.653539	0.653539	0.653539	-0.653539
201041_s_at	DUSP1	-0.973804	0.655149	0.947009	0.655149	0.655149	-0.655149
205267_at	POU2AF1	-0.834824	0.986745	0.656548	0.656548	0.656548	-0.656548
204642_at	S1PR1	-0.300427	0.674784	0.790507	0.674784	0.674784	-0.674784
203233_at	IL4R	0.675084	0.715358	-0.230375	0.675084	0.675084	-0.675084
205220_at	GPR109B	-0.560773	0.678738	0.97575	0.678738	0.678738	-0.678738
209602_s_at	GATA3	-0.546349	0.689836	0.989132	0.689836	0.689836	-0.689836
209995_s_at	TCL1A	-0.919434	0.693746	0.83748	0.693746	0.693746	-0.693746
208989_s_at	KDM2A	0.669917	0.698823	0.777438	0.698823	0.698823	-0.698823
219471_at	C13orf18	0.446169	0.722996	0.931247	0.722996	0.722996	-0.722996
209879_at	SELPLG	0.460324	0.753145	0.777618	0.753145	0.753145	-0.753145
205180_s_at	ADAM8	-0.428803	0.780554	0.867613	0.780554	0.780554	-0.780554
200798_x_at	MCL1	-0.00447091	0.807737	0.969193	0.807737	0.807737	-0.807737
219434_at	TREM1	0.844709	0.690331	0.922175	0.844709	0.844709	-0.844709
221803_s_at	NRBF2	-0.847495	0.974074	0.862853	0.862853	0.862853	-0.862853
44790_s_at	C13orf18	0.463109	0.877067	0.97328	0.877067	0.877067	-0.877067
205403_at	IL1R2	0.897574	0.709022	0.985315	0.897574	0.897574	-0.897574
201963_at	ACSL1	0.921186	0.685882	0.984866	0.921186	0.921186	-0.921186
221558_s_at	LEF1	-0.991777	0.975198	0.969957	0.969957	0.969957	-0.969957
218319_at	PELI1	0.996945	0.970525	-0.919481	0.970525	0.970525	-0.970525

## Sheet: Fluocinonide CF Analysis
Probe	Symbol	FLUOCINONIDE__HA1E	MEDIAN	POSITIVES	CF
218723_s_at	C13orf15	1	1	1	1
207802_at	CRISP3	0.999551	0.999551	0.999551	0.999551
205033_s_at	DEFA3	0.99735	0.99735	0.99735	0.99735
207269_at	DEFA4	0.99708	0.99708	0.99708	0.99708
208691_at	TFRC	0.996586	0.996586	0.996586	0.996586
209301_at	CA2	0.994699	0.994699	0.994699	0.994699
204159_at	CDKN2C	0.99416	0.99416	0.99416	0.99416
210244_at	CAMP	0.992767	0.992767	0.992767	0.992767
205967_at	HIST1H4C	0.991465	0.991465	0.991465	0.991465
206145_at	RHAG	0.988994	0.988994	0.988994	0.988994
206676_at	CEACAM8	0.986433	0.986433	0.986433	0.986433
207332_s_at	TFRC	0.986208	0.986208	0.986208	0.986208
209398_at	HIST1H1C	0.983468	0.983468	0.983468	0.983468
206157_at	PTX3	0.979784	0.979784	0.979784	0.979784
212531_at	LCN2	0.979111	0.979111	0.979111	0.979111
202018_s_at	LTF	0.977628	0.977628	0.977628	0.977628
221577_x_at	GDF15	0.976954	0.976954	0.976954	0.976954
203589_s_at	TFDP2	0.975427	0.975427	0.975427	0.975427
202110_at	COX7B	0.974573	0.974573	0.974573	0.974573
211743_s_at	PRG2	0.968688	0.968688	0.968688	0.968688
210036_s_at	KCNH2	0.967251	0.967251	0.967251	0.967251
206647_at	HBZ	0.963926	0.963926	0.963926	0.963926
203588_s_at	TFDP2	0.9615	0.9615	0.9615	0.9615
218117_at	RBX1	0.950314	0.950314	0.950314	0.950314
216379_x_at	CD24	0.949326	0.949326	0.949326	0.949326
201568_at	UQCRQ	0.949012	0.949012	0.949012	0.949012
205557_at	BPI	0.948226	0.948226	0.948226	0.948226
209585_s_at	MINPP1	0.944654	0.944654	0.944654	0.944654
210254_at	MS4A3	0.940207	0.940207	0.940207	0.940207
214696_at	C17orf91	0.937781	0.937781	0.937781	0.937781
213134_x_at	BTG3	0.936208	0.936208	0.936208	0.936208
209771_x_at	CD24	0.935175	0.935175	0.935175	0.935175
214463_x_at	HIST1H4J	0.934726	0.934726	0.934726	0.934726
208580_x_at	HIST1H4K	0.929605	0.929605	0.929605	0.929605
204798_at	MYB	0.928437	0.928437	0.928437	0.928437
211709_s_at	CLEC11A	0.921833	0.921833	0.921833	0.921833
205838_at	GYPA	0.919407	0.919407	0.919407	0.919407
204170_s_at	CKS2	0.916173	0.916173	0.916173	0.916173
201110_s_at	THBS1	0.902403	0.902403	0.902403	0.902403
208971_at	UROD	0.900719	0.900719	0.900719	0.900719
211821_x_at	GYPA	0.89425	0.89425	0.89425	0.89425
207165_at	HMMR	0.892588	0.892588	0.892588	0.892588
210987_x_at	TPM1	0.89115	0.89115	0.89115	0.89115
214407_x_at	GYPB	0.889128	0.889128	0.889128	0.889128
206283_s_at	TAL1	0.878482	0.878482	0.878482	0.878482
208970_s_at	UROD	0.875786	0.875786	0.875786	0.875786
205837_s_at	GYPA	0.875337	0.875337	0.875337	0.875337
211820_x_at	GYPA	0.872911	0.872911	0.872911	0.872911
266_s_at	CD24	0.869901	0.869901	0.869901	0.869901
219890_at	CLEC5A	0.867745	0.867745	0.867745	0.867745
216060_s_at	DAAM1	0.857278	0.857278	0.857278	0.857278
203362_s_at	MAD2L1	0.843351	0.843351	0.843351	0.843351
206937_at	SPTA1	0.840611	0.840611	0.840611	0.840611
209932_s_at	DUT	0.83832	0.83832	0.83832	0.83832
217329_x_at		0.837017	0.837017	0.837017	0.837017
207854_at	GYPE	0.836253	0.836253	0.836253	0.836253
202503_s_at	KIAA0101	0.835445	0.835445	0.835445	0.835445
222036_s_at	MCM4	0.829245	0.829245	0.829245	0.829245
207459_x_at	GYPB	0.825112	0.825112	0.825112	0.825112
208651_x_at	CD24	0.823383	0.823383	0.823383	0.823383
207384_at	PGLYRP1	0.822102	0.822102	0.822102	0.822102
201403_s_at	MGST3	0.819317	0.819317	0.819317	0.819317
216317_x_at	RHCE	0.810872	0.810872	0.810872	0.810872
201714_at	TUBG1	0.809748	0.809748	0.809748	0.809748
207194_s_at	ICAM4	0.807817	0.807817	0.807817	0.807817
204172_at	CPOX	0.800404	0.800404	0.800404	0.800404
209900_s_at	SLC16A1	0.798203	0.798203	0.798203	0.798203
221452_s_at	TMEM14B	0.784726	0.784726	0.784726	0.784726
202534_x_at	DHFR	0.777314	0.777314	0.777314	0.777314
203764_at	DLGAP5	0.773495	0.773495	0.773495	0.773495
215449_at	TSPO2	0.771968	0.771968	0.771968	0.771968
208886_at	H1F0	0.759434	0.759434	0.759434	0.759434
206177_s_at	ARG1	0.746316	0.746316	0.746316	0.746316
210429_at	RHD	0.743486	0.743486	0.743486	0.743486
201890_at	RRM2	0.736568	0.736568	0.736568	0.736568
202119_s_at	CPNE3	0.726954	0.726954	0.726954	0.726954
217773_s_at	NDUFA4	0.703908	0.703908	0.703908	0.703908
206111_at	RNASE2	0.698338	0.698338	0.698338	0.698338
202635_s_at	POLR2K	0.69726	0.69726	0.69726	0.69726
202705_at	CCNB2	0.683288	0.683288	0.683288	0.683288
206871_at	ELANE	0.680211	0.680211	0.680211	0.680211
202634_at	POLR2K	0.670575	0.670575	0.670575	0.670575
219148_at	PBK	0.668284	0.668284	0.668284	0.668284
208650_s_at	CD24	0.642857	0.642857	0.642857	0.642857
201695_s_at	PNP	0.640566	0.640566	0.640566	0.640566
218007_s_at	RPS27L	0.634187	0.634187	0.634187	0.634187
211658_at	PRDX2	0.625202	0.625202	0.625202	0.625202
48808_at	DHFR	0.613926	0.613926	0.613926	0.613926
218350_s_at	GMNN	0.613657	0.613657	0.613657	0.613657
204822_at	TTK	0.606828	0.606828	0.606828	0.606828
218194_at	REXO2	0.583693	0.583693	0.583693	0.583693
210986_s_at	TPM1	0.577089	0.577089	0.577089	0.577089
205513_at	TCN1	0.576325	0.576325	0.576325	0.576325
201291_s_at	TOP2A	0.565948	0.565948	0.565948	0.565948
209047_at	AQP1	0.558041	0.558041	0.558041	0.558041
205644_s_at	SNRPG	0.556918	0.556918	0.556918	0.556918
204886_at	PLK4	0.51907	0.51907	0.51907	0.51907
211657_at	CEACAM6	0.486253	0.486253	0.486253	0.486253
218111_s_at	CMAS	0.484636	0.484636	0.484636	0.484636
208511_at	PTTG3P	0.444654	0.444654	0.444654	0.444654
216833_x_at	GYPB	0.414376	0.414376	0.414376	0.414376
205084_at	BCAP29	0.410782	0.410782	0.410782	0.410782
211781_x_at		0.401527	0.401527	0.401527	0.401527
201006_at	PRDX2	0.381536	0.381536	0.381536	0.381536
204788_s_at	PPOX	0.368643	0.368643	0.368643	0.368643
206697_s_at	HP	0.346226	0.346226	0.346226	0.346226
203213_at	CDK1	0.338634	0.338634	0.338634	0.338634
206196_s_at	RUNDC3A	0.337601	0.337601	0.337601	0.337601
218585_s_at	DTL	0.312264	0.312264	0.312264	0.312264
221582_at	HIST3H2A	0.308086	0.308086	0.308086	0.308086
203948_s_at	MPO	0.23549	0.23549	0.23549	0.23549
218883_s_at	MLF1IP	0.234232	0.234232	0.234232	0.234232
221425_s_at	ISCA1	0.224214	0.224214	0.224214	0.224214
208470_s_at	HPR	0.214286	0.214286	0.214286	0.214286
219990_at	E2F8	0.180031	0.180031	0.180031	0.180031
207341_at	PRTN3	0.164286	0.164286	0.164286	0.164286
214575_s_at	AZU1	0.148113	0.148113	0.148113	0.148113
219905_at	ERMAP	0.126685	0.126685	0.126685	0.126685
201060_x_at	STOM	0.105256	0.105256	0.105256	0.105256
214516_at	HIST1H4B	0.101123	0.101123	0.101123	0.101123
208079_s_at	AURKA	0.0957772	0.0957772	0.0957772	0.0957772
208956_x_at	DUT	0.0667565	0.0667565	0.0667565	0.0667565
201664_at	SMC4	0.0631626	0.0631626	0.0631626	0.0631626
201062_at	STOM	0.0585355	0.0585355	0.0585355	0.0585355
203675_at	NUCB2	0.0541779	0.0541779	0.0541779	0.0541779
217714_x_at	STMN1	0.0174753	0.0174753	0.0174753	0.0174753
222322_at		0.00211141	0.00211141	0.00211141	0.00211141
202118_s_at	CPNE3	-0.831177	-0.831177	0	0
221969_at	PAX5	-0.547058	-0.547058	0	0
219978_s_at	NUSAP1	-0.939757	-0.939757	0	0
205436_s_at	H2AFX	-0.88212	-0.88212	0	0
222077_s_at	RACGAP1	-0.307278	-0.307278	0	0
210119_at	KCNJ15	-0.0862534	-0.0862534	0	0
39318_at	TCL1A	-0.868374	-0.868374	0	0
218918_at	MAN1C1	-0.48221	-0.48221	0	0
209172_s_at	CENPF	-0.342812	-0.342812	0	0
205220_at	GPR109B	-0.593935	-0.593935	0	0
211747_s_at	LSM5	-0.960018	-0.960018	0	0
202252_at	RAB13	-0.596945	-0.596945	0	0
203949_at	MPO	-0.540656	-0.540656	0	0
214539_at	SERPINB10	-0.381132	-0.381132	0	0
205020_s_at	ARL4A	-0.522821	-0.522821	0	0
205267_at	POU2AF1	-0.971743	-0.971743	0	0
221505_at	ANP32E	-0.495463	-0.495463	0	0
204146_at	RAD51AP1	-0.359524	-0.359524	0	0
202467_s_at	COPS2	-0.456155	-0.456155	0	0
218999_at	TMEM140	-0.878347	-0.878347	0	0
204307_at	TECPR2	-0.0812219	-0.0812219	0	0
201310_s_at	C5orf13	-0.899326	-0.899326	0	0
202870_s_at	CDC20	-0.0466532	-0.0466532	0	0
206765_at	KCNJ2	-0.367677	-0.367677	0	0
215726_s_at	CYB5A	-0.263522	-0.263522	0	0
212768_s_at	OLFM4	-0.0961141	-0.0961141	0	0
203925_at	GCLM	-0.8677	-0.8677	0	0
219073_s_at	OSBPL10	-0.628392	-0.628392	0	0
201427_s_at	SEPP1	-0.973989	-0.973989	0	0
211163_s_at	TNFRSF10C	-0.0484726	-0.0484726	0	0
210184_at	ITGAX	-0.00512129	-0.00512129	0	0
211714_x_at	TUBB	-0.903684	-0.903684	0	0
220416_at	ATP8B4	-0.970575	-0.970575	0	0
219471_at	C13orf18	-0.966128	-0.966128	0	0
221435_x_at	HYI	-0.595373	-0.595373	0	0
209995_s_at	TCL1A	-0.866397	-0.866397	0	0
202345_s_at	FABP5	-0.997484	-0.997484	0	0
211962_s_at	ZFP36L1	-0.633199	-0.633199	0	0
221558_s_at	LEF1	-0.971114	-0.971114	0	0
203233_at	IL4R	-0.886298	-0.886298	0	0
203810_at	DNAJB4	-0.13841	-0.13841	0	0
44790_s_at	C13orf18	-0.764286	-0.764286	0	0
209273_s_at	ISCA1	-0.772327	-0.772327	0	0
209913_x_at	KIAA0415	-0.720171	-0.720171	0	0
203691_at	PI3	-0.723091	-0.723091	0	0
39729_at	PRDX2	-0.659119	-0.659119	0	0
221803_s_at	NRBF2	-0.955436	-0.955436	0	0
201888_s_at	IL13RA1	-0.516801	-0.516801	0	0
202779_s_at	UBE2S	-0.930952	-0.930952	0	0
205034_at	CCNE2	-0.92947	-0.92947	0	0
209366_x_at	CYB5A	-0.721788	-0.721788	0	0
210754_s_at	LYN	-0.427269	-0.427269	0	0
205653_at	CTSG	-0.808625	-0.808625	0	0
206698_at	XK	-0.0416891	-0.0416891	0	0
219434_at	TREM1	-0.778392	-0.778392	0	0
205849_s_at	UQCRB	-0.61195	-0.61195	0	0
219227_at	CCNJL	-0.0656783	-0.0656783	0	0
218039_at	NUSAP1	-0.968509	-0.968509	0	0
217256_x_at		-0.582031	-0.582031	0	0
214039_s_at	LAPTM4B	-0.988814	-0.988814	0	0
207843_x_at	CYB5A	-0.82363	-0.82363	0	0
201670_s_at	MARCKS	-0.876774	-0.876774	0	0
207980_s_at	CITED2	-0.8146	-0.8146	0	0
202954_at	UBE2C	-0.143306	-0.143306	0	0
213096_at	TMCC2	-0.621743	-0.621743	0	0
203434_s_at	MME	-0.998967	-0.998967	0	0
218009_s_at	PRC1	-0.313163	-0.313163	0	0
209891_at	SPC25	-0.671743	-0.671743	0	0
214455_at	HIST1H2BC	-0.752381	-0.752381	0	0
210933_s_at	FSCN1	-0.750494	-0.750494	0	0
201163_s_at	IGFBP7	-0.999686	-0.999686	0	0
206278_at	PTAFR	-0.656334	-0.656334	0	0
206851_at	RNASE3	-0.597934	-0.597934	0	0
206682_at	CLEC10A	-0.897417	-0.897417	0	0
205180_s_at	ADAM8	-0.856873	-0.856873	0	0
41469_at	PI3	-0.780997	-0.780997	0	0
201202_at	PCNA	-0.210377	-0.210377	0	0
217966_s_at	FAM129A	-0.323226	-0.323226	0	0
209606_at	CYTIP	-0.206379	-0.206379	0	0
203509_at	SORL1	-0.70611	-0.70611	0	0
202912_at	ADM	-0.941734	-0.941734	0	0
205931_s_at	CREB5	-0.510872	-0.510872	0	0
213146_at	KDM6B	-0.859209	-0.859209	0	0
211573_x_at	TGM2	-0.924034	-0.924034	0	0
[truncated: 67 more rows]

## Sheet: Pemetrexed CF Analysis
Probe	Symbol	PEMETREXED__NOMO1	PEMETREXED__TYKNU	PEMETREXED__SKMEL1	PEMETREXED__SW620	PEMETREXED__HEPG2	PEMETREXED__MCF7	PEMETREXED__SW948	PEMETREXED__HA1E	PEMETREXED__PC3	MEDIAN	POSITIVES	CF
[truncated: 278 more rows]
